# Supplementary material for: Assessment of a nanocrystal 3-D morphology by the analysis of single HAADF-HRSTEM images
Source: Nanoscale Res Lett. 2013 Nov 13;8(1):475. doi: 10.1186/1556-276X-8-475 (PMC3831815; doi:10.1186/1556-276X-8-475)
Supplement: Additional file 2 — A_model_exp.cif – 3-D reconstruction structural files. Atomic coordinates from reconstructed morphology of type-A nanocrystals. [file 1556-276X-8-475-S2.cif]

#======================================================================

# CRYSTAL DATA

#----------------------------------------------------------------------

data_VESTA_phase_1


_pd_phase_name                         'CeO2_oct			'
_cell_length_a                         6.69577
_cell_length_b                         6.69577
_cell_length_c                         6.69577
_cell_angle_alpha                      90
_cell_angle_beta                       90
_cell_angle_gamma                      90
_symmetry_space_group_name_H-M         'P 1'
_symmetry_Int_Tables_number            1

loop_
_symmetry_equiv_pos_as_xyz
   'x, y, z'

loop_
   _atom_site_label
   _atom_site_occupancy
   _atom_site_fract_x
   _atom_site_fract_y
   _atom_site_fract_z
   _atom_site_thermal_displace_type
   _atom_site_B_iso_or_equiv
   _atom_site_type_symbol
   Ce1      1.0    0.89191      0.52656      0.50000     Biso  1.000  Ce
   Ce2      1.0    0.63645      0.16881      0.50000     Biso  1.000  Ce
   Ce3      1.0    0.34717      0.17671      0.50000     Biso  1.000  Ce
   Ce4      1.0    0.67316      0.21485      0.50000     Biso  1.000  Ce
   Ce5      1.0    0.10809      0.51078      0.50000     Biso  1.000  Ce
   Ce6      1.0    0.41209      0.17192      0.50000     Biso  1.000  Ce
   Ce7      1.0    0.32596      0.82861      0.50000     Biso  1.000  Ce
   Ce8      1.0    0.46942      0.17193      0.50000     Biso  1.000  Ce
   Ce9      1.0    0.83086      0.53763      0.50000     Biso  1.000  Ce
   Ce10     1.0    0.83046      0.61753      0.50000     Biso  1.000  Ce
   Ce11     1.0    0.29015      0.26103      0.50000     Biso  1.000  Ce
   Ce12     1.0    0.55646      0.21485      0.50000     Biso  1.000  Ce
   Ce13     1.0    0.38099      0.21660      0.50000     Biso  1.000  Ce
   Ce14     1.0    0.79598      0.66261      0.50000     Biso  1.000  Ce
   Ce15     1.0    0.72545      0.30092      0.50000     Biso  1.000  Ce
   Ce16     1.0    0.81464      0.41817      0.50000     Biso  1.000  Ce
   Ce17     1.0    0.35820      0.78527      0.50000     Biso  1.000  Ce
   Ce18     1.0    0.78215      0.45995      0.50000     Biso  1.000  Ce
   Ce19     1.0    0.76069      0.33686      0.50000     Biso  1.000  Ce
   Ce20     1.0    0.25785      0.30299      0.50000     Biso  1.000  Ce
   Ce21     1.0    0.49785      0.21954      0.50000     Biso  1.000  Ce
   Ce22     1.0    0.13868      0.46946      0.50000     Biso  1.000  Ce
   Ce23     1.0    0.27002      0.74748      0.50000     Biso  1.000  Ce
   Ce24     1.0    0.77085      0.70106      0.50000     Biso  1.000  Ce
   Ce25     1.0    0.41644      0.78641      0.50000     Biso  1.000  Ce
   Ce26     1.0    0.49908      0.82548      0.50000     Biso  1.000  Ce
   Ce27     1.0    0.22966      0.34396      0.50000     Biso  1.000  Ce
   Ce28     1.0    0.62060      0.82439      0.50000     Biso  1.000  Ce
   Ce29     1.0    0.18906      0.62877      0.50000     Biso  1.000  Ce
   Ce30     1.0    0.73670      0.73855      0.50000     Biso  1.000  Ce
   Ce31     1.0    0.67051      0.29924      0.50000     Biso  1.000  Ce
   Ce32     1.0    0.75446      0.41990      0.50000     Biso  1.000  Ce
   Ce33     1.0    0.79673      0.58062      0.50000     Biso  1.000  Ce
   Ce34     1.0    0.52668      0.25632      0.50000     Biso  1.000  Ce
   Ce35     1.0    0.40586      0.34104      0.50000     Biso  1.000  Ce
   Ce36     1.0    0.65112      0.78761      0.50000     Biso  1.000  Ce
   Ce37     1.0    0.76888      0.53718      0.50000     Biso  1.000  Ce
   Ce38     1.0    0.41050      0.26058      0.50000     Biso  1.000  Ce
   Ce39     1.0    0.35326      0.25587      0.50000     Biso  1.000  Ce
   Ce40     1.0    0.61240      0.30346      0.50000     Biso  1.000  Ce
   Ce41     1.0    0.46710      0.34088      0.50000     Biso  1.000  Ce
   Ce42     1.0    0.59468      0.78521      0.50000     Biso  1.000  Ce
   Ce43     1.0    0.34741      0.34433      0.50000     Biso  1.000  Ce
   Ce44     1.0    0.50443      0.74772      0.50000     Biso  1.000  Ce
   Ce45     1.0    0.16284      0.51034      0.50000     Biso  1.000  Ce
   Ce46     1.0    0.37591      0.38137      0.50000     Biso  1.000  Ce
   Ce47     1.0    0.31689      0.30094      0.50000     Biso  1.000  Ce
   Ce48     1.0    0.22290      0.58681      0.50000     Biso  1.000  Ce
   Ce49     1.0    0.73706      0.66284      0.50000     Biso  1.000  Ce
   Ce50     1.0    0.46744      0.25613      0.50000     Biso  1.000  Ce
   Ce51     1.0    0.67934      0.74146      0.50000     Biso  1.000  Ce
   Ce52     1.0    0.37767      0.29948      0.50000     Biso  1.000  Ce
   Ce53     1.0    0.69751      0.42125      0.50000     Biso  1.000  Ce
   Ce54     1.0    0.30324      0.70770      0.50000     Biso  1.000  Ce
   Ce55     1.0    0.43251      0.38170      0.50000     Biso  1.000  Ce
   Ce56     1.0    0.71031      0.70395      0.50000     Biso  1.000  Ce
   Ce57     1.0    0.27701      0.58822      0.50000     Biso  1.000  Ce
   Ce58     1.0    0.37058      0.46361      0.50000     Biso  1.000  Ce
   Ce59     1.0    0.54751      0.46216      0.50000     Biso  1.000  Ce
   Ce60     1.0    0.33093      0.66638      0.50000     Biso  1.000  Ce
   Ce61     1.0    0.46274      0.42250      0.50000     Biso  1.000  Ce
   Ce62     1.0    0.40540      0.42048      0.50000     Biso  1.000  Ce
   Ce63     1.0    0.41845      0.70351      0.50000     Biso  1.000  Ce
   Ce64     1.0    0.42873      0.46644      0.50000     Biso  1.000  Ce
   Ce65     1.0    0.33259      0.58725      0.50000     Biso  1.000  Ce
   Ce66     1.0    0.34428      0.42438      0.50000     Biso  1.000  Ce
   Ce67     1.0    0.68194      0.58570      0.50000     Biso  1.000  Ce
   Ce68     1.0    0.66441      0.46139      0.50000     Biso  1.000  Ce
   Ce69     1.0    0.60585      0.46158      0.50000     Biso  1.000  Ce
   Ce70     1.0    0.74314      0.58062      0.50000     Biso  1.000  Ce
   Ce71     1.0    0.50539      0.66641      0.50000     Biso  1.000  Ce
   Ce72     1.0    0.68998      0.50238      0.50000     Biso  1.000  Ce
   Ce73     1.0    0.41772      0.62380      0.50000     Biso  1.000  Ce
   Ce74     1.0    0.62059      0.66642      0.50000     Biso  1.000  Ce
   Ce75     1.0    0.56394      0.66272      0.50000     Biso  1.000  Ce
   Ce76     1.0    0.71131      0.54239      0.50000     Biso  1.000  Ce
   Ce77     1.0    0.58057      0.42547      0.50000     Biso  1.000  Ce
   Ce78     1.0    0.65270      0.70314      0.50000     Biso  1.000  Ce
   Ce79     1.0    0.47916      0.54564      0.50000     Biso  1.000  Ce
   Ce80     1.0    0.42194      0.54337      0.50000     Biso  1.000  Ce
   Ce81     1.0    0.39858      0.50383      0.50000     Biso  1.000  Ce
   Ce82     1.0    0.45676      0.50274      0.50000     Biso  1.000  Ce
   Ce83     1.0    0.62217      0.58352      0.50000     Biso  1.000  Ce
   Ce84     1.0    0.56674      0.58351      0.50000     Biso  1.000  Ce
   Ce85     1.0    0.59757      0.62237      0.50000     Biso  1.000  Ce
   Ce86     1.0    0.53548      0.62173      0.50000     Biso  1.000  Ce
   Ce87     1.0    0.36296      0.54513      0.50000     Biso  1.000  Ce
   Ce88     1.0    0.59553      0.54413      0.50000     Biso  1.000  Ce
   Ce89     1.0    0.85906      0.49575      0.52857     Biso  1.000  Ce
   Ce90     1.0    0.84050      0.46260      0.52857     Biso  1.000  Ce
   Ce91     1.0    0.85332      0.58018      0.52857     Biso  1.000  Ce
   Ce92     1.0    0.58482      0.17228      0.52857     Biso  1.000  Ce
   Ce93     1.0    0.52450      0.17445      0.52857     Biso  1.000  Ce
   Ce94     1.0    0.67681      0.82766      0.52857     Biso  1.000  Ce
   Ce95     1.0    0.61107      0.21520      0.52857     Biso  1.000  Ce
   Ce96     1.0    0.12945      0.55169      0.52857     Biso  1.000  Ce
   Ce97     1.0    0.20014      0.38800      0.52857     Biso  1.000  Ce
   Ce98     1.0    0.44172      0.83119      0.52857     Biso  1.000  Ce
   Ce99     1.0    0.17268      0.42581      0.52857     Biso  1.000  Ce
   Ce100    1.0    0.38321      0.82432      0.52857     Biso  1.000  Ce
   Ce101    1.0    0.30052      0.78516      0.52857     Biso  1.000  Ce
   Ce102    1.0    0.16530      0.59439      0.52857     Biso  1.000  Ce
   Ce103    1.0    0.32171      0.21875      0.52857     Biso  1.000  Ce
   Ce104    1.0    0.78419      0.37732      0.52857     Biso  1.000  Ce
   Ce105    1.0    0.70279      0.25492      0.52857     Biso  1.000  Ce
   Ce106    1.0    0.70608      0.78153      0.52857     Biso  1.000  Ce
   Ce107    1.0    0.55844      0.82820      0.52857     Biso  1.000  Ce
   Ce108    1.0    0.47448      0.78704      0.52857     Biso  1.000  Ce
   Ce109    1.0    0.80204      0.49922      0.52857     Biso  1.000  Ce
   Ce110    1.0    0.38050      0.74818      0.52857     Biso  1.000  Ce
   Ce111    1.0    0.76913      0.62017      0.52857     Biso  1.000  Ce
   Ce112    1.0    0.64433      0.25786      0.52857     Biso  1.000  Ce
   Ce113    1.0    0.19940      0.46582      0.52857     Biso  1.000  Ce
   Ce114    1.0    0.21697      0.67104      0.52857     Biso  1.000  Ce
   Ce115    1.0    0.52378      0.33896      0.52857     Biso  1.000  Ce
   Ce116    1.0    0.25832      0.38436      0.52857     Biso  1.000  Ce
   Ce117    1.0    0.55089      0.29961      0.52857     Biso  1.000  Ce
   Ce118    1.0    0.28882      0.34325      0.52857     Biso  1.000  Ce
   Ce119    1.0    0.44241      0.74796      0.52857     Biso  1.000  Ce
   Ce120    1.0    0.43894      0.21472      0.52857     Biso  1.000  Ce
   Ce121    1.0    0.58578      0.25623      0.52857     Biso  1.000  Ce
   Ce122    1.0    0.23023      0.42438      0.52857     Biso  1.000  Ce
   Ce123    1.0    0.24581      0.70828      0.52857     Biso  1.000  Ce
   Ce124    1.0    0.49267      0.38000      0.52857     Biso  1.000  Ce
   Ce125    1.0    0.32596      0.74639      0.52857     Biso  1.000  Ce
   Ce126    1.0    0.53607      0.78617      0.52857     Biso  1.000  Ce
   Ce127    1.0    0.72392      0.45849      0.52857     Biso  1.000  Ce
   Ce128    1.0    0.58356      0.34104      0.52857     Biso  1.000  Ce
   Ce129    1.0    0.31686      0.38145      0.52857     Biso  1.000  Ce
   Ce130    1.0    0.61083      0.38102      0.52857     Biso  1.000  Ce
   Ce131    1.0    0.70234      0.33951      0.52857     Biso  1.000  Ce
   Ce132    1.0    0.66463      0.37844      0.52857     Biso  1.000  Ce
   Ce133    1.0    0.53871      0.70240      0.52857     Biso  1.000  Ce
   Ce134    1.0    0.43342      0.30243      0.52857     Biso  1.000  Ce
   Ce135    1.0    0.55025      0.37813      0.52857     Biso  1.000  Ce
   Ce136    1.0    0.19016      0.54858      0.52857     Biso  1.000  Ce
   Ce137    1.0    0.61781      0.74666      0.52857     Biso  1.000  Ce
   Ce138    1.0    0.31238      0.46720      0.52857     Biso  1.000  Ce
   Ce139    1.0    0.49232      0.29839      0.52857     Biso  1.000  Ce
   Ce140    1.0    0.25586      0.46683      0.52857     Biso  1.000  Ce
   Ce141    1.0    0.27523      0.66903      0.52857     Biso  1.000  Ce
   Ce142    1.0    0.63915      0.41826      0.52857     Biso  1.000  Ce
   Ce143    1.0    0.36197      0.70834      0.52857     Biso  1.000  Ce
   Ce144    1.0    0.47714      0.70661      0.52857     Biso  1.000  Ce
   Ce145    1.0    0.38746      0.66537      0.52857     Biso  1.000  Ce
   Ce146    1.0    0.55936      0.74904      0.52857     Biso  1.000  Ce
   Ce147    1.0    0.52249      0.42162      0.52857     Biso  1.000  Ce
   Ce148    1.0    0.22276      0.50612      0.52857     Biso  1.000  Ce
   Ce149    1.0    0.24840      0.54710      0.52857     Biso  1.000  Ce
   Ce150    1.0    0.30151      0.62341      0.52857     Biso  1.000  Ce
   Ce151    1.0    0.67895      0.66260      0.52857     Biso  1.000  Ce
   Ce152    1.0    0.63940      0.34031      0.52857     Biso  1.000  Ce
   Ce153    1.0    0.24430      0.62704      0.52857     Biso  1.000  Ce
   Ce154    1.0    0.72539      0.37596      0.52857     Biso  1.000  Ce
   Ce155    1.0    0.44453      0.66472      0.52857     Biso  1.000  Ce
   Ce156    1.0    0.39528      0.58448      0.52857     Biso  1.000  Ce
   Ce157    1.0    0.51389      0.50194      0.52857     Biso  1.000  Ce
   Ce158    1.0    0.28832      0.42161      0.52857     Biso  1.000  Ce
   Ce159    1.0    0.74521      0.50214      0.52857     Biso  1.000  Ce
   Ce160    1.0    0.45037      0.58617      0.52857     Biso  1.000  Ce
   Ce161    1.0    0.47724      0.62147      0.52857     Biso  1.000  Ce
   Ce162    1.0    0.48737      0.46355      0.52857     Biso  1.000  Ce
   Ce163    1.0    0.30498      0.54325      0.52857     Biso  1.000  Ce
   Ce164    1.0    0.28111      0.50347      0.52857     Biso  1.000  Ce
   Ce165    1.0    0.65218      0.62173      0.52857     Biso  1.000  Ce
   Ce166    1.0    0.35676      0.62704      0.52857     Biso  1.000  Ce
   Ce167    1.0    0.50858      0.58012      0.52857     Biso  1.000  Ce
   Ce168    1.0    0.33911      0.50477      0.52857     Biso  1.000  Ce
   Ce169    1.0    0.53790      0.54639      0.52857     Biso  1.000  Ce
   Ce170    1.0    0.62920      0.50459      0.52857     Biso  1.000  Ce
   Ce171    1.0    0.59457      0.70373      0.52857     Biso  1.000  Ce
   Ce172    1.0    0.57184      0.50503      0.52857     Biso  1.000  Ce
   Ce173    1.0    0.65356      0.53787      0.52857     Biso  1.000  Ce
   Ce174    1.0    0.71110      0.62268      0.52857     Biso  1.000  Ce
   Ce175    1.0    0.34717      0.17671      0.55714     Biso  1.000  Ce
   Ce176    1.0    0.67316      0.21485      0.55714     Biso  1.000  Ce
   Ce177    1.0    0.10809      0.51078      0.55714     Biso  1.000  Ce
   Ce178    1.0    0.41209      0.17192      0.55714     Biso  1.000  Ce
   Ce179    1.0    0.32596      0.82861      0.55714     Biso  1.000  Ce
   Ce180    1.0    0.46942      0.17193      0.55714     Biso  1.000  Ce
   Ce181    1.0    0.83086      0.53763      0.55714     Biso  1.000  Ce
   Ce182    1.0    0.83046      0.61753      0.55714     Biso  1.000  Ce
   Ce183    1.0    0.29015      0.26103      0.55714     Biso  1.000  Ce
   Ce184    1.0    0.55646      0.21485      0.55714     Biso  1.000  Ce
   Ce185    1.0    0.38099      0.21660      0.55714     Biso  1.000  Ce
   Ce186    1.0    0.79598      0.66261      0.55714     Biso  1.000  Ce
   Ce187    1.0    0.72545      0.30092      0.55714     Biso  1.000  Ce
   Ce188    1.0    0.81464      0.41817      0.55714     Biso  1.000  Ce
   Ce189    1.0    0.35820      0.78527      0.55714     Biso  1.000  Ce
   Ce190    1.0    0.78215      0.45995      0.55714     Biso  1.000  Ce
   Ce191    1.0    0.76069      0.33686      0.55714     Biso  1.000  Ce
   Ce192    1.0    0.25785      0.30299      0.55714     Biso  1.000  Ce
   Ce193    1.0    0.49785      0.21954      0.55714     Biso  1.000  Ce
   Ce194    1.0    0.13868      0.46946      0.55714     Biso  1.000  Ce
   Ce195    1.0    0.27002      0.74748      0.55714     Biso  1.000  Ce
   Ce196    1.0    0.77085      0.70106      0.55714     Biso  1.000  Ce
   Ce197    1.0    0.41644      0.78641      0.55714     Biso  1.000  Ce
   Ce198    1.0    0.49908      0.82548      0.55714     Biso  1.000  Ce
   Ce199    1.0    0.22966      0.34396      0.55714     Biso  1.000  Ce
   Ce200    1.0    0.62060      0.82439      0.55714     Biso  1.000  Ce
   Ce201    1.0    0.18906      0.62877      0.55714     Biso  1.000  Ce
   Ce202    1.0    0.73670      0.73855      0.55714     Biso  1.000  Ce
   Ce203    1.0    0.67051      0.29924      0.55714     Biso  1.000  Ce
   Ce204    1.0    0.75446      0.41990      0.55714     Biso  1.000  Ce
   Ce205    1.0    0.79673      0.58062      0.55714     Biso  1.000  Ce
   Ce206    1.0    0.52668      0.25632      0.55714     Biso  1.000  Ce
   Ce207    1.0    0.40586      0.34104      0.55714     Biso  1.000  Ce
   Ce208    1.0    0.65112      0.78761      0.55714     Biso  1.000  Ce
   Ce209    1.0    0.76888      0.53718      0.55714     Biso  1.000  Ce
   Ce210    1.0    0.41050      0.26058      0.55714     Biso  1.000  Ce
   Ce211    1.0    0.35326      0.25587      0.55714     Biso  1.000  Ce
   Ce212    1.0    0.61240      0.30346      0.55714     Biso  1.000  Ce
   Ce213    1.0    0.46710      0.34088      0.55714     Biso  1.000  Ce
   Ce214    1.0    0.59468      0.78521      0.55714     Biso  1.000  Ce
   Ce215    1.0    0.34741      0.34433      0.55714     Biso  1.000  Ce
   Ce216    1.0    0.50443      0.74772      0.55714     Biso  1.000  Ce
   Ce217    1.0    0.16284      0.51034      0.55714     Biso  1.000  Ce
   Ce218    1.0    0.37591      0.38137      0.55714     Biso  1.000  Ce
   Ce219    1.0    0.31689      0.30094      0.55714     Biso  1.000  Ce
   Ce220    1.0    0.22290      0.58681      0.55714     Biso  1.000  Ce
   Ce221    1.0    0.73706      0.66284      0.55714     Biso  1.000  Ce
   Ce222    1.0    0.46744      0.25613      0.55714     Biso  1.000  Ce
   Ce223    1.0    0.67934      0.74146      0.55714     Biso  1.000  Ce
   Ce224    1.0    0.37767      0.29948      0.55714     Biso  1.000  Ce
   Ce225    1.0    0.69751      0.42125      0.55714     Biso  1.000  Ce
   Ce226    1.0    0.30324      0.70770      0.55714     Biso  1.000  Ce
   Ce227    1.0    0.43251      0.38170      0.55714     Biso  1.000  Ce
   Ce228    1.0    0.71031      0.70395      0.55714     Biso  1.000  Ce
   Ce229    1.0    0.27701      0.58822      0.55714     Biso  1.000  Ce
   Ce230    1.0    0.37058      0.46361      0.55714     Biso  1.000  Ce
   Ce231    1.0    0.54751      0.46216      0.55714     Biso  1.000  Ce
   Ce232    1.0    0.33093      0.66638      0.55714     Biso  1.000  Ce
   Ce233    1.0    0.46274      0.42250      0.55714     Biso  1.000  Ce
   Ce234    1.0    0.40540      0.42048      0.55714     Biso  1.000  Ce
   Ce235    1.0    0.41845      0.70351      0.55714     Biso  1.000  Ce
   Ce236    1.0    0.42873      0.46644      0.55714     Biso  1.000  Ce
   Ce237    1.0    0.33259      0.58725      0.55714     Biso  1.000  Ce
   Ce238    1.0    0.34428      0.42438      0.55714     Biso  1.000  Ce
   Ce239    1.0    0.68194      0.58570      0.55714     Biso  1.000  Ce
   Ce240    1.0    0.66441      0.46139      0.55714     Biso  1.000  Ce
   Ce241    1.0    0.60585      0.46158      0.55714     Biso  1.000  Ce
   Ce242    1.0    0.74314      0.58062      0.55714     Biso  1.000  Ce
   Ce243    1.0    0.50539      0.66641      0.55714     Biso  1.000  Ce
   Ce244    1.0    0.68998      0.50238      0.55714     Biso  1.000  Ce
   Ce245    1.0    0.41772      0.62380      0.55714     Biso  1.000  Ce
   Ce246    1.0    0.62059      0.66642      0.55714     Biso  1.000  Ce
   Ce247    1.0    0.56394      0.66272      0.55714     Biso  1.000  Ce
   Ce248    1.0    0.71131      0.54239      0.55714     Biso  1.000  Ce
   Ce249    1.0    0.58057      0.42547      0.55714     Biso  1.000  Ce
   Ce250    1.0    0.65270      0.70314      0.55714     Biso  1.000  Ce
   Ce251    1.0    0.47916      0.54564      0.55714     Biso  1.000  Ce
   Ce252    1.0    0.42194      0.54337      0.55714     Biso  1.000  Ce
   Ce253    1.0    0.39858      0.50383      0.55714     Biso  1.000  Ce
   Ce254    1.0    0.45676      0.50274      0.55714     Biso  1.000  Ce
   Ce255    1.0    0.62217      0.58352      0.55714     Biso  1.000  Ce
   Ce256    1.0    0.56674      0.58351      0.55714     Biso  1.000  Ce
   Ce257    1.0    0.59757      0.62237      0.55714     Biso  1.000  Ce
   Ce258    1.0    0.53548      0.62173      0.55714     Biso  1.000  Ce
   Ce259    1.0    0.36296      0.54513      0.55714     Biso  1.000  Ce
   Ce260    1.0    0.59553      0.54413      0.55714     Biso  1.000  Ce
   Ce261    1.0    0.52450      0.17445      0.58571     Biso  1.000  Ce
   Ce262    1.0    0.67681      0.82766      0.58571     Biso  1.000  Ce
   Ce263    1.0    0.61107      0.21520      0.58571     Biso  1.000  Ce
   Ce264    1.0    0.12945      0.55169      0.58571     Biso  1.000  Ce
   Ce265    1.0    0.20014      0.38800      0.58571     Biso  1.000  Ce
   Ce266    1.0    0.44172      0.83119      0.58571     Biso  1.000  Ce
   Ce267    1.0    0.17268      0.42581      0.58571     Biso  1.000  Ce
   Ce268    1.0    0.38321      0.82432      0.58571     Biso  1.000  Ce
   Ce269    1.0    0.30052      0.78516      0.58571     Biso  1.000  Ce
   Ce270    1.0    0.16530      0.59439      0.58571     Biso  1.000  Ce
   Ce271    1.0    0.32171      0.21875      0.58571     Biso  1.000  Ce
   Ce272    1.0    0.78419      0.37732      0.58571     Biso  1.000  Ce
   Ce273    1.0    0.70279      0.25492      0.58571     Biso  1.000  Ce
   Ce274    1.0    0.70608      0.78153      0.58571     Biso  1.000  Ce
   Ce275    1.0    0.55844      0.82820      0.58571     Biso  1.000  Ce
   Ce276    1.0    0.47448      0.78704      0.58571     Biso  1.000  Ce
   Ce277    1.0    0.80204      0.49922      0.58571     Biso  1.000  Ce
   Ce278    1.0    0.38050      0.74818      0.58571     Biso  1.000  Ce
   Ce279    1.0    0.76913      0.62017      0.58571     Biso  1.000  Ce
   Ce280    1.0    0.64433      0.25786      0.58571     Biso  1.000  Ce
   Ce281    1.0    0.19940      0.46582      0.58571     Biso  1.000  Ce
   Ce282    1.0    0.21697      0.67104      0.58571     Biso  1.000  Ce
   Ce283    1.0    0.52378      0.33896      0.58571     Biso  1.000  Ce
   Ce284    1.0    0.25832      0.38436      0.58571     Biso  1.000  Ce
   Ce285    1.0    0.55089      0.29961      0.58571     Biso  1.000  Ce
   Ce286    1.0    0.28882      0.34325      0.58571     Biso  1.000  Ce
   Ce287    1.0    0.44241      0.74796      0.58571     Biso  1.000  Ce
   Ce288    1.0    0.43894      0.21472      0.58571     Biso  1.000  Ce
   Ce289    1.0    0.58578      0.25623      0.58571     Biso  1.000  Ce
   Ce290    1.0    0.23023      0.42438      0.58571     Biso  1.000  Ce
   Ce291    1.0    0.24581      0.70828      0.58571     Biso  1.000  Ce
   Ce292    1.0    0.49267      0.38000      0.58571     Biso  1.000  Ce
   Ce293    1.0    0.32596      0.74639      0.58571     Biso  1.000  Ce
   Ce294    1.0    0.53607      0.78617      0.58571     Biso  1.000  Ce
   Ce295    1.0    0.72392      0.45849      0.58571     Biso  1.000  Ce
   Ce296    1.0    0.58356      0.34104      0.58571     Biso  1.000  Ce
   Ce297    1.0    0.31686      0.38145      0.58571     Biso  1.000  Ce
   Ce298    1.0    0.61083      0.38102      0.58571     Biso  1.000  Ce
   Ce299    1.0    0.70234      0.33951      0.58571     Biso  1.000  Ce
   Ce300    1.0    0.66463      0.37844      0.58571     Biso  1.000  Ce
   Ce301    1.0    0.53871      0.70240      0.58571     Biso  1.000  Ce
   Ce302    1.0    0.43342      0.30243      0.58571     Biso  1.000  Ce
   Ce303    1.0    0.55025      0.37813      0.58571     Biso  1.000  Ce
   Ce304    1.0    0.19016      0.54858      0.58571     Biso  1.000  Ce
   Ce305    1.0    0.61781      0.74666      0.58571     Biso  1.000  Ce
   Ce306    1.0    0.31238      0.46720      0.58571     Biso  1.000  Ce
   Ce307    1.0    0.49232      0.29839      0.58571     Biso  1.000  Ce
   Ce308    1.0    0.25586      0.46683      0.58571     Biso  1.000  Ce
   Ce309    1.0    0.27523      0.66903      0.58571     Biso  1.000  Ce
   Ce310    1.0    0.63915      0.41826      0.58571     Biso  1.000  Ce
   Ce311    1.0    0.36197      0.70834      0.58571     Biso  1.000  Ce
   Ce312    1.0    0.47714      0.70661      0.58571     Biso  1.000  Ce
   Ce313    1.0    0.38746      0.66537      0.58571     Biso  1.000  Ce
   Ce314    1.0    0.55936      0.74904      0.58571     Biso  1.000  Ce
   Ce315    1.0    0.52249      0.42162      0.58571     Biso  1.000  Ce
   Ce316    1.0    0.22276      0.50612      0.58571     Biso  1.000  Ce
   Ce317    1.0    0.24840      0.54710      0.58571     Biso  1.000  Ce
   Ce318    1.0    0.30151      0.62341      0.58571     Biso  1.000  Ce
   Ce319    1.0    0.67895      0.66260      0.58571     Biso  1.000  Ce
   Ce320    1.0    0.63940      0.34031      0.58571     Biso  1.000  Ce
   Ce321    1.0    0.24430      0.62704      0.58571     Biso  1.000  Ce
   Ce322    1.0    0.72539      0.37596      0.58571     Biso  1.000  Ce
   Ce323    1.0    0.44453      0.66472      0.58571     Biso  1.000  Ce
   Ce324    1.0    0.39528      0.58448      0.58571     Biso  1.000  Ce
   Ce325    1.0    0.51389      0.50194      0.58571     Biso  1.000  Ce
   Ce326    1.0    0.28832      0.42161      0.58571     Biso  1.000  Ce
   Ce327    1.0    0.74521      0.50214      0.58571     Biso  1.000  Ce
   Ce328    1.0    0.45037      0.58617      0.58571     Biso  1.000  Ce
   Ce329    1.0    0.47724      0.62147      0.58571     Biso  1.000  Ce
   Ce330    1.0    0.48737      0.46355      0.58571     Biso  1.000  Ce
   Ce331    1.0    0.30498      0.54325      0.58571     Biso  1.000  Ce
   Ce332    1.0    0.28111      0.50347      0.58571     Biso  1.000  Ce
   Ce333    1.0    0.65218      0.62173      0.58571     Biso  1.000  Ce
   Ce334    1.0    0.35676      0.62704      0.58571     Biso  1.000  Ce
   Ce335    1.0    0.50858      0.58012      0.58571     Biso  1.000  Ce
   Ce336    1.0    0.33911      0.50477      0.58571     Biso  1.000  Ce
   Ce337    1.0    0.53790      0.54639      0.58571     Biso  1.000  Ce
   Ce338    1.0    0.62920      0.50459      0.58571     Biso  1.000  Ce
   Ce339    1.0    0.59457      0.70373      0.58571     Biso  1.000  Ce
   Ce340    1.0    0.57184      0.50503      0.58571     Biso  1.000  Ce
   Ce341    1.0    0.65356      0.53787      0.58571     Biso  1.000  Ce
   Ce342    1.0    0.71110      0.62268      0.58571     Biso  1.000  Ce
   Ce343    1.0    0.34717      0.17671      0.61429     Biso  1.000  Ce
   Ce344    1.0    0.67316      0.21485      0.61429     Biso  1.000  Ce
   Ce345    1.0    0.10809      0.51078      0.61429     Biso  1.000  Ce
   Ce346    1.0    0.41209      0.17192      0.61429     Biso  1.000  Ce
   Ce347    1.0    0.32596      0.82861      0.61429     Biso  1.000  Ce
   Ce348    1.0    0.46942      0.17193      0.61429     Biso  1.000  Ce
   Ce349    1.0    0.83086      0.53763      0.61429     Biso  1.000  Ce
   Ce350    1.0    0.83046      0.61753      0.61429     Biso  1.000  Ce
   Ce351    1.0    0.29015      0.26103      0.61429     Biso  1.000  Ce
   Ce352    1.0    0.55646      0.21485      0.61429     Biso  1.000  Ce
   Ce353    1.0    0.38099      0.21660      0.61429     Biso  1.000  Ce
   Ce354    1.0    0.79598      0.66261      0.61429     Biso  1.000  Ce
   Ce355    1.0    0.72545      0.30092      0.61429     Biso  1.000  Ce
   Ce356    1.0    0.81464      0.41817      0.61429     Biso  1.000  Ce
   Ce357    1.0    0.35820      0.78527      0.61429     Biso  1.000  Ce
   Ce358    1.0    0.78215      0.45995      0.61429     Biso  1.000  Ce
   Ce359    1.0    0.76069      0.33686      0.61429     Biso  1.000  Ce
   Ce360    1.0    0.25785      0.30299      0.61429     Biso  1.000  Ce
   Ce361    1.0    0.49785      0.21954      0.61429     Biso  1.000  Ce
   Ce362    1.0    0.13868      0.46946      0.61429     Biso  1.000  Ce
   Ce363    1.0    0.27002      0.74748      0.61429     Biso  1.000  Ce
   Ce364    1.0    0.77085      0.70106      0.61429     Biso  1.000  Ce
   Ce365    1.0    0.41644      0.78641      0.61429     Biso  1.000  Ce
   Ce366    1.0    0.49908      0.82548      0.61429     Biso  1.000  Ce
   Ce367    1.0    0.22966      0.34396      0.61429     Biso  1.000  Ce
   Ce368    1.0    0.62060      0.82439      0.61429     Biso  1.000  Ce
   Ce369    1.0    0.18906      0.62877      0.61429     Biso  1.000  Ce
   Ce370    1.0    0.73670      0.73855      0.61429     Biso  1.000  Ce
   Ce371    1.0    0.67051      0.29924      0.61429     Biso  1.000  Ce
   Ce372    1.0    0.75446      0.41990      0.61429     Biso  1.000  Ce
   Ce373    1.0    0.79673      0.58062      0.61429     Biso  1.000  Ce
   Ce374    1.0    0.52668      0.25632      0.61429     Biso  1.000  Ce
   Ce375    1.0    0.40586      0.34104      0.61429     Biso  1.000  Ce
   Ce376    1.0    0.65112      0.78761      0.61429     Biso  1.000  Ce
   Ce377    1.0    0.76888      0.53718      0.61429     Biso  1.000  Ce
   Ce378    1.0    0.41050      0.26058      0.61429     Biso  1.000  Ce
   Ce379    1.0    0.35326      0.25587      0.61429     Biso  1.000  Ce
   Ce380    1.0    0.61240      0.30346      0.61429     Biso  1.000  Ce
   Ce381    1.0    0.46710      0.34088      0.61429     Biso  1.000  Ce
   Ce382    1.0    0.59468      0.78521      0.61429     Biso  1.000  Ce
   Ce383    1.0    0.34741      0.34433      0.61429     Biso  1.000  Ce
   Ce384    1.0    0.50443      0.74772      0.61429     Biso  1.000  Ce
   Ce385    1.0    0.16284      0.51034      0.61429     Biso  1.000  Ce
   Ce386    1.0    0.37591      0.38137      0.61429     Biso  1.000  Ce
   Ce387    1.0    0.31689      0.30094      0.61429     Biso  1.000  Ce
   Ce388    1.0    0.22290      0.58681      0.61429     Biso  1.000  Ce
   Ce389    1.0    0.73706      0.66284      0.61429     Biso  1.000  Ce
   Ce390    1.0    0.46744      0.25613      0.61429     Biso  1.000  Ce
   Ce391    1.0    0.67934      0.74146      0.61429     Biso  1.000  Ce
   Ce392    1.0    0.37767      0.29948      0.61429     Biso  1.000  Ce
   Ce393    1.0    0.69751      0.42125      0.61429     Biso  1.000  Ce
   Ce394    1.0    0.30324      0.70770      0.61429     Biso  1.000  Ce
   Ce395    1.0    0.43251      0.38170      0.61429     Biso  1.000  Ce
   Ce396    1.0    0.71031      0.70395      0.61429     Biso  1.000  Ce
   Ce397    1.0    0.27701      0.58822      0.61429     Biso  1.000  Ce
   Ce398    1.0    0.37058      0.46361      0.61429     Biso  1.000  Ce
   Ce399    1.0    0.54751      0.46216      0.61429     Biso  1.000  Ce
   Ce400    1.0    0.33093      0.66638      0.61429     Biso  1.000  Ce
   Ce401    1.0    0.46274      0.42250      0.61429     Biso  1.000  Ce
   Ce402    1.0    0.40540      0.42048      0.61429     Biso  1.000  Ce
   Ce403    1.0    0.41845      0.70351      0.61429     Biso  1.000  Ce
   Ce404    1.0    0.42873      0.46644      0.61429     Biso  1.000  Ce
   Ce405    1.0    0.33259      0.58725      0.61429     Biso  1.000  Ce
   Ce406    1.0    0.34428      0.42438      0.61429     Biso  1.000  Ce
   Ce407    1.0    0.68194      0.58570      0.61429     Biso  1.000  Ce
   Ce408    1.0    0.66441      0.46139      0.61429     Biso  1.000  Ce
   Ce409    1.0    0.60585      0.46158      0.61429     Biso  1.000  Ce
   Ce410    1.0    0.74314      0.58062      0.61429     Biso  1.000  Ce
   Ce411    1.0    0.50539      0.66641      0.61429     Biso  1.000  Ce
   Ce412    1.0    0.68998      0.50238      0.61429     Biso  1.000  Ce
   Ce413    1.0    0.41772      0.62380      0.61429     Biso  1.000  Ce
   Ce414    1.0    0.62059      0.66642      0.61429     Biso  1.000  Ce
   Ce415    1.0    0.56394      0.66272      0.61429     Biso  1.000  Ce
   Ce416    1.0    0.71131      0.54239      0.61429     Biso  1.000  Ce
   Ce417    1.0    0.58057      0.42547      0.61429     Biso  1.000  Ce
   Ce418    1.0    0.65270      0.70314      0.61429     Biso  1.000  Ce
   Ce419    1.0    0.47916      0.54564      0.61429     Biso  1.000  Ce
   Ce420    1.0    0.42194      0.54337      0.61429     Biso  1.000  Ce
   Ce421    1.0    0.39858      0.50383      0.61429     Biso  1.000  Ce
   Ce422    1.0    0.45676      0.50274      0.61429     Biso  1.000  Ce
   Ce423    1.0    0.62217      0.58352      0.61429     Biso  1.000  Ce
   Ce424    1.0    0.56674      0.58351      0.61429     Biso  1.000  Ce
   Ce425    1.0    0.59757      0.62237      0.61429     Biso  1.000  Ce
   Ce426    1.0    0.53548      0.62173      0.61429     Biso  1.000  Ce
   Ce427    1.0    0.36296      0.54513      0.61429     Biso  1.000  Ce
   Ce428    1.0    0.59553      0.54413      0.61429     Biso  1.000  Ce
   Ce429    1.0    0.67681      0.82766      0.64286     Biso  1.000  Ce
   Ce430    1.0    0.61107      0.21520      0.64286     Biso  1.000  Ce
   Ce431    1.0    0.12945      0.55169      0.64286     Biso  1.000  Ce
   Ce432    1.0    0.20014      0.38800      0.64286     Biso  1.000  Ce
   Ce433    1.0    0.44172      0.83119      0.64286     Biso  1.000  Ce
   Ce434    1.0    0.17268      0.42581      0.64286     Biso  1.000  Ce
   Ce435    1.0    0.38321      0.82432      0.64286     Biso  1.000  Ce
   Ce436    1.0    0.30052      0.78516      0.64286     Biso  1.000  Ce
   Ce437    1.0    0.16530      0.59439      0.64286     Biso  1.000  Ce
   Ce438    1.0    0.32171      0.21875      0.64286     Biso  1.000  Ce
   Ce439    1.0    0.78419      0.37732      0.64286     Biso  1.000  Ce
   Ce440    1.0    0.70279      0.25492      0.64286     Biso  1.000  Ce
   Ce441    1.0    0.70608      0.78153      0.64286     Biso  1.000  Ce
   Ce442    1.0    0.55844      0.82820      0.64286     Biso  1.000  Ce
   Ce443    1.0    0.47448      0.78704      0.64286     Biso  1.000  Ce
   Ce444    1.0    0.80204      0.49922      0.64286     Biso  1.000  Ce
   Ce445    1.0    0.38050      0.74818      0.64286     Biso  1.000  Ce
   Ce446    1.0    0.76913      0.62017      0.64286     Biso  1.000  Ce
   Ce447    1.0    0.64433      0.25786      0.64286     Biso  1.000  Ce
   Ce448    1.0    0.19940      0.46582      0.64286     Biso  1.000  Ce
   Ce449    1.0    0.21697      0.67104      0.64286     Biso  1.000  Ce
   Ce450    1.0    0.52378      0.33896      0.64286     Biso  1.000  Ce
   Ce451    1.0    0.25832      0.38436      0.64286     Biso  1.000  Ce
   Ce452    1.0    0.55089      0.29961      0.64286     Biso  1.000  Ce
   Ce453    1.0    0.28882      0.34325      0.64286     Biso  1.000  Ce
   Ce454    1.0    0.44241      0.74796      0.64286     Biso  1.000  Ce
   Ce455    1.0    0.43894      0.21472      0.64286     Biso  1.000  Ce
   Ce456    1.0    0.58578      0.25623      0.64286     Biso  1.000  Ce
   Ce457    1.0    0.23023      0.42438      0.64286     Biso  1.000  Ce
   Ce458    1.0    0.24581      0.70828      0.64286     Biso  1.000  Ce
   Ce459    1.0    0.49267      0.38000      0.64286     Biso  1.000  Ce
   Ce460    1.0    0.32596      0.74639      0.64286     Biso  1.000  Ce
   Ce461    1.0    0.53607      0.78617      0.64286     Biso  1.000  Ce
   Ce462    1.0    0.72392      0.45849      0.64286     Biso  1.000  Ce
   Ce463    1.0    0.58356      0.34104      0.64286     Biso  1.000  Ce
   Ce464    1.0    0.31686      0.38145      0.64286     Biso  1.000  Ce
   Ce465    1.0    0.61083      0.38102      0.64286     Biso  1.000  Ce
   Ce466    1.0    0.70234      0.33951      0.64286     Biso  1.000  Ce
   Ce467    1.0    0.66463      0.37844      0.64286     Biso  1.000  Ce
   Ce468    1.0    0.53871      0.70240      0.64286     Biso  1.000  Ce
   Ce469    1.0    0.43342      0.30243      0.64286     Biso  1.000  Ce
   Ce470    1.0    0.55025      0.37813      0.64286     Biso  1.000  Ce
   Ce471    1.0    0.19016      0.54858      0.64286     Biso  1.000  Ce
   Ce472    1.0    0.61781      0.74666      0.64286     Biso  1.000  Ce
   Ce473    1.0    0.31238      0.46720      0.64286     Biso  1.000  Ce
   Ce474    1.0    0.49232      0.29839      0.64286     Biso  1.000  Ce
   Ce475    1.0    0.25586      0.46683      0.64286     Biso  1.000  Ce
   Ce476    1.0    0.27523      0.66903      0.64286     Biso  1.000  Ce
   Ce477    1.0    0.63915      0.41826      0.64286     Biso  1.000  Ce
   Ce478    1.0    0.36197      0.70834      0.64286     Biso  1.000  Ce
   Ce479    1.0    0.47714      0.70661      0.64286     Biso  1.000  Ce
   Ce480    1.0    0.38746      0.66537      0.64286     Biso  1.000  Ce
   Ce481    1.0    0.55936      0.74904      0.64286     Biso  1.000  Ce
   Ce482    1.0    0.52249      0.42162      0.64286     Biso  1.000  Ce
   Ce483    1.0    0.22276      0.50612      0.64286     Biso  1.000  Ce
   Ce484    1.0    0.24840      0.54710      0.64286     Biso  1.000  Ce
   Ce485    1.0    0.30151      0.62341      0.64286     Biso  1.000  Ce
   Ce486    1.0    0.67895      0.66260      0.64286     Biso  1.000  Ce
   Ce487    1.0    0.63940      0.34031      0.64286     Biso  1.000  Ce
   Ce488    1.0    0.24430      0.62704      0.64286     Biso  1.000  Ce
   Ce489    1.0    0.72539      0.37596      0.64286     Biso  1.000  Ce
   Ce490    1.0    0.44453      0.66472      0.64286     Biso  1.000  Ce
   Ce491    1.0    0.39528      0.58448      0.64286     Biso  1.000  Ce
   Ce492    1.0    0.51389      0.50194      0.64286     Biso  1.000  Ce
   Ce493    1.0    0.28832      0.42161      0.64286     Biso  1.000  Ce
   Ce494    1.0    0.74521      0.50214      0.64286     Biso  1.000  Ce
   Ce495    1.0    0.45037      0.58617      0.64286     Biso  1.000  Ce
   Ce496    1.0    0.47724      0.62147      0.64286     Biso  1.000  Ce
   Ce497    1.0    0.48737      0.46355      0.64286     Biso  1.000  Ce
   Ce498    1.0    0.30498      0.54325      0.64286     Biso  1.000  Ce
   Ce499    1.0    0.28111      0.50347      0.64286     Biso  1.000  Ce
   Ce500    1.0    0.65218      0.62173      0.64286     Biso  1.000  Ce
   Ce501    1.0    0.35676      0.62704      0.64286     Biso  1.000  Ce
   Ce502    1.0    0.50858      0.58012      0.64286     Biso  1.000  Ce
   Ce503    1.0    0.33911      0.50477      0.64286     Biso  1.000  Ce
   Ce504    1.0    0.53790      0.54639      0.64286     Biso  1.000  Ce
   Ce505    1.0    0.62920      0.50459      0.64286     Biso  1.000  Ce
   Ce506    1.0    0.59457      0.70373      0.64286     Biso  1.000  Ce
   Ce507    1.0    0.57184      0.50503      0.64286     Biso  1.000  Ce
   Ce508    1.0    0.65356      0.53787      0.64286     Biso  1.000  Ce
   Ce509    1.0    0.71110      0.62268      0.64286     Biso  1.000  Ce
   Ce510    1.0    0.29015      0.26103      0.67143     Biso  1.000  Ce
   Ce511    1.0    0.55646      0.21485      0.67143     Biso  1.000  Ce
   Ce512    1.0    0.38099      0.21660      0.67143     Biso  1.000  Ce
   Ce513    1.0    0.79598      0.66261      0.67143     Biso  1.000  Ce
   Ce514    1.0    0.72545      0.30092      0.67143     Biso  1.000  Ce
   Ce515    1.0    0.81464      0.41817      0.67143     Biso  1.000  Ce
   Ce516    1.0    0.35820      0.78527      0.67143     Biso  1.000  Ce
   Ce517    1.0    0.78215      0.45995      0.67143     Biso  1.000  Ce
   Ce518    1.0    0.76069      0.33686      0.67143     Biso  1.000  Ce
   Ce519    1.0    0.25785      0.30299      0.67143     Biso  1.000  Ce
   Ce520    1.0    0.49785      0.21954      0.67143     Biso  1.000  Ce
   Ce521    1.0    0.13868      0.46946      0.67143     Biso  1.000  Ce
   Ce522    1.0    0.27002      0.74748      0.67143     Biso  1.000  Ce
   Ce523    1.0    0.77085      0.70106      0.67143     Biso  1.000  Ce
   Ce524    1.0    0.41644      0.78641      0.67143     Biso  1.000  Ce
   Ce525    1.0    0.49908      0.82548      0.67143     Biso  1.000  Ce
   Ce526    1.0    0.22966      0.34396      0.67143     Biso  1.000  Ce
   Ce527    1.0    0.62060      0.82439      0.67143     Biso  1.000  Ce
   Ce528    1.0    0.18906      0.62877      0.67143     Biso  1.000  Ce
   Ce529    1.0    0.73670      0.73855      0.67143     Biso  1.000  Ce
   Ce530    1.0    0.67051      0.29924      0.67143     Biso  1.000  Ce
   Ce531    1.0    0.75446      0.41990      0.67143     Biso  1.000  Ce
   Ce532    1.0    0.79673      0.58062      0.67143     Biso  1.000  Ce
   Ce533    1.0    0.52668      0.25632      0.67143     Biso  1.000  Ce
   Ce534    1.0    0.40586      0.34104      0.67143     Biso  1.000  Ce
   Ce535    1.0    0.65112      0.78761      0.67143     Biso  1.000  Ce
   Ce536    1.0    0.76888      0.53718      0.67143     Biso  1.000  Ce
   Ce537    1.0    0.41050      0.26058      0.67143     Biso  1.000  Ce
   Ce538    1.0    0.35326      0.25587      0.67143     Biso  1.000  Ce
   Ce539    1.0    0.61240      0.30346      0.67143     Biso  1.000  Ce
   Ce540    1.0    0.46710      0.34088      0.67143     Biso  1.000  Ce
   Ce541    1.0    0.59468      0.78521      0.67143     Biso  1.000  Ce
   Ce542    1.0    0.34741      0.34433      0.67143     Biso  1.000  Ce
   Ce543    1.0    0.50443      0.74772      0.67143     Biso  1.000  Ce
   Ce544    1.0    0.16284      0.51034      0.67143     Biso  1.000  Ce
   Ce545    1.0    0.37591      0.38137      0.67143     Biso  1.000  Ce
   Ce546    1.0    0.31689      0.30094      0.67143     Biso  1.000  Ce
   Ce547    1.0    0.22290      0.58681      0.67143     Biso  1.000  Ce
   Ce548    1.0    0.73706      0.66284      0.67143     Biso  1.000  Ce
   Ce549    1.0    0.46744      0.25613      0.67143     Biso  1.000  Ce
   Ce550    1.0    0.67934      0.74146      0.67143     Biso  1.000  Ce
   Ce551    1.0    0.37767      0.29948      0.67143     Biso  1.000  Ce
   Ce552    1.0    0.69751      0.42125      0.67143     Biso  1.000  Ce
   Ce553    1.0    0.30324      0.70770      0.67143     Biso  1.000  Ce
   Ce554    1.0    0.43251      0.38170      0.67143     Biso  1.000  Ce
   Ce555    1.0    0.71031      0.70395      0.67143     Biso  1.000  Ce
   Ce556    1.0    0.27701      0.58822      0.67143     Biso  1.000  Ce
   Ce557    1.0    0.37058      0.46361      0.67143     Biso  1.000  Ce
   Ce558    1.0    0.54751      0.46216      0.67143     Biso  1.000  Ce
   Ce559    1.0    0.33093      0.66638      0.67143     Biso  1.000  Ce
   Ce560    1.0    0.46274      0.42250      0.67143     Biso  1.000  Ce
   Ce561    1.0    0.40540      0.42048      0.67143     Biso  1.000  Ce
   Ce562    1.0    0.41845      0.70351      0.67143     Biso  1.000  Ce
   Ce563    1.0    0.42873      0.46644      0.67143     Biso  1.000  Ce
   Ce564    1.0    0.33259      0.58725      0.67143     Biso  1.000  Ce
   Ce565    1.0    0.34428      0.42438      0.67143     Biso  1.000  Ce
   Ce566    1.0    0.68194      0.58570      0.67143     Biso  1.000  Ce
   Ce567    1.0    0.66441      0.46139      0.67143     Biso  1.000  Ce
   Ce568    1.0    0.60585      0.46158      0.67143     Biso  1.000  Ce
   Ce569    1.0    0.74314      0.58062      0.67143     Biso  1.000  Ce
   Ce570    1.0    0.50539      0.66641      0.67143     Biso  1.000  Ce
   Ce571    1.0    0.68998      0.50238      0.67143     Biso  1.000  Ce
   Ce572    1.0    0.41772      0.62380      0.67143     Biso  1.000  Ce
   Ce573    1.0    0.62059      0.66642      0.67143     Biso  1.000  Ce
   Ce574    1.0    0.56394      0.66272      0.67143     Biso  1.000  Ce
   Ce575    1.0    0.71131      0.54239      0.67143     Biso  1.000  Ce
   Ce576    1.0    0.58057      0.42547      0.67143     Biso  1.000  Ce
   Ce577    1.0    0.65270      0.70314      0.67143     Biso  1.000  Ce
   Ce578    1.0    0.47916      0.54564      0.67143     Biso  1.000  Ce
   Ce579    1.0    0.42194      0.54337      0.67143     Biso  1.000  Ce
   Ce580    1.0    0.39858      0.50383      0.67143     Biso  1.000  Ce
   Ce581    1.0    0.45676      0.50274      0.67143     Biso  1.000  Ce
   Ce582    1.0    0.62217      0.58352      0.67143     Biso  1.000  Ce
   Ce583    1.0    0.56674      0.58351      0.67143     Biso  1.000  Ce
   Ce584    1.0    0.59757      0.62237      0.67143     Biso  1.000  Ce
   Ce585    1.0    0.53548      0.62173      0.67143     Biso  1.000  Ce
   Ce586    1.0    0.36296      0.54513      0.67143     Biso  1.000  Ce
   Ce587    1.0    0.59553      0.54413      0.67143     Biso  1.000  Ce
   Ce588    1.0    0.70279      0.25492      0.70000     Biso  1.000  Ce
   Ce589    1.0    0.70608      0.78153      0.70000     Biso  1.000  Ce
   Ce590    1.0    0.55844      0.82820      0.70000     Biso  1.000  Ce
   Ce591    1.0    0.47448      0.78704      0.70000     Biso  1.000  Ce
   Ce592    1.0    0.80204      0.49922      0.70000     Biso  1.000  Ce
   Ce593    1.0    0.38050      0.74818      0.70000     Biso  1.000  Ce
   Ce594    1.0    0.76913      0.62017      0.70000     Biso  1.000  Ce
   Ce595    1.0    0.64433      0.25786      0.70000     Biso  1.000  Ce
   Ce596    1.0    0.19940      0.46582      0.70000     Biso  1.000  Ce
   Ce597    1.0    0.21697      0.67104      0.70000     Biso  1.000  Ce
   Ce598    1.0    0.52378      0.33896      0.70000     Biso  1.000  Ce
   Ce599    1.0    0.25832      0.38436      0.70000     Biso  1.000  Ce
   Ce600    1.0    0.55089      0.29961      0.70000     Biso  1.000  Ce
   Ce601    1.0    0.28882      0.34325      0.70000     Biso  1.000  Ce
   Ce602    1.0    0.44241      0.74796      0.70000     Biso  1.000  Ce
   Ce603    1.0    0.43894      0.21472      0.70000     Biso  1.000  Ce
   Ce604    1.0    0.58578      0.25623      0.70000     Biso  1.000  Ce
   Ce605    1.0    0.23023      0.42438      0.70000     Biso  1.000  Ce
   Ce606    1.0    0.24581      0.70828      0.70000     Biso  1.000  Ce
   Ce607    1.0    0.49267      0.38000      0.70000     Biso  1.000  Ce
   Ce608    1.0    0.32596      0.74639      0.70000     Biso  1.000  Ce
   Ce609    1.0    0.53607      0.78617      0.70000     Biso  1.000  Ce
   Ce610    1.0    0.72392      0.45849      0.70000     Biso  1.000  Ce
   Ce611    1.0    0.58356      0.34104      0.70000     Biso  1.000  Ce
   Ce612    1.0    0.31686      0.38145      0.70000     Biso  1.000  Ce
   Ce613    1.0    0.61083      0.38102      0.70000     Biso  1.000  Ce
   Ce614    1.0    0.70234      0.33951      0.70000     Biso  1.000  Ce
   Ce615    1.0    0.66463      0.37844      0.70000     Biso  1.000  Ce
   Ce616    1.0    0.53871      0.70240      0.70000     Biso  1.000  Ce
   Ce617    1.0    0.43342      0.30243      0.70000     Biso  1.000  Ce
   Ce618    1.0    0.55025      0.37813      0.70000     Biso  1.000  Ce
   Ce619    1.0    0.19016      0.54858      0.70000     Biso  1.000  Ce
   Ce620    1.0    0.61781      0.74666      0.70000     Biso  1.000  Ce
   Ce621    1.0    0.31238      0.46720      0.70000     Biso  1.000  Ce
   Ce622    1.0    0.49232      0.29839      0.70000     Biso  1.000  Ce
   Ce623    1.0    0.25586      0.46683      0.70000     Biso  1.000  Ce
   Ce624    1.0    0.27523      0.66903      0.70000     Biso  1.000  Ce
   Ce625    1.0    0.63915      0.41826      0.70000     Biso  1.000  Ce
   Ce626    1.0    0.36197      0.70834      0.70000     Biso  1.000  Ce
   Ce627    1.0    0.47714      0.70661      0.70000     Biso  1.000  Ce
   Ce628    1.0    0.38746      0.66537      0.70000     Biso  1.000  Ce
   Ce629    1.0    0.55936      0.74904      0.70000     Biso  1.000  Ce
   Ce630    1.0    0.52249      0.42162      0.70000     Biso  1.000  Ce
   Ce631    1.0    0.22276      0.50612      0.70000     Biso  1.000  Ce
   Ce632    1.0    0.24840      0.54710      0.70000     Biso  1.000  Ce
   Ce633    1.0    0.30151      0.62341      0.70000     Biso  1.000  Ce
   Ce634    1.0    0.67895      0.66260      0.70000     Biso  1.000  Ce
   Ce635    1.0    0.63940      0.34031      0.70000     Biso  1.000  Ce
   Ce636    1.0    0.24430      0.62704      0.70000     Biso  1.000  Ce
   Ce637    1.0    0.72539      0.37596      0.70000     Biso  1.000  Ce
   Ce638    1.0    0.44453      0.66472      0.70000     Biso  1.000  Ce
   Ce639    1.0    0.39528      0.58448      0.70000     Biso  1.000  Ce
   Ce640    1.0    0.51389      0.50194      0.70000     Biso  1.000  Ce
   Ce641    1.0    0.28832      0.42161      0.70000     Biso  1.000  Ce
   Ce642    1.0    0.74521      0.50214      0.70000     Biso  1.000  Ce
   Ce643    1.0    0.45037      0.58617      0.70000     Biso  1.000  Ce
   Ce644    1.0    0.47724      0.62147      0.70000     Biso  1.000  Ce
   Ce645    1.0    0.48737      0.46355      0.70000     Biso  1.000  Ce
   Ce646    1.0    0.30498      0.54325      0.70000     Biso  1.000  Ce
   Ce647    1.0    0.28111      0.50347      0.70000     Biso  1.000  Ce
   Ce648    1.0    0.65218      0.62173      0.70000     Biso  1.000  Ce
   Ce649    1.0    0.35676      0.62704      0.70000     Biso  1.000  Ce
   Ce650    1.0    0.50858      0.58012      0.70000     Biso  1.000  Ce
   Ce651    1.0    0.33911      0.50477      0.70000     Biso  1.000  Ce
   Ce652    1.0    0.53790      0.54639      0.70000     Biso  1.000  Ce
   Ce653    1.0    0.62920      0.50459      0.70000     Biso  1.000  Ce
   Ce654    1.0    0.59457      0.70373      0.70000     Biso  1.000  Ce
   Ce655    1.0    0.57184      0.50503      0.70000     Biso  1.000  Ce
   Ce656    1.0    0.65356      0.53787      0.70000     Biso  1.000  Ce
   Ce657    1.0    0.71110      0.62268      0.70000     Biso  1.000  Ce
   Ce658    1.0    0.75446      0.41990      0.72857     Biso  1.000  Ce
   Ce659    1.0    0.79673      0.58062      0.72857     Biso  1.000  Ce
   Ce660    1.0    0.52668      0.25632      0.72857     Biso  1.000  Ce
   Ce661    1.0    0.40586      0.34104      0.72857     Biso  1.000  Ce
   Ce662    1.0    0.65112      0.78761      0.72857     Biso  1.000  Ce
   Ce663    1.0    0.76888      0.53718      0.72857     Biso  1.000  Ce
   Ce664    1.0    0.41050      0.26058      0.72857     Biso  1.000  Ce
   Ce665    1.0    0.35326      0.25587      0.72857     Biso  1.000  Ce
   Ce666    1.0    0.61240      0.30346      0.72857     Biso  1.000  Ce
   Ce667    1.0    0.46710      0.34088      0.72857     Biso  1.000  Ce
   Ce668    1.0    0.59468      0.78521      0.72857     Biso  1.000  Ce
   Ce669    1.0    0.34741      0.34433      0.72857     Biso  1.000  Ce
   Ce670    1.0    0.50443      0.74772      0.72857     Biso  1.000  Ce
   Ce671    1.0    0.16284      0.51034      0.72857     Biso  1.000  Ce
   Ce672    1.0    0.37591      0.38137      0.72857     Biso  1.000  Ce
   Ce673    1.0    0.31689      0.30094      0.72857     Biso  1.000  Ce
   Ce674    1.0    0.22290      0.58681      0.72857     Biso  1.000  Ce
   Ce675    1.0    0.73706      0.66284      0.72857     Biso  1.000  Ce
   Ce676    1.0    0.46744      0.25613      0.72857     Biso  1.000  Ce
   Ce677    1.0    0.67934      0.74146      0.72857     Biso  1.000  Ce
   Ce678    1.0    0.37767      0.29948      0.72857     Biso  1.000  Ce
   Ce679    1.0    0.69751      0.42125      0.72857     Biso  1.000  Ce
   Ce680    1.0    0.30324      0.70770      0.72857     Biso  1.000  Ce
   Ce681    1.0    0.43251      0.38170      0.72857     Biso  1.000  Ce
   Ce682    1.0    0.71031      0.70395      0.72857     Biso  1.000  Ce
   Ce683    1.0    0.27701      0.58822      0.72857     Biso  1.000  Ce
   Ce684    1.0    0.37058      0.46361      0.72857     Biso  1.000  Ce
   Ce685    1.0    0.54751      0.46216      0.72857     Biso  1.000  Ce
   Ce686    1.0    0.33093      0.66638      0.72857     Biso  1.000  Ce
   Ce687    1.0    0.46274      0.42250      0.72857     Biso  1.000  Ce
   Ce688    1.0    0.40540      0.42048      0.72857     Biso  1.000  Ce
   Ce689    1.0    0.41845      0.70351      0.72857     Biso  1.000  Ce
   Ce690    1.0    0.42873      0.46644      0.72857     Biso  1.000  Ce
   Ce691    1.0    0.33259      0.58725      0.72857     Biso  1.000  Ce
   Ce692    1.0    0.34428      0.42438      0.72857     Biso  1.000  Ce
   Ce693    1.0    0.68194      0.58570      0.72857     Biso  1.000  Ce
   Ce694    1.0    0.66441      0.46139      0.72857     Biso  1.000  Ce
   Ce695    1.0    0.60585      0.46158      0.72857     Biso  1.000  Ce
   Ce696    1.0    0.74314      0.58062      0.72857     Biso  1.000  Ce
   Ce697    1.0    0.50539      0.66641      0.72857     Biso  1.000  Ce
   Ce698    1.0    0.68998      0.50238      0.72857     Biso  1.000  Ce
   Ce699    1.0    0.41772      0.62380      0.72857     Biso  1.000  Ce
   Ce700    1.0    0.62059      0.66642      0.72857     Biso  1.000  Ce
   Ce701    1.0    0.56394      0.66272      0.72857     Biso  1.000  Ce
   Ce702    1.0    0.71131      0.54239      0.72857     Biso  1.000  Ce
   Ce703    1.0    0.58057      0.42547      0.72857     Biso  1.000  Ce
   Ce704    1.0    0.65270      0.70314      0.72857     Biso  1.000  Ce
   Ce705    1.0    0.47916      0.54564      0.72857     Biso  1.000  Ce
   Ce706    1.0    0.42194      0.54337      0.72857     Biso  1.000  Ce
   Ce707    1.0    0.39858      0.50383      0.72857     Biso  1.000  Ce
   Ce708    1.0    0.45676      0.50274      0.72857     Biso  1.000  Ce
   Ce709    1.0    0.62217      0.58352      0.72857     Biso  1.000  Ce
   Ce710    1.0    0.56674      0.58351      0.72857     Biso  1.000  Ce
   Ce711    1.0    0.59757      0.62237      0.72857     Biso  1.000  Ce
   Ce712    1.0    0.53548      0.62173      0.72857     Biso  1.000  Ce
   Ce713    1.0    0.36296      0.54513      0.72857     Biso  1.000  Ce
   Ce714    1.0    0.59553      0.54413      0.72857     Biso  1.000  Ce
   Ce715    1.0    0.72392      0.45849      0.75714     Biso  1.000  Ce
   Ce716    1.0    0.58356      0.34104      0.75714     Biso  1.000  Ce
   Ce717    1.0    0.31686      0.38145      0.75714     Biso  1.000  Ce
   Ce718    1.0    0.61083      0.38102      0.75714     Biso  1.000  Ce
   Ce719    1.0    0.70234      0.33951      0.75714     Biso  1.000  Ce
   Ce720    1.0    0.66463      0.37844      0.75714     Biso  1.000  Ce
   Ce721    1.0    0.53871      0.70240      0.75714     Biso  1.000  Ce
   Ce722    1.0    0.43342      0.30243      0.75714     Biso  1.000  Ce
   Ce723    1.0    0.55025      0.37813      0.75714     Biso  1.000  Ce
   Ce724    1.0    0.19016      0.54858      0.75714     Biso  1.000  Ce
   Ce725    1.0    0.61781      0.74666      0.75714     Biso  1.000  Ce
   Ce726    1.0    0.31238      0.46720      0.75714     Biso  1.000  Ce
   Ce727    1.0    0.49232      0.29839      0.75714     Biso  1.000  Ce
   Ce728    1.0    0.25586      0.46683      0.75714     Biso  1.000  Ce
   Ce729    1.0    0.27523      0.66903      0.75714     Biso  1.000  Ce
   Ce730    1.0    0.63915      0.41826      0.75714     Biso  1.000  Ce
   Ce731    1.0    0.36197      0.70834      0.75714     Biso  1.000  Ce
   Ce732    1.0    0.47714      0.70661      0.75714     Biso  1.000  Ce
   Ce733    1.0    0.38746      0.66537      0.75714     Biso  1.000  Ce
   Ce734    1.0    0.55936      0.74904      0.75714     Biso  1.000  Ce
   Ce735    1.0    0.52249      0.42162      0.75714     Biso  1.000  Ce
   Ce736    1.0    0.22276      0.50612      0.75714     Biso  1.000  Ce
   Ce737    1.0    0.24840      0.54710      0.75714     Biso  1.000  Ce
   Ce738    1.0    0.30151      0.62341      0.75714     Biso  1.000  Ce
   Ce739    1.0    0.67895      0.66260      0.75714     Biso  1.000  Ce
   Ce740    1.0    0.63940      0.34031      0.75714     Biso  1.000  Ce
   Ce741    1.0    0.24430      0.62704      0.75714     Biso  1.000  Ce
   Ce742    1.0    0.72539      0.37596      0.75714     Biso  1.000  Ce
   Ce743    1.0    0.44453      0.66472      0.75714     Biso  1.000  Ce
   Ce744    1.0    0.39528      0.58448      0.75714     Biso  1.000  Ce
   Ce745    1.0    0.51389      0.50194      0.75714     Biso  1.000  Ce
   Ce746    1.0    0.28832      0.42161      0.75714     Biso  1.000  Ce
   Ce747    1.0    0.74521      0.50214      0.75714     Biso  1.000  Ce
   Ce748    1.0    0.45037      0.58617      0.75714     Biso  1.000  Ce
   Ce749    1.0    0.47724      0.62147      0.75714     Biso  1.000  Ce
   Ce750    1.0    0.48737      0.46355      0.75714     Biso  1.000  Ce
   Ce751    1.0    0.30498      0.54325      0.75714     Biso  1.000  Ce
   Ce752    1.0    0.28111      0.50347      0.75714     Biso  1.000  Ce
   Ce753    1.0    0.65218      0.62173      0.75714     Biso  1.000  Ce
   Ce754    1.0    0.35676      0.62704      0.75714     Biso  1.000  Ce
   Ce755    1.0    0.50858      0.58012      0.75714     Biso  1.000  Ce
   Ce756    1.0    0.33911      0.50477      0.75714     Biso  1.000  Ce
   Ce757    1.0    0.53790      0.54639      0.75714     Biso  1.000  Ce
   Ce758    1.0    0.62920      0.50459      0.75714     Biso  1.000  Ce
   Ce759    1.0    0.59457      0.70373      0.75714     Biso  1.000  Ce
   Ce760    1.0    0.57184      0.50503      0.75714     Biso  1.000  Ce
   Ce761    1.0    0.65356      0.53787      0.75714     Biso  1.000  Ce
   Ce762    1.0    0.71110      0.62268      0.75714     Biso  1.000  Ce
   Ce763    1.0    0.27701      0.58822      0.78571     Biso  1.000  Ce
   Ce764    1.0    0.37058      0.46361      0.78571     Biso  1.000  Ce
   Ce765    1.0    0.54751      0.46216      0.78571     Biso  1.000  Ce
   Ce766    1.0    0.33093      0.66638      0.78571     Biso  1.000  Ce
   Ce767    1.0    0.46274      0.42250      0.78571     Biso  1.000  Ce
   Ce768    1.0    0.40540      0.42048      0.78571     Biso  1.000  Ce
   Ce769    1.0    0.41845      0.70351      0.78571     Biso  1.000  Ce
   Ce770    1.0    0.42873      0.46644      0.78571     Biso  1.000  Ce
   Ce771    1.0    0.33259      0.58725      0.78571     Biso  1.000  Ce
   Ce772    1.0    0.34428      0.42438      0.78571     Biso  1.000  Ce
   Ce773    1.0    0.68194      0.58570      0.78571     Biso  1.000  Ce
   Ce774    1.0    0.66441      0.46139      0.78571     Biso  1.000  Ce
   Ce775    1.0    0.60585      0.46158      0.78571     Biso  1.000  Ce
   Ce776    1.0    0.74314      0.58062      0.78571     Biso  1.000  Ce
   Ce777    1.0    0.50539      0.66641      0.78571     Biso  1.000  Ce
   Ce778    1.0    0.68998      0.50238      0.78571     Biso  1.000  Ce
   Ce779    1.0    0.41772      0.62380      0.78571     Biso  1.000  Ce
   Ce780    1.0    0.62059      0.66642      0.78571     Biso  1.000  Ce
   Ce781    1.0    0.56394      0.66272      0.78571     Biso  1.000  Ce
   Ce782    1.0    0.71131      0.54239      0.78571     Biso  1.000  Ce
   Ce783    1.0    0.58057      0.42547      0.78571     Biso  1.000  Ce
   Ce784    1.0    0.65270      0.70314      0.78571     Biso  1.000  Ce
   Ce785    1.0    0.47916      0.54564      0.78571     Biso  1.000  Ce
   Ce786    1.0    0.42194      0.54337      0.78571     Biso  1.000  Ce
   Ce787    1.0    0.39858      0.50383      0.78571     Biso  1.000  Ce
   Ce788    1.0    0.45676      0.50274      0.78571     Biso  1.000  Ce
   Ce789    1.0    0.62217      0.58352      0.78571     Biso  1.000  Ce
   Ce790    1.0    0.56674      0.58351      0.78571     Biso  1.000  Ce
   Ce791    1.0    0.59757      0.62237      0.78571     Biso  1.000  Ce
   Ce792    1.0    0.53548      0.62173      0.78571     Biso  1.000  Ce
   Ce793    1.0    0.36296      0.54513      0.78571     Biso  1.000  Ce
   Ce794    1.0    0.59553      0.54413      0.78571     Biso  1.000  Ce
   Ce795    1.0    0.24840      0.54710      0.81429     Biso  1.000  Ce
   Ce796    1.0    0.30151      0.62341      0.81429     Biso  1.000  Ce
   Ce797    1.0    0.67895      0.66260      0.81429     Biso  1.000  Ce
   Ce798    1.0    0.63940      0.34031      0.81429     Biso  1.000  Ce
   Ce799    1.0    0.24430      0.62704      0.81429     Biso  1.000  Ce
   Ce800    1.0    0.72539      0.37596      0.81429     Biso  1.000  Ce
   Ce801    1.0    0.44453      0.66472      0.81429     Biso  1.000  Ce
   Ce802    1.0    0.39528      0.58448      0.81429     Biso  1.000  Ce
   Ce803    1.0    0.51389      0.50194      0.81429     Biso  1.000  Ce
   Ce804    1.0    0.28832      0.42161      0.81429     Biso  1.000  Ce
   Ce805    1.0    0.74521      0.50214      0.81429     Biso  1.000  Ce
   Ce806    1.0    0.45037      0.58617      0.81429     Biso  1.000  Ce
   Ce807    1.0    0.47724      0.62147      0.81429     Biso  1.000  Ce
   Ce808    1.0    0.48737      0.46355      0.81429     Biso  1.000  Ce
   Ce809    1.0    0.30498      0.54325      0.81429     Biso  1.000  Ce
   Ce810    1.0    0.28111      0.50347      0.81429     Biso  1.000  Ce
   Ce811    1.0    0.65218      0.62173      0.81429     Biso  1.000  Ce
   Ce812    1.0    0.35676      0.62704      0.81429     Biso  1.000  Ce
   Ce813    1.0    0.50858      0.58012      0.81429     Biso  1.000  Ce
   Ce814    1.0    0.33911      0.50477      0.81429     Biso  1.000  Ce
   Ce815    1.0    0.53790      0.54639      0.81429     Biso  1.000  Ce
   Ce816    1.0    0.62920      0.50459      0.81429     Biso  1.000  Ce
   Ce817    1.0    0.59457      0.70373      0.81429     Biso  1.000  Ce
   Ce818    1.0    0.57184      0.50503      0.81429     Biso  1.000  Ce
   Ce819    1.0    0.65356      0.53787      0.81429     Biso  1.000  Ce
   Ce820    1.0    0.71110      0.62268      0.81429     Biso  1.000  Ce
   Ce821    1.0    0.65270      0.70314      0.84286     Biso  1.000  Ce
   Ce822    1.0    0.47916      0.54564      0.84286     Biso  1.000  Ce
   Ce823    1.0    0.42194      0.54337      0.84286     Biso  1.000  Ce
   Ce824    1.0    0.39858      0.50383      0.84286     Biso  1.000  Ce
   Ce825    1.0    0.45676      0.50274      0.84286     Biso  1.000  Ce
   Ce826    1.0    0.62217      0.58352      0.84286     Biso  1.000  Ce
   Ce827    1.0    0.56674      0.58351      0.84286     Biso  1.000  Ce
   Ce828    1.0    0.59757      0.62237      0.84286     Biso  1.000  Ce
   Ce829    1.0    0.53548      0.62173      0.84286     Biso  1.000  Ce
   Ce830    1.0    0.36296      0.54513      0.84286     Biso  1.000  Ce
   Ce831    1.0    0.59553      0.54413      0.84286     Biso  1.000  Ce
   Ce832    1.0    0.33911      0.50477      0.87143     Biso  1.000  Ce
   Ce833    1.0    0.53790      0.54639      0.87143     Biso  1.000  Ce
   Ce834    1.0    0.62920      0.50459      0.87143     Biso  1.000  Ce
   Ce835    1.0    0.59457      0.70373      0.87143     Biso  1.000  Ce
   Ce836    1.0    0.57184      0.50503      0.87143     Biso  1.000  Ce
   Ce837    1.0    0.65356      0.53787      0.87143     Biso  1.000  Ce
   Ce838    1.0    0.71110      0.62268      0.87143     Biso  1.000  Ce
   Ce839    1.0    0.59553      0.54413      0.90000     Biso  1.000  Ce
   Ce840    1.0    0.85906      0.49575      0.47143     Biso  1.000  Ce
   Ce841    1.0    0.84050      0.46260      0.47143     Biso  1.000  Ce
   Ce842    1.0    0.85332      0.58018      0.47143     Biso  1.000  Ce
   Ce843    1.0    0.58482      0.17228      0.47143     Biso  1.000  Ce
   Ce844    1.0    0.52450      0.17445      0.47143     Biso  1.000  Ce
   Ce845    1.0    0.67681      0.82766      0.47143     Biso  1.000  Ce
   Ce846    1.0    0.61107      0.21520      0.47143     Biso  1.000  Ce
   Ce847    1.0    0.12945      0.55169      0.47143     Biso  1.000  Ce
   Ce848    1.0    0.20014      0.38800      0.47143     Biso  1.000  Ce
   Ce849    1.0    0.44172      0.83119      0.47143     Biso  1.000  Ce
   Ce850    1.0    0.17268      0.42581      0.47143     Biso  1.000  Ce
   Ce851    1.0    0.38321      0.82432      0.47143     Biso  1.000  Ce
   Ce852    1.0    0.30052      0.78516      0.47143     Biso  1.000  Ce
   Ce853    1.0    0.16530      0.59439      0.47143     Biso  1.000  Ce
   Ce854    1.0    0.32171      0.21875      0.47143     Biso  1.000  Ce
   Ce855    1.0    0.78419      0.37732      0.47143     Biso  1.000  Ce
   Ce856    1.0    0.70279      0.25492      0.47143     Biso  1.000  Ce
   Ce857    1.0    0.70608      0.78153      0.47143     Biso  1.000  Ce
   Ce858    1.0    0.55844      0.82820      0.47143     Biso  1.000  Ce
   Ce859    1.0    0.47448      0.78704      0.47143     Biso  1.000  Ce
   Ce860    1.0    0.80204      0.49922      0.47143     Biso  1.000  Ce
   Ce861    1.0    0.38050      0.74818      0.47143     Biso  1.000  Ce
   Ce862    1.0    0.76913      0.62017      0.47143     Biso  1.000  Ce
   Ce863    1.0    0.64433      0.25786      0.47143     Biso  1.000  Ce
   Ce864    1.0    0.19940      0.46582      0.47143     Biso  1.000  Ce
   Ce865    1.0    0.21697      0.67104      0.47143     Biso  1.000  Ce
   Ce866    1.0    0.52378      0.33896      0.47143     Biso  1.000  Ce
   Ce867    1.0    0.25832      0.38436      0.47143     Biso  1.000  Ce
   Ce868    1.0    0.55089      0.29961      0.47143     Biso  1.000  Ce
   Ce869    1.0    0.28882      0.34325      0.47143     Biso  1.000  Ce
   Ce870    1.0    0.44241      0.74796      0.47143     Biso  1.000  Ce
   Ce871    1.0    0.43894      0.21472      0.47143     Biso  1.000  Ce
   Ce872    1.0    0.58578      0.25623      0.47143     Biso  1.000  Ce
   Ce873    1.0    0.23023      0.42438      0.47143     Biso  1.000  Ce
   Ce874    1.0    0.24581      0.70828      0.47143     Biso  1.000  Ce
   Ce875    1.0    0.49267      0.38000      0.47143     Biso  1.000  Ce
   Ce876    1.0    0.32596      0.74639      0.47143     Biso  1.000  Ce
   Ce877    1.0    0.53607      0.78617      0.47143     Biso  1.000  Ce
   Ce878    1.0    0.72392      0.45849      0.47143     Biso  1.000  Ce
   Ce879    1.0    0.58356      0.34104      0.47143     Biso  1.000  Ce
   Ce880    1.0    0.31686      0.38145      0.47143     Biso  1.000  Ce
   Ce881    1.0    0.61083      0.38102      0.47143     Biso  1.000  Ce
   Ce882    1.0    0.70234      0.33951      0.47143     Biso  1.000  Ce
   Ce883    1.0    0.66463      0.37844      0.47143     Biso  1.000  Ce
   Ce884    1.0    0.53871      0.70240      0.47143     Biso  1.000  Ce
   Ce885    1.0    0.43342      0.30243      0.47143     Biso  1.000  Ce
   Ce886    1.0    0.55025      0.37813      0.47143     Biso  1.000  Ce
   Ce887    1.0    0.19016      0.54858      0.47143     Biso  1.000  Ce
   Ce888    1.0    0.61781      0.74666      0.47143     Biso  1.000  Ce
   Ce889    1.0    0.31238      0.46720      0.47143     Biso  1.000  Ce
   Ce890    1.0    0.49232      0.29839      0.47143     Biso  1.000  Ce
   Ce891    1.0    0.25586      0.46683      0.47143     Biso  1.000  Ce
   Ce892    1.0    0.27523      0.66903      0.47143     Biso  1.000  Ce
   Ce893    1.0    0.63915      0.41826      0.47143     Biso  1.000  Ce
   Ce894    1.0    0.36197      0.70834      0.47143     Biso  1.000  Ce
   Ce895    1.0    0.47714      0.70661      0.47143     Biso  1.000  Ce
   Ce896    1.0    0.38746      0.66537      0.47143     Biso  1.000  Ce
   Ce897    1.0    0.55936      0.74904      0.47143     Biso  1.000  Ce
   Ce898    1.0    0.52249      0.42162      0.47143     Biso  1.000  Ce
   Ce899    1.0    0.22276      0.50612      0.47143     Biso  1.000  Ce
   Ce900    1.0    0.24840      0.54710      0.47143     Biso  1.000  Ce
   Ce901    1.0    0.30151      0.62341      0.47143     Biso  1.000  Ce
   Ce902    1.0    0.67895      0.66260      0.47143     Biso  1.000  Ce
   Ce903    1.0    0.63940      0.34031      0.47143     Biso  1.000  Ce
   Ce904    1.0    0.24430      0.62704      0.47143     Biso  1.000  Ce
   Ce905    1.0    0.72539      0.37596      0.47143     Biso  1.000  Ce
   Ce906    1.0    0.44453      0.66472      0.47143     Biso  1.000  Ce
   Ce907    1.0    0.39528      0.58448      0.47143     Biso  1.000  Ce
   Ce908    1.0    0.51389      0.50194      0.47143     Biso  1.000  Ce
   Ce909    1.0    0.28832      0.42161      0.47143     Biso  1.000  Ce
   Ce910    1.0    0.74521      0.50214      0.47143     Biso  1.000  Ce
   Ce911    1.0    0.45037      0.58617      0.47143     Biso  1.000  Ce
   Ce912    1.0    0.47724      0.62147      0.47143     Biso  1.000  Ce
   Ce913    1.0    0.48737      0.46355      0.47143     Biso  1.000  Ce
   Ce914    1.0    0.30498      0.54325      0.47143     Biso  1.000  Ce
   Ce915    1.0    0.28111      0.50347      0.47143     Biso  1.000  Ce
   Ce916    1.0    0.65218      0.62173      0.47143     Biso  1.000  Ce
   Ce917    1.0    0.35676      0.62704      0.47143     Biso  1.000  Ce
   Ce918    1.0    0.50858      0.58012      0.47143     Biso  1.000  Ce
   Ce919    1.0    0.33911      0.50477      0.47143     Biso  1.000  Ce
   Ce920    1.0    0.53790      0.54639      0.47143     Biso  1.000  Ce
   Ce921    1.0    0.62920      0.50459      0.47143     Biso  1.000  Ce
   Ce922    1.0    0.59457      0.70373      0.47143     Biso  1.000  Ce
   Ce923    1.0    0.57184      0.50503      0.47143     Biso  1.000  Ce
   Ce924    1.0    0.65356      0.53787      0.47143     Biso  1.000  Ce
   Ce925    1.0    0.71110      0.62268      0.47143     Biso  1.000  Ce
   Ce926    1.0    0.34717      0.17671      0.44286     Biso  1.000  Ce
   Ce927    1.0    0.67316      0.21485      0.44286     Biso  1.000  Ce
   Ce928    1.0    0.10809      0.51078      0.44286     Biso  1.000  Ce
   Ce929    1.0    0.41209      0.17192      0.44286     Biso  1.000  Ce
   Ce930    1.0    0.32596      0.82861      0.44286     Biso  1.000  Ce
   Ce931    1.0    0.46942      0.17193      0.44286     Biso  1.000  Ce
   Ce932    1.0    0.83086      0.53763      0.44286     Biso  1.000  Ce
   Ce933    1.0    0.83046      0.61753      0.44286     Biso  1.000  Ce
   Ce934    1.0    0.29015      0.26103      0.44286     Biso  1.000  Ce
   Ce935    1.0    0.55646      0.21485      0.44286     Biso  1.000  Ce
   Ce936    1.0    0.38099      0.21660      0.44286     Biso  1.000  Ce
   Ce937    1.0    0.79598      0.66261      0.44286     Biso  1.000  Ce
   Ce938    1.0    0.72545      0.30092      0.44286     Biso  1.000  Ce
   Ce939    1.0    0.81464      0.41817      0.44286     Biso  1.000  Ce
   Ce940    1.0    0.35820      0.78527      0.44286     Biso  1.000  Ce
   Ce941    1.0    0.78215      0.45995      0.44286     Biso  1.000  Ce
   Ce942    1.0    0.76069      0.33686      0.44286     Biso  1.000  Ce
   Ce943    1.0    0.25785      0.30299      0.44286     Biso  1.000  Ce
   Ce944    1.0    0.49785      0.21954      0.44286     Biso  1.000  Ce
   Ce945    1.0    0.13868      0.46946      0.44286     Biso  1.000  Ce
   Ce946    1.0    0.27002      0.74748      0.44286     Biso  1.000  Ce
   Ce947    1.0    0.77085      0.70106      0.44286     Biso  1.000  Ce
   Ce948    1.0    0.41644      0.78641      0.44286     Biso  1.000  Ce
   Ce949    1.0    0.49908      0.82548      0.44286     Biso  1.000  Ce
   Ce950    1.0    0.22966      0.34396      0.44286     Biso  1.000  Ce
   Ce951    1.0    0.62060      0.82439      0.44286     Biso  1.000  Ce
   Ce952    1.0    0.18906      0.62877      0.44286     Biso  1.000  Ce
   Ce953    1.0    0.73670      0.73855      0.44286     Biso  1.000  Ce
   Ce954    1.0    0.67051      0.29924      0.44286     Biso  1.000  Ce
   Ce955    1.0    0.75446      0.41990      0.44286     Biso  1.000  Ce
   Ce956    1.0    0.79673      0.58062      0.44286     Biso  1.000  Ce
   Ce957    1.0    0.52668      0.25632      0.44286     Biso  1.000  Ce
   Ce958    1.0    0.40586      0.34104      0.44286     Biso  1.000  Ce
   Ce959    1.0    0.65112      0.78761      0.44286     Biso  1.000  Ce
   Ce960    1.0    0.76888      0.53718      0.44286     Biso  1.000  Ce
   Ce961    1.0    0.41050      0.26058      0.44286     Biso  1.000  Ce
   Ce962    1.0    0.35326      0.25587      0.44286     Biso  1.000  Ce
   Ce963    1.0    0.61240      0.30346      0.44286     Biso  1.000  Ce
   Ce964    1.0    0.46710      0.34088      0.44286     Biso  1.000  Ce
   Ce965    1.0    0.59468      0.78521      0.44286     Biso  1.000  Ce
   Ce966    1.0    0.34741      0.34433      0.44286     Biso  1.000  Ce
   Ce967    1.0    0.50443      0.74772      0.44286     Biso  1.000  Ce
   Ce968    1.0    0.16284      0.51034      0.44286     Biso  1.000  Ce
   Ce969    1.0    0.37591      0.38137      0.44286     Biso  1.000  Ce
   Ce970    1.0    0.31689      0.30094      0.44286     Biso  1.000  Ce
   Ce971    1.0    0.22290      0.58681      0.44286     Biso  1.000  Ce
   Ce972    1.0    0.73706      0.66284      0.44286     Biso  1.000  Ce
   Ce973    1.0    0.46744      0.25613      0.44286     Biso  1.000  Ce
   Ce974    1.0    0.67934      0.74146      0.44286     Biso  1.000  Ce
   Ce975    1.0    0.37767      0.29948      0.44286     Biso  1.000  Ce
   Ce976    1.0    0.69751      0.42125      0.44286     Biso  1.000  Ce
   Ce977    1.0    0.30324      0.70770      0.44286     Biso  1.000  Ce
   Ce978    1.0    0.43251      0.38170      0.44286     Biso  1.000  Ce
   Ce979    1.0    0.71031      0.70395      0.44286     Biso  1.000  Ce
   Ce980    1.0    0.27701      0.58822      0.44286     Biso  1.000  Ce
   Ce981    1.0    0.37058      0.46361      0.44286     Biso  1.000  Ce
   Ce982    1.0    0.54751      0.46216      0.44286     Biso  1.000  Ce
   Ce983    1.0    0.33093      0.66638      0.44286     Biso  1.000  Ce
   Ce984    1.0    0.46274      0.42250      0.44286     Biso  1.000  Ce
   Ce985    1.0    0.40540      0.42048      0.44286     Biso  1.000  Ce
   Ce986    1.0    0.41845      0.70351      0.44286     Biso  1.000  Ce
   Ce987    1.0    0.42873      0.46644      0.44286     Biso  1.000  Ce
   Ce988    1.0    0.33259      0.58725      0.44286     Biso  1.000  Ce
   Ce989    1.0    0.34428      0.42438      0.44286     Biso  1.000  Ce
   Ce990    1.0    0.68194      0.58570      0.44286     Biso  1.000  Ce
   Ce991    1.0    0.66441      0.46139      0.44286     Biso  1.000  Ce
   Ce992    1.0    0.60585      0.46158      0.44286     Biso  1.000  Ce
   Ce993    1.0    0.74314      0.58062      0.44286     Biso  1.000  Ce
   Ce994    1.0    0.50539      0.66641      0.44286     Biso  1.000  Ce
   Ce995    1.0    0.68998      0.50238      0.44286     Biso  1.000  Ce
   Ce996    1.0    0.41772      0.62380      0.44286     Biso  1.000  Ce
   Ce997    1.0    0.62059      0.66642      0.44286     Biso  1.000  Ce
   Ce998    1.0    0.56394      0.66272      0.44286     Biso  1.000  Ce
   Ce999    1.0    0.71131      0.54239      0.44286     Biso  1.000  Ce
   Ce1000   1.0    0.58057      0.42547      0.44286     Biso  1.000  Ce
   Ce1001   1.0    0.65270      0.70314      0.44286     Biso  1.000  Ce
   Ce1002   1.0    0.47916      0.54564      0.44286     Biso  1.000  Ce
   Ce1003   1.0    0.42194      0.54337      0.44286     Biso  1.000  Ce
   Ce1004   1.0    0.39858      0.50383      0.44286     Biso  1.000  Ce
   Ce1005   1.0    0.45676      0.50274      0.44286     Biso  1.000  Ce
   Ce1006   1.0    0.62217      0.58352      0.44286     Biso  1.000  Ce
   Ce1007   1.0    0.56674      0.58351      0.44286     Biso  1.000  Ce
   Ce1008   1.0    0.59757      0.62237      0.44286     Biso  1.000  Ce
   Ce1009   1.0    0.53548      0.62173      0.44286     Biso  1.000  Ce
   Ce1010   1.0    0.36296      0.54513      0.44286     Biso  1.000  Ce
   Ce1011   1.0    0.59553      0.54413      0.44286     Biso  1.000  Ce
   Ce1012   1.0    0.52450      0.17445      0.41429     Biso  1.000  Ce
   Ce1013   1.0    0.67681      0.82766      0.41429     Biso  1.000  Ce
   Ce1014   1.0    0.61107      0.21520      0.41429     Biso  1.000  Ce
   Ce1015   1.0    0.12945      0.55169      0.41429     Biso  1.000  Ce
   Ce1016   1.0    0.20014      0.38800      0.41429     Biso  1.000  Ce
   Ce1017   1.0    0.44172      0.83119      0.41429     Biso  1.000  Ce
   Ce1018   1.0    0.17268      0.42581      0.41429     Biso  1.000  Ce
   Ce1019   1.0    0.38321      0.82432      0.41429     Biso  1.000  Ce
   Ce1020   1.0    0.30052      0.78516      0.41429     Biso  1.000  Ce
   Ce1021   1.0    0.16530      0.59439      0.41429     Biso  1.000  Ce
   Ce1022   1.0    0.32171      0.21875      0.41429     Biso  1.000  Ce
   Ce1023   1.0    0.78419      0.37732      0.41429     Biso  1.000  Ce
   Ce1024   1.0    0.70279      0.25492      0.41429     Biso  1.000  Ce
   Ce1025   1.0    0.70608      0.78153      0.41429     Biso  1.000  Ce
   Ce1026   1.0    0.55844      0.82820      0.41429     Biso  1.000  Ce
   Ce1027   1.0    0.47448      0.78704      0.41429     Biso  1.000  Ce
   Ce1028   1.0    0.80204      0.49922      0.41429     Biso  1.000  Ce
   Ce1029   1.0    0.38050      0.74818      0.41429     Biso  1.000  Ce
   Ce1030   1.0    0.76913      0.62017      0.41429     Biso  1.000  Ce
   Ce1031   1.0    0.64433      0.25786      0.41429     Biso  1.000  Ce
   Ce1032   1.0    0.19940      0.46582      0.41429     Biso  1.000  Ce
   Ce1033   1.0    0.21697      0.67104      0.41429     Biso  1.000  Ce
   Ce1034   1.0    0.52378      0.33896      0.41429     Biso  1.000  Ce
   Ce1035   1.0    0.25832      0.38436      0.41429     Biso  1.000  Ce
   Ce1036   1.0    0.55089      0.29961      0.41429     Biso  1.000  Ce
   Ce1037   1.0    0.28882      0.34325      0.41429     Biso  1.000  Ce
   Ce1038   1.0    0.44241      0.74796      0.41429     Biso  1.000  Ce
   Ce1039   1.0    0.43894      0.21472      0.41429     Biso  1.000  Ce
   Ce1040   1.0    0.58578      0.25623      0.41429     Biso  1.000  Ce
   Ce1041   1.0    0.23023      0.42438      0.41429     Biso  1.000  Ce
   Ce1042   1.0    0.24581      0.70828      0.41429     Biso  1.000  Ce
   Ce1043   1.0    0.49267      0.38000      0.41429     Biso  1.000  Ce
   Ce1044   1.0    0.32596      0.74639      0.41429     Biso  1.000  Ce
   Ce1045   1.0    0.53607      0.78617      0.41429     Biso  1.000  Ce
   Ce1046   1.0    0.72392      0.45849      0.41429     Biso  1.000  Ce
   Ce1047   1.0    0.58356      0.34104      0.41429     Biso  1.000  Ce
   Ce1048   1.0    0.31686      0.38145      0.41429     Biso  1.000  Ce
   Ce1049   1.0    0.61083      0.38102      0.41429     Biso  1.000  Ce
   Ce1050   1.0    0.70234      0.33951      0.41429     Biso  1.000  Ce
   Ce1051   1.0    0.66463      0.37844      0.41429     Biso  1.000  Ce
   Ce1052   1.0    0.53871      0.70240      0.41429     Biso  1.000  Ce
   Ce1053   1.0    0.43342      0.30243      0.41429     Biso  1.000  Ce
   Ce1054   1.0    0.55025      0.37813      0.41429     Biso  1.000  Ce
   Ce1055   1.0    0.19016      0.54858      0.41429     Biso  1.000  Ce
   Ce1056   1.0    0.61781      0.74666      0.41429     Biso  1.000  Ce
   Ce1057   1.0    0.31238      0.46720      0.41429     Biso  1.000  Ce
   Ce1058   1.0    0.49232      0.29839      0.41429     Biso  1.000  Ce
   Ce1059   1.0    0.25586      0.46683      0.41429     Biso  1.000  Ce
   Ce1060   1.0    0.27523      0.66903      0.41429     Biso  1.000  Ce
   Ce1061   1.0    0.63915      0.41826      0.41429     Biso  1.000  Ce
   Ce1062   1.0    0.36197      0.70834      0.41429     Biso  1.000  Ce
   Ce1063   1.0    0.47714      0.70661      0.41429     Biso  1.000  Ce
   Ce1064   1.0    0.38746      0.66537      0.41429     Biso  1.000  Ce
   Ce1065   1.0    0.55936      0.74904      0.41429     Biso  1.000  Ce
   Ce1066   1.0    0.52249      0.42162      0.41429     Biso  1.000  Ce
   Ce1067   1.0    0.22276      0.50612      0.41429     Biso  1.000  Ce
   Ce1068   1.0    0.24840      0.54710      0.41429     Biso  1.000  Ce
   Ce1069   1.0    0.30151      0.62341      0.41429     Biso  1.000  Ce
   Ce1070   1.0    0.67895      0.66260      0.41429     Biso  1.000  Ce
   Ce1071   1.0    0.63940      0.34031      0.41429     Biso  1.000  Ce
   Ce1072   1.0    0.24430      0.62704      0.41429     Biso  1.000  Ce
   Ce1073   1.0    0.72539      0.37596      0.41429     Biso  1.000  Ce
   Ce1074   1.0    0.44453      0.66472      0.41429     Biso  1.000  Ce
   Ce1075   1.0    0.39528      0.58448      0.41429     Biso  1.000  Ce
   Ce1076   1.0    0.51389      0.50194      0.41429     Biso  1.000  Ce
   Ce1077   1.0    0.28832      0.42161      0.41429     Biso  1.000  Ce
   Ce1078   1.0    0.74521      0.50214      0.41429     Biso  1.000  Ce
   Ce1079   1.0    0.45037      0.58617      0.41429     Biso  1.000  Ce
   Ce1080   1.0    0.47724      0.62147      0.41429     Biso  1.000  Ce
   Ce1081   1.0    0.48737      0.46355      0.41429     Biso  1.000  Ce
   Ce1082   1.0    0.30498      0.54325      0.41429     Biso  1.000  Ce
   Ce1083   1.0    0.28111      0.50347      0.41429     Biso  1.000  Ce
   Ce1084   1.0    0.65218      0.62173      0.41429     Biso  1.000  Ce
   Ce1085   1.0    0.35676      0.62704      0.41429     Biso  1.000  Ce
   Ce1086   1.0    0.50858      0.58012      0.41429     Biso  1.000  Ce
   Ce1087   1.0    0.33911      0.50477      0.41429     Biso  1.000  Ce
   Ce1088   1.0    0.53790      0.54639      0.41429     Biso  1.000  Ce
   Ce1089   1.0    0.62920      0.50459      0.41429     Biso  1.000  Ce
   Ce1090   1.0    0.59457      0.70373      0.41429     Biso  1.000  Ce
   Ce1091   1.0    0.57184      0.50503      0.41429     Biso  1.000  Ce
   Ce1092   1.0    0.65356      0.53787      0.41429     Biso  1.000  Ce
   Ce1093   1.0    0.71110      0.62268      0.41429     Biso  1.000  Ce
   Ce1094   1.0    0.34717      0.17671      0.38571     Biso  1.000  Ce
   Ce1095   1.0    0.67316      0.21485      0.38571     Biso  1.000  Ce
   Ce1096   1.0    0.10809      0.51078      0.38571     Biso  1.000  Ce
   Ce1097   1.0    0.41209      0.17192      0.38571     Biso  1.000  Ce
   Ce1098   1.0    0.32596      0.82861      0.38571     Biso  1.000  Ce
   Ce1099   1.0    0.46942      0.17193      0.38571     Biso  1.000  Ce
   Ce1100   1.0    0.83086      0.53763      0.38571     Biso  1.000  Ce
   Ce1101   1.0    0.83046      0.61753      0.38571     Biso  1.000  Ce
   Ce1102   1.0    0.29015      0.26103      0.38571     Biso  1.000  Ce
   Ce1103   1.0    0.55646      0.21485      0.38571     Biso  1.000  Ce
   Ce1104   1.0    0.38099      0.21660      0.38571     Biso  1.000  Ce
   Ce1105   1.0    0.79598      0.66261      0.38571     Biso  1.000  Ce
   Ce1106   1.0    0.72545      0.30092      0.38571     Biso  1.000  Ce
   Ce1107   1.0    0.81464      0.41817      0.38571     Biso  1.000  Ce
   Ce1108   1.0    0.35820      0.78527      0.38571     Biso  1.000  Ce
   Ce1109   1.0    0.78215      0.45995      0.38571     Biso  1.000  Ce
   Ce1110   1.0    0.76069      0.33686      0.38571     Biso  1.000  Ce
   Ce1111   1.0    0.25785      0.30299      0.38571     Biso  1.000  Ce
   Ce1112   1.0    0.49785      0.21954      0.38571     Biso  1.000  Ce
   Ce1113   1.0    0.13868      0.46946      0.38571     Biso  1.000  Ce
   Ce1114   1.0    0.27002      0.74748      0.38571     Biso  1.000  Ce
   Ce1115   1.0    0.77085      0.70106      0.38571     Biso  1.000  Ce
   Ce1116   1.0    0.41644      0.78641      0.38571     Biso  1.000  Ce
   Ce1117   1.0    0.49908      0.82548      0.38571     Biso  1.000  Ce
   Ce1118   1.0    0.22966      0.34396      0.38571     Biso  1.000  Ce
   Ce1119   1.0    0.62060      0.82439      0.38571     Biso  1.000  Ce
   Ce1120   1.0    0.18906      0.62877      0.38571     Biso  1.000  Ce
   Ce1121   1.0    0.73670      0.73855      0.38571     Biso  1.000  Ce
   Ce1122   1.0    0.67051      0.29924      0.38571     Biso  1.000  Ce
   Ce1123   1.0    0.75446      0.41990      0.38571     Biso  1.000  Ce
   Ce1124   1.0    0.79673      0.58062      0.38571     Biso  1.000  Ce
   Ce1125   1.0    0.52668      0.25632      0.38571     Biso  1.000  Ce
   Ce1126   1.0    0.40586      0.34104      0.38571     Biso  1.000  Ce
   Ce1127   1.0    0.65112      0.78761      0.38571     Biso  1.000  Ce
   Ce1128   1.0    0.76888      0.53718      0.38571     Biso  1.000  Ce
   Ce1129   1.0    0.41050      0.26058      0.38571     Biso  1.000  Ce
   Ce1130   1.0    0.35326      0.25587      0.38571     Biso  1.000  Ce
   Ce1131   1.0    0.61240      0.30346      0.38571     Biso  1.000  Ce
   Ce1132   1.0    0.46710      0.34088      0.38571     Biso  1.000  Ce
   Ce1133   1.0    0.59468      0.78521      0.38571     Biso  1.000  Ce
   Ce1134   1.0    0.34741      0.34433      0.38571     Biso  1.000  Ce
   Ce1135   1.0    0.50443      0.74772      0.38571     Biso  1.000  Ce
   Ce1136   1.0    0.16284      0.51034      0.38571     Biso  1.000  Ce
   Ce1137   1.0    0.37591      0.38137      0.38571     Biso  1.000  Ce
   Ce1138   1.0    0.31689      0.30094      0.38571     Biso  1.000  Ce
   Ce1139   1.0    0.22290      0.58681      0.38571     Biso  1.000  Ce
   Ce1140   1.0    0.73706      0.66284      0.38571     Biso  1.000  Ce
   Ce1141   1.0    0.46744      0.25613      0.38571     Biso  1.000  Ce
   Ce1142   1.0    0.67934      0.74146      0.38571     Biso  1.000  Ce
   Ce1143   1.0    0.37767      0.29948      0.38571     Biso  1.000  Ce
   Ce1144   1.0    0.69751      0.42125      0.38571     Biso  1.000  Ce
   Ce1145   1.0    0.30324      0.70770      0.38571     Biso  1.000  Ce
   Ce1146   1.0    0.43251      0.38170      0.38571     Biso  1.000  Ce
   Ce1147   1.0    0.71031      0.70395      0.38571     Biso  1.000  Ce
   Ce1148   1.0    0.27701      0.58822      0.38571     Biso  1.000  Ce
   Ce1149   1.0    0.37058      0.46361      0.38571     Biso  1.000  Ce
   Ce1150   1.0    0.54751      0.46216      0.38571     Biso  1.000  Ce
   Ce1151   1.0    0.33093      0.66638      0.38571     Biso  1.000  Ce
   Ce1152   1.0    0.46274      0.42250      0.38571     Biso  1.000  Ce
   Ce1153   1.0    0.40540      0.42048      0.38571     Biso  1.000  Ce
   Ce1154   1.0    0.41845      0.70351      0.38571     Biso  1.000  Ce
   Ce1155   1.0    0.42873      0.46644      0.38571     Biso  1.000  Ce
   Ce1156   1.0    0.33259      0.58725      0.38571     Biso  1.000  Ce
   Ce1157   1.0    0.34428      0.42438      0.38571     Biso  1.000  Ce
   Ce1158   1.0    0.68194      0.58570      0.38571     Biso  1.000  Ce
   Ce1159   1.0    0.66441      0.46139      0.38571     Biso  1.000  Ce
   Ce1160   1.0    0.60585      0.46158      0.38571     Biso  1.000  Ce
   Ce1161   1.0    0.74314      0.58062      0.38571     Biso  1.000  Ce
   Ce1162   1.0    0.50539      0.66641      0.38571     Biso  1.000  Ce
   Ce1163   1.0    0.68998      0.50238      0.38571     Biso  1.000  Ce
   Ce1164   1.0    0.41772      0.62380      0.38571     Biso  1.000  Ce
   Ce1165   1.0    0.62059      0.66642      0.38571     Biso  1.000  Ce
   Ce1166   1.0    0.56394      0.66272      0.38571     Biso  1.000  Ce
   Ce1167   1.0    0.71131      0.54239      0.38571     Biso  1.000  Ce
   Ce1168   1.0    0.58057      0.42547      0.38571     Biso  1.000  Ce
   Ce1169   1.0    0.65270      0.70314      0.38571     Biso  1.000  Ce
   Ce1170   1.0    0.47916      0.54564      0.38571     Biso  1.000  Ce
   Ce1171   1.0    0.42194      0.54337      0.38571     Biso  1.000  Ce
   Ce1172   1.0    0.39858      0.50383      0.38571     Biso  1.000  Ce
   Ce1173   1.0    0.45676      0.50274      0.38571     Biso  1.000  Ce
   Ce1174   1.0    0.62217      0.58352      0.38571     Biso  1.000  Ce
   Ce1175   1.0    0.56674      0.58351      0.38571     Biso  1.000  Ce
   Ce1176   1.0    0.59757      0.62237      0.38571     Biso  1.000  Ce
   Ce1177   1.0    0.53548      0.62173      0.38571     Biso  1.000  Ce
   Ce1178   1.0    0.36296      0.54513      0.38571     Biso  1.000  Ce
   Ce1179   1.0    0.59553      0.54413      0.38571     Biso  1.000  Ce
   Ce1180   1.0    0.67681      0.82766      0.35714     Biso  1.000  Ce
   Ce1181   1.0    0.61107      0.21520      0.35714     Biso  1.000  Ce
   Ce1182   1.0    0.12945      0.55169      0.35714     Biso  1.000  Ce
   Ce1183   1.0    0.20014      0.38800      0.35714     Biso  1.000  Ce
   Ce1184   1.0    0.44172      0.83119      0.35714     Biso  1.000  Ce
   Ce1185   1.0    0.17268      0.42581      0.35714     Biso  1.000  Ce
   Ce1186   1.0    0.38321      0.82432      0.35714     Biso  1.000  Ce
   Ce1187   1.0    0.30052      0.78516      0.35714     Biso  1.000  Ce
   Ce1188   1.0    0.16530      0.59439      0.35714     Biso  1.000  Ce
   Ce1189   1.0    0.32171      0.21875      0.35714     Biso  1.000  Ce
   Ce1190   1.0    0.78419      0.37732      0.35714     Biso  1.000  Ce
   Ce1191   1.0    0.70279      0.25492      0.35714     Biso  1.000  Ce
   Ce1192   1.0    0.70608      0.78153      0.35714     Biso  1.000  Ce
   Ce1193   1.0    0.55844      0.82820      0.35714     Biso  1.000  Ce
   Ce1194   1.0    0.47448      0.78704      0.35714     Biso  1.000  Ce
   Ce1195   1.0    0.80204      0.49922      0.35714     Biso  1.000  Ce
   Ce1196   1.0    0.38050      0.74818      0.35714     Biso  1.000  Ce
   Ce1197   1.0    0.76913      0.62017      0.35714     Biso  1.000  Ce
   Ce1198   1.0    0.64433      0.25786      0.35714     Biso  1.000  Ce
   Ce1199   1.0    0.19940      0.46582      0.35714     Biso  1.000  Ce
   Ce1200   1.0    0.21697      0.67104      0.35714     Biso  1.000  Ce
   Ce1201   1.0    0.52378      0.33896      0.35714     Biso  1.000  Ce
   Ce1202   1.0    0.25832      0.38436      0.35714     Biso  1.000  Ce
   Ce1203   1.0    0.55089      0.29961      0.35714     Biso  1.000  Ce
   Ce1204   1.0    0.28882      0.34325      0.35714     Biso  1.000  Ce
   Ce1205   1.0    0.44241      0.74796      0.35714     Biso  1.000  Ce
   Ce1206   1.0    0.43894      0.21472      0.35714     Biso  1.000  Ce
   Ce1207   1.0    0.58578      0.25623      0.35714     Biso  1.000  Ce
   Ce1208   1.0    0.23023      0.42438      0.35714     Biso  1.000  Ce
   Ce1209   1.0    0.24581      0.70828      0.35714     Biso  1.000  Ce
   Ce1210   1.0    0.49267      0.38000      0.35714     Biso  1.000  Ce
   Ce1211   1.0    0.32596      0.74639      0.35714     Biso  1.000  Ce
   Ce1212   1.0    0.53607      0.78617      0.35714     Biso  1.000  Ce
   Ce1213   1.0    0.72392      0.45849      0.35714     Biso  1.000  Ce
   Ce1214   1.0    0.58356      0.34104      0.35714     Biso  1.000  Ce
   Ce1215   1.0    0.31686      0.38145      0.35714     Biso  1.000  Ce
   Ce1216   1.0    0.61083      0.38102      0.35714     Biso  1.000  Ce
   Ce1217   1.0    0.70234      0.33951      0.35714     Biso  1.000  Ce
   Ce1218   1.0    0.66463      0.37844      0.35714     Biso  1.000  Ce
   Ce1219   1.0    0.53871      0.70240      0.35714     Biso  1.000  Ce
   Ce1220   1.0    0.43342      0.30243      0.35714     Biso  1.000  Ce
   Ce1221   1.0    0.55025      0.37813      0.35714     Biso  1.000  Ce
   Ce1222   1.0    0.19016      0.54858      0.35714     Biso  1.000  Ce
   Ce1223   1.0    0.61781      0.74666      0.35714     Biso  1.000  Ce
   Ce1224   1.0    0.31238      0.46720      0.35714     Biso  1.000  Ce
   Ce1225   1.0    0.49232      0.29839      0.35714     Biso  1.000  Ce
   Ce1226   1.0    0.25586      0.46683      0.35714     Biso  1.000  Ce
   Ce1227   1.0    0.27523      0.66903      0.35714     Biso  1.000  Ce
   Ce1228   1.0    0.63915      0.41826      0.35714     Biso  1.000  Ce
   Ce1229   1.0    0.36197      0.70834      0.35714     Biso  1.000  Ce
   Ce1230   1.0    0.47714      0.70661      0.35714     Biso  1.000  Ce
   Ce1231   1.0    0.38746      0.66537      0.35714     Biso  1.000  Ce
   Ce1232   1.0    0.55936      0.74904      0.35714     Biso  1.000  Ce
   Ce1233   1.0    0.52249      0.42162      0.35714     Biso  1.000  Ce
   Ce1234   1.0    0.22276      0.50612      0.35714     Biso  1.000  Ce
   Ce1235   1.0    0.24840      0.54710      0.35714     Biso  1.000  Ce
   Ce1236   1.0    0.30151      0.62341      0.35714     Biso  1.000  Ce
   Ce1237   1.0    0.67895      0.66260      0.35714     Biso  1.000  Ce
   Ce1238   1.0    0.63940      0.34031      0.35714     Biso  1.000  Ce
   Ce1239   1.0    0.24430      0.62704      0.35714     Biso  1.000  Ce
   Ce1240   1.0    0.72539      0.37596      0.35714     Biso  1.000  Ce
   Ce1241   1.0    0.44453      0.66472      0.35714     Biso  1.000  Ce
   Ce1242   1.0    0.39528      0.58448      0.35714     Biso  1.000  Ce
   Ce1243   1.0    0.51389      0.50194      0.35714     Biso  1.000  Ce
   Ce1244   1.0    0.28832      0.42161      0.35714     Biso  1.000  Ce
   Ce1245   1.0    0.74521      0.50214      0.35714     Biso  1.000  Ce
   Ce1246   1.0    0.45037      0.58617      0.35714     Biso  1.000  Ce
   Ce1247   1.0    0.47724      0.62147      0.35714     Biso  1.000  Ce
   Ce1248   1.0    0.48737      0.46355      0.35714     Biso  1.000  Ce
   Ce1249   1.0    0.30498      0.54325      0.35714     Biso  1.000  Ce
   Ce1250   1.0    0.28111      0.50347      0.35714     Biso  1.000  Ce
   Ce1251   1.0    0.65218      0.62173      0.35714     Biso  1.000  Ce
   Ce1252   1.0    0.35676      0.62704      0.35714     Biso  1.000  Ce
   Ce1253   1.0    0.50858      0.58012      0.35714     Biso  1.000  Ce
   Ce1254   1.0    0.33911      0.50477      0.35714     Biso  1.000  Ce
   Ce1255   1.0    0.53790      0.54639      0.35714     Biso  1.000  Ce
   Ce1256   1.0    0.62920      0.50459      0.35714     Biso  1.000  Ce
   Ce1257   1.0    0.59457      0.70373      0.35714     Biso  1.000  Ce
   Ce1258   1.0    0.57184      0.50503      0.35714     Biso  1.000  Ce
   Ce1259   1.0    0.65356      0.53787      0.35714     Biso  1.000  Ce
   Ce1260   1.0    0.71110      0.62268      0.35714     Biso  1.000  Ce
   Ce1261   1.0    0.29015      0.26103      0.32857     Biso  1.000  Ce
   Ce1262   1.0    0.55646      0.21485      0.32857     Biso  1.000  Ce
   Ce1263   1.0    0.38099      0.21660      0.32857     Biso  1.000  Ce
   Ce1264   1.0    0.79598      0.66261      0.32857     Biso  1.000  Ce
   Ce1265   1.0    0.72545      0.30092      0.32857     Biso  1.000  Ce
   Ce1266   1.0    0.81464      0.41817      0.32857     Biso  1.000  Ce
   Ce1267   1.0    0.35820      0.78527      0.32857     Biso  1.000  Ce
   Ce1268   1.0    0.78215      0.45995      0.32857     Biso  1.000  Ce
   Ce1269   1.0    0.76069      0.33686      0.32857     Biso  1.000  Ce
   Ce1270   1.0    0.25785      0.30299      0.32857     Biso  1.000  Ce
   Ce1271   1.0    0.49785      0.21954      0.32857     Biso  1.000  Ce
   Ce1272   1.0    0.13868      0.46946      0.32857     Biso  1.000  Ce
   Ce1273   1.0    0.27002      0.74748      0.32857     Biso  1.000  Ce
   Ce1274   1.0    0.77085      0.70106      0.32857     Biso  1.000  Ce
   Ce1275   1.0    0.41644      0.78641      0.32857     Biso  1.000  Ce
   Ce1276   1.0    0.49908      0.82548      0.32857     Biso  1.000  Ce
   Ce1277   1.0    0.22966      0.34396      0.32857     Biso  1.000  Ce
   Ce1278   1.0    0.62060      0.82439      0.32857     Biso  1.000  Ce
   Ce1279   1.0    0.18906      0.62877      0.32857     Biso  1.000  Ce
   Ce1280   1.0    0.73670      0.73855      0.32857     Biso  1.000  Ce
   Ce1281   1.0    0.67051      0.29924      0.32857     Biso  1.000  Ce
   Ce1282   1.0    0.75446      0.41990      0.32857     Biso  1.000  Ce
   Ce1283   1.0    0.79673      0.58062      0.32857     Biso  1.000  Ce
   Ce1284   1.0    0.52668      0.25632      0.32857     Biso  1.000  Ce
   Ce1285   1.0    0.40586      0.34104      0.32857     Biso  1.000  Ce
   Ce1286   1.0    0.65112      0.78761      0.32857     Biso  1.000  Ce
   Ce1287   1.0    0.76888      0.53718      0.32857     Biso  1.000  Ce
   Ce1288   1.0    0.41050      0.26058      0.32857     Biso  1.000  Ce
   Ce1289   1.0    0.35326      0.25587      0.32857     Biso  1.000  Ce
   Ce1290   1.0    0.61240      0.30346      0.32857     Biso  1.000  Ce
   Ce1291   1.0    0.46710      0.34088      0.32857     Biso  1.000  Ce
   Ce1292   1.0    0.59468      0.78521      0.32857     Biso  1.000  Ce
   Ce1293   1.0    0.34741      0.34433      0.32857     Biso  1.000  Ce
   Ce1294   1.0    0.50443      0.74772      0.32857     Biso  1.000  Ce
   Ce1295   1.0    0.16284      0.51034      0.32857     Biso  1.000  Ce
   Ce1296   1.0    0.37591      0.38137      0.32857     Biso  1.000  Ce
   Ce1297   1.0    0.31689      0.30094      0.32857     Biso  1.000  Ce
   Ce1298   1.0    0.22290      0.58681      0.32857     Biso  1.000  Ce
   Ce1299   1.0    0.73706      0.66284      0.32857     Biso  1.000  Ce
   Ce1300   1.0    0.46744      0.25613      0.32857     Biso  1.000  Ce
   Ce1301   1.0    0.67934      0.74146      0.32857     Biso  1.000  Ce
   Ce1302   1.0    0.37767      0.29948      0.32857     Biso  1.000  Ce
   Ce1303   1.0    0.69751      0.42125      0.32857     Biso  1.000  Ce
   Ce1304   1.0    0.30324      0.70770      0.32857     Biso  1.000  Ce
   Ce1305   1.0    0.43251      0.38170      0.32857     Biso  1.000  Ce
   Ce1306   1.0    0.71031      0.70395      0.32857     Biso  1.000  Ce
   Ce1307   1.0    0.27701      0.58822      0.32857     Biso  1.000  Ce
   Ce1308   1.0    0.37058      0.46361      0.32857     Biso  1.000  Ce
   Ce1309   1.0    0.54751      0.46216      0.32857     Biso  1.000  Ce
   Ce1310   1.0    0.33093      0.66638      0.32857     Biso  1.000  Ce
   Ce1311   1.0    0.46274      0.42250      0.32857     Biso  1.000  Ce
   Ce1312   1.0    0.40540      0.42048      0.32857     Biso  1.000  Ce
   Ce1313   1.0    0.41845      0.70351      0.32857     Biso  1.000  Ce
   Ce1314   1.0    0.42873      0.46644      0.32857     Biso  1.000  Ce
   Ce1315   1.0    0.33259      0.58725      0.32857     Biso  1.000  Ce
   Ce1316   1.0    0.34428      0.42438      0.32857     Biso  1.000  Ce
   Ce1317   1.0    0.68194      0.58570      0.32857     Biso  1.000  Ce
   Ce1318   1.0    0.66441      0.46139      0.32857     Biso  1.000  Ce
   Ce1319   1.0    0.60585      0.46158      0.32857     Biso  1.000  Ce
   Ce1320   1.0    0.74314      0.58062      0.32857     Biso  1.000  Ce
   Ce1321   1.0    0.50539      0.66641      0.32857     Biso  1.000  Ce
   Ce1322   1.0    0.68998      0.50238      0.32857     Biso  1.000  Ce
   Ce1323   1.0    0.41772      0.62380      0.32857     Biso  1.000  Ce
   Ce1324   1.0    0.62059      0.66642      0.32857     Biso  1.000  Ce
   Ce1325   1.0    0.56394      0.66272      0.32857     Biso  1.000  Ce
   Ce1326   1.0    0.71131      0.54239      0.32857     Biso  1.000  Ce
   Ce1327   1.0    0.58057      0.42547      0.32857     Biso  1.000  Ce
   Ce1328   1.0    0.65270      0.70314      0.32857     Biso  1.000  Ce
   Ce1329   1.0    0.47916      0.54564      0.32857     Biso  1.000  Ce
   Ce1330   1.0    0.42194      0.54337      0.32857     Biso  1.000  Ce
   Ce1331   1.0    0.39858      0.50383      0.32857     Biso  1.000  Ce
   Ce1332   1.0    0.45676      0.50274      0.32857     Biso  1.000  Ce
   Ce1333   1.0    0.62217      0.58352      0.32857     Biso  1.000  Ce
   Ce1334   1.0    0.56674      0.58351      0.32857     Biso  1.000  Ce
   Ce1335   1.0    0.59757      0.62237      0.32857     Biso  1.000  Ce
   Ce1336   1.0    0.53548      0.62173      0.32857     Biso  1.000  Ce
   Ce1337   1.0    0.36296      0.54513      0.32857     Biso  1.000  Ce
   Ce1338   1.0    0.59553      0.54413      0.32857     Biso  1.000  Ce
   Ce1339   1.0    0.70279      0.25492      0.30000     Biso  1.000  Ce
   Ce1340   1.0    0.70608      0.78153      0.30000     Biso  1.000  Ce
   Ce1341   1.0    0.55844      0.82820      0.30000     Biso  1.000  Ce
   Ce1342   1.0    0.47448      0.78704      0.30000     Biso  1.000  Ce
   Ce1343   1.0    0.80204      0.49922      0.30000     Biso  1.000  Ce
   Ce1344   1.0    0.38050      0.74818      0.30000     Biso  1.000  Ce
   Ce1345   1.0    0.76913      0.62017      0.30000     Biso  1.000  Ce
   Ce1346   1.0    0.64433      0.25786      0.30000     Biso  1.000  Ce
   Ce1347   1.0    0.19940      0.46582      0.30000     Biso  1.000  Ce
   Ce1348   1.0    0.21697      0.67104      0.30000     Biso  1.000  Ce
   Ce1349   1.0    0.52378      0.33896      0.30000     Biso  1.000  Ce
   Ce1350   1.0    0.25832      0.38436      0.30000     Biso  1.000  Ce
   Ce1351   1.0    0.55089      0.29961      0.30000     Biso  1.000  Ce
   Ce1352   1.0    0.28882      0.34325      0.30000     Biso  1.000  Ce
   Ce1353   1.0    0.44241      0.74796      0.30000     Biso  1.000  Ce
   Ce1354   1.0    0.43894      0.21472      0.30000     Biso  1.000  Ce
   Ce1355   1.0    0.58578      0.25623      0.30000     Biso  1.000  Ce
   Ce1356   1.0    0.23023      0.42438      0.30000     Biso  1.000  Ce
   Ce1357   1.0    0.24581      0.70828      0.30000     Biso  1.000  Ce
   Ce1358   1.0    0.49267      0.38000      0.30000     Biso  1.000  Ce
   Ce1359   1.0    0.32596      0.74639      0.30000     Biso  1.000  Ce
   Ce1360   1.0    0.53607      0.78617      0.30000     Biso  1.000  Ce
   Ce1361   1.0    0.72392      0.45849      0.30000     Biso  1.000  Ce
   Ce1362   1.0    0.58356      0.34104      0.30000     Biso  1.000  Ce
   Ce1363   1.0    0.31686      0.38145      0.30000     Biso  1.000  Ce
   Ce1364   1.0    0.61083      0.38102      0.30000     Biso  1.000  Ce
   Ce1365   1.0    0.70234      0.33951      0.30000     Biso  1.000  Ce
   Ce1366   1.0    0.66463      0.37844      0.30000     Biso  1.000  Ce
   Ce1367   1.0    0.53871      0.70240      0.30000     Biso  1.000  Ce
   Ce1368   1.0    0.43342      0.30243      0.30000     Biso  1.000  Ce
   Ce1369   1.0    0.55025      0.37813      0.30000     Biso  1.000  Ce
   Ce1370   1.0    0.19016      0.54858      0.30000     Biso  1.000  Ce
   Ce1371   1.0    0.61781      0.74666      0.30000     Biso  1.000  Ce
   Ce1372   1.0    0.31238      0.46720      0.30000     Biso  1.000  Ce
   Ce1373   1.0    0.49232      0.29839      0.30000     Biso  1.000  Ce
   Ce1374   1.0    0.25586      0.46683      0.30000     Biso  1.000  Ce
   Ce1375   1.0    0.27523      0.66903      0.30000     Biso  1.000  Ce
   Ce1376   1.0    0.63915      0.41826      0.30000     Biso  1.000  Ce
   Ce1377   1.0    0.36197      0.70834      0.30000     Biso  1.000  Ce
   Ce1378   1.0    0.47714      0.70661      0.30000     Biso  1.000  Ce
   Ce1379   1.0    0.38746      0.66537      0.30000     Biso  1.000  Ce
   Ce1380   1.0    0.55936      0.74904      0.30000     Biso  1.000  Ce
   Ce1381   1.0    0.52249      0.42162      0.30000     Biso  1.000  Ce
   Ce1382   1.0    0.22276      0.50612      0.30000     Biso  1.000  Ce
   Ce1383   1.0    0.24840      0.54710      0.30000     Biso  1.000  Ce
   Ce1384   1.0    0.30151      0.62341      0.30000     Biso  1.000  Ce
   Ce1385   1.0    0.67895      0.66260      0.30000     Biso  1.000  Ce
   Ce1386   1.0    0.63940      0.34031      0.30000     Biso  1.000  Ce
   Ce1387   1.0    0.24430      0.62704      0.30000     Biso  1.000  Ce
   Ce1388   1.0    0.72539      0.37596      0.30000     Biso  1.000  Ce
   Ce1389   1.0    0.44453      0.66472      0.30000     Biso  1.000  Ce
   Ce1390   1.0    0.39528      0.58448      0.30000     Biso  1.000  Ce
   Ce1391   1.0    0.51389      0.50194      0.30000     Biso  1.000  Ce
   Ce1392   1.0    0.28832      0.42161      0.30000     Biso  1.000  Ce
   Ce1393   1.0    0.74521      0.50214      0.30000     Biso  1.000  Ce
   Ce1394   1.0    0.45037      0.58617      0.30000     Biso  1.000  Ce
   Ce1395   1.0    0.47724      0.62147      0.30000     Biso  1.000  Ce
   Ce1396   1.0    0.48737      0.46355      0.30000     Biso  1.000  Ce
   Ce1397   1.0    0.30498      0.54325      0.30000     Biso  1.000  Ce
   Ce1398   1.0    0.28111      0.50347      0.30000     Biso  1.000  Ce
   Ce1399   1.0    0.65218      0.62173      0.30000     Biso  1.000  Ce
   Ce1400   1.0    0.35676      0.62704      0.30000     Biso  1.000  Ce
   Ce1401   1.0    0.50858      0.58012      0.30000     Biso  1.000  Ce
   Ce1402   1.0    0.33911      0.50477      0.30000     Biso  1.000  Ce
   Ce1403   1.0    0.53790      0.54639      0.30000     Biso  1.000  Ce
   Ce1404   1.0    0.62920      0.50459      0.30000     Biso  1.000  Ce
   Ce1405   1.0    0.59457      0.70373      0.30000     Biso  1.000  Ce
   Ce1406   1.0    0.57184      0.50503      0.30000     Biso  1.000  Ce
   Ce1407   1.0    0.65356      0.53787      0.30000     Biso  1.000  Ce
   Ce1408   1.0    0.71110      0.62268      0.30000     Biso  1.000  Ce
   Ce1409   1.0    0.75446      0.41990      0.27143     Biso  1.000  Ce
   Ce1410   1.0    0.79673      0.58062      0.27143     Biso  1.000  Ce
   Ce1411   1.0    0.52668      0.25632      0.27143     Biso  1.000  Ce
   Ce1412   1.0    0.40586      0.34104      0.27143     Biso  1.000  Ce
   Ce1413   1.0    0.65112      0.78761      0.27143     Biso  1.000  Ce
   Ce1414   1.0    0.76888      0.53718      0.27143     Biso  1.000  Ce
   Ce1415   1.0    0.41050      0.26058      0.27143     Biso  1.000  Ce
   Ce1416   1.0    0.35326      0.25587      0.27143     Biso  1.000  Ce
   Ce1417   1.0    0.61240      0.30346      0.27143     Biso  1.000  Ce
   Ce1418   1.0    0.46710      0.34088      0.27143     Biso  1.000  Ce
   Ce1419   1.0    0.59468      0.78521      0.27143     Biso  1.000  Ce
   Ce1420   1.0    0.34741      0.34433      0.27143     Biso  1.000  Ce
   Ce1421   1.0    0.50443      0.74772      0.27143     Biso  1.000  Ce
   Ce1422   1.0    0.16284      0.51034      0.27143     Biso  1.000  Ce
   Ce1423   1.0    0.37591      0.38137      0.27143     Biso  1.000  Ce
   Ce1424   1.0    0.31689      0.30094      0.27143     Biso  1.000  Ce
   Ce1425   1.0    0.22290      0.58681      0.27143     Biso  1.000  Ce
   Ce1426   1.0    0.73706      0.66284      0.27143     Biso  1.000  Ce
   Ce1427   1.0    0.46744      0.25613      0.27143     Biso  1.000  Ce
   Ce1428   1.0    0.67934      0.74146      0.27143     Biso  1.000  Ce
   Ce1429   1.0    0.37767      0.29948      0.27143     Biso  1.000  Ce
   Ce1430   1.0    0.69751      0.42125      0.27143     Biso  1.000  Ce
   Ce1431   1.0    0.30324      0.70770      0.27143     Biso  1.000  Ce
   Ce1432   1.0    0.43251      0.38170      0.27143     Biso  1.000  Ce
   Ce1433   1.0    0.71031      0.70395      0.27143     Biso  1.000  Ce
   Ce1434   1.0    0.27701      0.58822      0.27143     Biso  1.000  Ce
   Ce1435   1.0    0.37058      0.46361      0.27143     Biso  1.000  Ce
   Ce1436   1.0    0.54751      0.46216      0.27143     Biso  1.000  Ce
   Ce1437   1.0    0.33093      0.66638      0.27143     Biso  1.000  Ce
   Ce1438   1.0    0.46274      0.42250      0.27143     Biso  1.000  Ce
   Ce1439   1.0    0.40540      0.42048      0.27143     Biso  1.000  Ce
   Ce1440   1.0    0.41845      0.70351      0.27143     Biso  1.000  Ce
   Ce1441   1.0    0.42873      0.46644      0.27143     Biso  1.000  Ce
   Ce1442   1.0    0.33259      0.58725      0.27143     Biso  1.000  Ce
   Ce1443   1.0    0.34428      0.42438      0.27143     Biso  1.000  Ce
   Ce1444   1.0    0.68194      0.58570      0.27143     Biso  1.000  Ce
   Ce1445   1.0    0.66441      0.46139      0.27143     Biso  1.000  Ce
   Ce1446   1.0    0.60585      0.46158      0.27143     Biso  1.000  Ce
   Ce1447   1.0    0.74314      0.58062      0.27143     Biso  1.000  Ce
   Ce1448   1.0    0.50539      0.66641      0.27143     Biso  1.000  Ce
   Ce1449   1.0    0.68998      0.50238      0.27143     Biso  1.000  Ce
   Ce1450   1.0    0.41772      0.62380      0.27143     Biso  1.000  Ce
   Ce1451   1.0    0.62059      0.66642      0.27143     Biso  1.000  Ce
   Ce1452   1.0    0.56394      0.66272      0.27143     Biso  1.000  Ce
   Ce1453   1.0    0.71131      0.54239      0.27143     Biso  1.000  Ce
   Ce1454   1.0    0.58057      0.42547      0.27143     Biso  1.000  Ce
   Ce1455   1.0    0.65270      0.70314      0.27143     Biso  1.000  Ce
   Ce1456   1.0    0.47916      0.54564      0.27143     Biso  1.000  Ce
   Ce1457   1.0    0.42194      0.54337      0.27143     Biso  1.000  Ce
   Ce1458   1.0    0.39858      0.50383      0.27143     Biso  1.000  Ce
   Ce1459   1.0    0.45676      0.50274      0.27143     Biso  1.000  Ce
   Ce1460   1.0    0.62217      0.58352      0.27143     Biso  1.000  Ce
   Ce1461   1.0    0.56674      0.58351      0.27143     Biso  1.000  Ce
   Ce1462   1.0    0.59757      0.62237      0.27143     Biso  1.000  Ce
   Ce1463   1.0    0.53548      0.62173      0.27143     Biso  1.000  Ce
   Ce1464   1.0    0.36296      0.54513      0.27143     Biso  1.000  Ce
   Ce1465   1.0    0.59553      0.54413      0.27143     Biso  1.000  Ce
   Ce1466   1.0    0.72392      0.45849      0.24286     Biso  1.000  Ce
   Ce1467   1.0    0.58356      0.34104      0.24286     Biso  1.000  Ce
   Ce1468   1.0    0.31686      0.38145      0.24286     Biso  1.000  Ce
   Ce1469   1.0    0.61083      0.38102      0.24286     Biso  1.000  Ce
   Ce1470   1.0    0.70234      0.33951      0.24286     Biso  1.000  Ce
   Ce1471   1.0    0.66463      0.37844      0.24286     Biso  1.000  Ce
   Ce1472   1.0    0.53871      0.70240      0.24286     Biso  1.000  Ce
   Ce1473   1.0    0.43342      0.30243      0.24286     Biso  1.000  Ce
   Ce1474   1.0    0.55025      0.37813      0.24286     Biso  1.000  Ce
   Ce1475   1.0    0.19016      0.54858      0.24286     Biso  1.000  Ce
   Ce1476   1.0    0.61781      0.74666      0.24286     Biso  1.000  Ce
   Ce1477   1.0    0.31238      0.46720      0.24286     Biso  1.000  Ce
   Ce1478   1.0    0.49232      0.29839      0.24286     Biso  1.000  Ce
   Ce1479   1.0    0.25586      0.46683      0.24286     Biso  1.000  Ce
   Ce1480   1.0    0.27523      0.66903      0.24286     Biso  1.000  Ce
   Ce1481   1.0    0.63915      0.41826      0.24286     Biso  1.000  Ce
   Ce1482   1.0    0.36197      0.70834      0.24286     Biso  1.000  Ce
   Ce1483   1.0    0.47714      0.70661      0.24286     Biso  1.000  Ce
   Ce1484   1.0    0.38746      0.66537      0.24286     Biso  1.000  Ce
   Ce1485   1.0    0.55936      0.74904      0.24286     Biso  1.000  Ce
   Ce1486   1.0    0.52249      0.42162      0.24286     Biso  1.000  Ce
   Ce1487   1.0    0.22276      0.50612      0.24286     Biso  1.000  Ce
   Ce1488   1.0    0.24840      0.54710      0.24286     Biso  1.000  Ce
   Ce1489   1.0    0.30151      0.62341      0.24286     Biso  1.000  Ce
   Ce1490   1.0    0.67895      0.66260      0.24286     Biso  1.000  Ce
   Ce1491   1.0    0.63940      0.34031      0.24286     Biso  1.000  Ce
   Ce1492   1.0    0.24430      0.62704      0.24286     Biso  1.000  Ce
   Ce1493   1.0    0.72539      0.37596      0.24286     Biso  1.000  Ce
   Ce1494   1.0    0.44453      0.66472      0.24286     Biso  1.000  Ce
   Ce1495   1.0    0.39528      0.58448      0.24286     Biso  1.000  Ce
   Ce1496   1.0    0.51389      0.50194      0.24286     Biso  1.000  Ce
   Ce1497   1.0    0.28832      0.42161      0.24286     Biso  1.000  Ce
   Ce1498   1.0    0.74521      0.50214      0.24286     Biso  1.000  Ce
   Ce1499   1.0    0.45037      0.58617      0.24286     Biso  1.000  Ce
   Ce1500   1.0    0.47724      0.62147      0.24286     Biso  1.000  Ce
   Ce1501   1.0    0.48737      0.46355      0.24286     Biso  1.000  Ce
   Ce1502   1.0    0.30498      0.54325      0.24286     Biso  1.000  Ce
   Ce1503   1.0    0.28111      0.50347      0.24286     Biso  1.000  Ce
   Ce1504   1.0    0.65218      0.62173      0.24286     Biso  1.000  Ce
   Ce1505   1.0    0.35676      0.62704      0.24286     Biso  1.000  Ce
   Ce1506   1.0    0.50858      0.58012      0.24286     Biso  1.000  Ce
   Ce1507   1.0    0.33911      0.50477      0.24286     Biso  1.000  Ce
   Ce1508   1.0    0.53790      0.54639      0.24286     Biso  1.000  Ce
   Ce1509   1.0    0.62920      0.50459      0.24286     Biso  1.000  Ce
   Ce1510   1.0    0.59457      0.70373      0.24286     Biso  1.000  Ce
   Ce1511   1.0    0.57184      0.50503      0.24286     Biso  1.000  Ce
   Ce1512   1.0    0.65356      0.53787      0.24286     Biso  1.000  Ce
   Ce1513   1.0    0.71110      0.62268      0.24286     Biso  1.000  Ce
   Ce1514   1.0    0.27701      0.58822      0.21429     Biso  1.000  Ce
   Ce1515   1.0    0.37058      0.46361      0.21429     Biso  1.000  Ce
   Ce1516   1.0    0.54751      0.46216      0.21429     Biso  1.000  Ce
   Ce1517   1.0    0.33093      0.66638      0.21429     Biso  1.000  Ce
   Ce1518   1.0    0.46274      0.42250      0.21429     Biso  1.000  Ce
   Ce1519   1.0    0.40540      0.42048      0.21429     Biso  1.000  Ce
   Ce1520   1.0    0.41845      0.70351      0.21429     Biso  1.000  Ce
   Ce1521   1.0    0.42873      0.46644      0.21429     Biso  1.000  Ce
   Ce1522   1.0    0.33259      0.58725      0.21429     Biso  1.000  Ce
   Ce1523   1.0    0.34428      0.42438      0.21429     Biso  1.000  Ce
   Ce1524   1.0    0.68194      0.58570      0.21429     Biso  1.000  Ce
   Ce1525   1.0    0.66441      0.46139      0.21429     Biso  1.000  Ce
   Ce1526   1.0    0.60585      0.46158      0.21429     Biso  1.000  Ce
   Ce1527   1.0    0.74314      0.58062      0.21429     Biso  1.000  Ce
   Ce1528   1.0    0.50539      0.66641      0.21429     Biso  1.000  Ce
   Ce1529   1.0    0.68998      0.50238      0.21429     Biso  1.000  Ce
   Ce1530   1.0    0.41772      0.62380      0.21429     Biso  1.000  Ce
   Ce1531   1.0    0.62059      0.66642      0.21429     Biso  1.000  Ce
   Ce1532   1.0    0.56394      0.66272      0.21429     Biso  1.000  Ce
   Ce1533   1.0    0.71131      0.54239      0.21429     Biso  1.000  Ce
   Ce1534   1.0    0.58057      0.42547      0.21429     Biso  1.000  Ce
   Ce1535   1.0    0.65270      0.70314      0.21429     Biso  1.000  Ce
   Ce1536   1.0    0.47916      0.54564      0.21429     Biso  1.000  Ce
   Ce1537   1.0    0.42194      0.54337      0.21429     Biso  1.000  Ce
   Ce1538   1.0    0.39858      0.50383      0.21429     Biso  1.000  Ce
   Ce1539   1.0    0.45676      0.50274      0.21429     Biso  1.000  Ce
   Ce1540   1.0    0.62217      0.58352      0.21429     Biso  1.000  Ce
   Ce1541   1.0    0.56674      0.58351      0.21429     Biso  1.000  Ce
   Ce1542   1.0    0.59757      0.62237      0.21429     Biso  1.000  Ce
   Ce1543   1.0    0.53548      0.62173      0.21429     Biso  1.000  Ce
   Ce1544   1.0    0.36296      0.54513      0.21429     Biso  1.000  Ce
   Ce1545   1.0    0.59553      0.54413      0.21429     Biso  1.000  Ce
   Ce1546   1.0    0.24840      0.54710      0.18571     Biso  1.000  Ce
   Ce1547   1.0    0.30151      0.62341      0.18571     Biso  1.000  Ce
   Ce1548   1.0    0.67895      0.66260      0.18571     Biso  1.000  Ce
   Ce1549   1.0    0.63940      0.34031      0.18571     Biso  1.000  Ce
   Ce1550   1.0    0.24430      0.62704      0.18571     Biso  1.000  Ce
   Ce1551   1.0    0.72539      0.37596      0.18571     Biso  1.000  Ce
   Ce1552   1.0    0.44453      0.66472      0.18571     Biso  1.000  Ce
   Ce1553   1.0    0.39528      0.58448      0.18571     Biso  1.000  Ce
   Ce1554   1.0    0.51389      0.50194      0.18571     Biso  1.000  Ce
   Ce1555   1.0    0.28832      0.42161      0.18571     Biso  1.000  Ce
   Ce1556   1.0    0.74521      0.50214      0.18571     Biso  1.000  Ce
   Ce1557   1.0    0.45037      0.58617      0.18571     Biso  1.000  Ce
   Ce1558   1.0    0.47724      0.62147      0.18571     Biso  1.000  Ce
   Ce1559   1.0    0.48737      0.46355      0.18571     Biso  1.000  Ce
   Ce1560   1.0    0.30498      0.54325      0.18571     Biso  1.000  Ce
   Ce1561   1.0    0.28111      0.50347      0.18571     Biso  1.000  Ce
   Ce1562   1.0    0.65218      0.62173      0.18571     Biso  1.000  Ce
   Ce1563   1.0    0.35676      0.62704      0.18571     Biso  1.000  Ce
   Ce1564   1.0    0.50858      0.58012      0.18571     Biso  1.000  Ce
   Ce1565   1.0    0.33911      0.50477      0.18571     Biso  1.000  Ce
   Ce1566   1.0    0.53790      0.54639      0.18571     Biso  1.000  Ce
   Ce1567   1.0    0.62920      0.50459      0.18571     Biso  1.000  Ce
   Ce1568   1.0    0.59457      0.70373      0.18571     Biso  1.000  Ce
   Ce1569   1.0    0.57184      0.50503      0.18571     Biso  1.000  Ce
   Ce1570   1.0    0.65356      0.53787      0.18571     Biso  1.000  Ce
   Ce1571   1.0    0.71110      0.62268      0.18571     Biso  1.000  Ce
   Ce1572   1.0    0.65270      0.70314      0.15714     Biso  1.000  Ce
   Ce1573   1.0    0.47916      0.54564      0.15714     Biso  1.000  Ce
   Ce1574   1.0    0.42194      0.54337      0.15714     Biso  1.000  Ce
   Ce1575   1.0    0.39858      0.50383      0.15714     Biso  1.000  Ce
   Ce1576   1.0    0.45676      0.50274      0.15714     Biso  1.000  Ce
   Ce1577   1.0    0.62217      0.58352      0.15714     Biso  1.000  Ce
   Ce1578   1.0    0.56674      0.58351      0.15714     Biso  1.000  Ce
   Ce1579   1.0    0.59757      0.62237      0.15714     Biso  1.000  Ce
   Ce1580   1.0    0.53548      0.62173      0.15714     Biso  1.000  Ce
   Ce1581   1.0    0.36296      0.54513      0.15714     Biso  1.000  Ce
   Ce1582   1.0    0.59553      0.54413      0.15714     Biso  1.000  Ce
   Ce1583   1.0    0.33911      0.50477      0.12857     Biso  1.000  Ce
   Ce1584   1.0    0.53790      0.54639      0.12857     Biso  1.000  Ce
   Ce1585   1.0    0.62920      0.50459      0.12857     Biso  1.000  Ce
   Ce1586   1.0    0.59457      0.70373      0.12857     Biso  1.000  Ce
   Ce1587   1.0    0.57184      0.50503      0.12857     Biso  1.000  Ce
   Ce1588   1.0    0.65356      0.53787      0.12857     Biso  1.000  Ce
   Ce1589   1.0    0.71110      0.62268      0.12857     Biso  1.000  Ce
   Ce1590   1.0    0.59553      0.54413      0.10000     Biso  1.000  Ce
