# Supplementary material for: Assessment of a nanocrystal 3-D morphology by the analysis of single HAADF-HRSTEM images
Source: Nanoscale Res Lett. 2013 Nov 13;8(1):475. doi: 10.1186/1556-276X-8-475 (PMC3831815; doi:10.1186/1556-276X-8-475)
Supplement: Additional file 3 — B_model_exp.cif – 3-D reconstruction structural files. Atomic coordinates from reconstructed morphology of type-B nanocrystals. [file 1556-276X-8-475-S3.cif]

#======================================================================

# CRYSTAL DATA

#----------------------------------------------------------------------

data_VESTA_phase_1


_pd_phase_name                         'CeO2_cub			'
_cell_length_a                         8.40175
_cell_length_b                         8.40175
_cell_length_c                         8.40175
_cell_angle_alpha                      90
_cell_angle_beta                       90
_cell_angle_gamma                      90
_symmetry_space_group_name_H-M         'P 1'
_symmetry_Int_Tables_number            1

loop_
_symmetry_equiv_pos_as_xyz
   'x, y, z'

loop_
   _atom_site_label
   _atom_site_occupancy
   _atom_site_fract_x
   _atom_site_fract_y
   _atom_site_fract_z
   _atom_site_thermal_displace_type
   _atom_site_B_iso_or_equiv
   _atom_site_type_symbol
   Ce1      1.0    0.87137      0.60576      0.50000     Biso  1.000  Ce
   Ce2      1.0    0.11507      0.38128      0.50000     Biso  1.000  Ce
   Ce3      1.0    0.10000      0.42136      0.50000     Biso  1.000  Ce
   Ce4      1.0    0.90000      0.52053      0.50000     Biso  1.000  Ce
   Ce5      1.0    0.65077      0.78655      0.50000     Biso  1.000  Ce
   Ce6      1.0    0.25782      0.68448      0.50000     Biso  1.000  Ce
   Ce7      1.0    0.33869      0.82271      0.50000     Biso  1.000  Ce
   Ce8      1.0    0.73789      0.25141      0.50000     Biso  1.000  Ce
   Ce9      1.0    0.14319      0.35517      0.50000     Biso  1.000  Ce
   Ce10     1.0    0.65091      0.15479      0.50000     Biso  1.000  Ce
   Ce11     1.0    0.15725      0.50633      0.50000     Biso  1.000  Ce
   Ce12     1.0    0.11657      0.45209      0.50000     Biso  1.000  Ce
   Ce13     1.0    0.30490      0.25774      0.50000     Biso  1.000  Ce
   Ce14     1.0    0.31695      0.76697      0.50000     Biso  1.000  Ce
   Ce15     1.0    0.61036      0.14437      0.50000     Biso  1.000  Ce
   Ce16     1.0    0.33593      0.24298      0.50000     Biso  1.000  Ce
   Ce17     1.0    0.75537      0.27431      0.50000     Biso  1.000  Ce
   Ce18     1.0    0.69209      0.16885      0.50000     Biso  1.000  Ce
   Ce19     1.0    0.71921      0.22158      0.50000     Biso  1.000  Ce
   Ce20     1.0    0.13379      0.40689      0.50000     Biso  1.000  Ce
   Ce21     1.0    0.41337      0.18994      0.50000     Biso  1.000  Ce
   Ce22     1.0    0.83431      0.66904      0.50000     Biso  1.000  Ce
   Ce23     1.0    0.49322      0.13510      0.50000     Biso  1.000  Ce
   Ce24     1.0    0.46610      0.15465      0.50000     Biso  1.000  Ce
   Ce25     1.0    0.84501      0.62384      0.50000     Biso  1.000  Ce
   Ce26     1.0    0.70475      0.19416      0.50000     Biso  1.000  Ce
   Ce27     1.0    0.62229      0.81016      0.50000     Biso  1.000  Ce
   Ce28     1.0    0.52000      0.87896      0.50000     Biso  1.000  Ce
   Ce29     1.0    0.56403      0.13269      0.50000     Biso  1.000  Ce
   Ce30     1.0    0.14584      0.43100      0.50000     Biso  1.000  Ce
   Ce31     1.0    0.62128      0.17186      0.50000     Biso  1.000  Ce
   Ce32     1.0    0.84840      0.43966      0.50000     Biso  1.000  Ce
   Ce33     1.0    0.69510      0.23729      0.50000     Biso  1.000  Ce
   Ce34     1.0    0.52120      0.83476      0.50000     Biso  1.000  Ce
   Ce35     1.0    0.19893      0.51738      0.50000     Biso  1.000  Ce
   Ce36     1.0    0.27878      0.64745      0.50000     Biso  1.000  Ce
   Ce37     1.0    0.18648      0.55574      0.50000     Biso  1.000  Ce
   Ce38     1.0    0.42957      0.85322      0.50000     Biso  1.000  Ce
   Ce39     1.0    0.66024      0.18176      0.50000     Biso  1.000  Ce
   Ce40     1.0    0.72373      0.29239      0.50000     Biso  1.000  Ce
   Ce41     1.0    0.50527      0.16885      0.50000     Biso  1.000  Ce
   Ce42     1.0    0.25518      0.62298      0.50000     Biso  1.000  Ce
   Ce43     1.0    0.55009      0.85812      0.50000     Biso  1.000  Ce
   Ce44     1.0    0.15273      0.38279      0.50000     Biso  1.000  Ce
   Ce45     1.0    0.19944      0.58467      0.50000     Biso  1.000  Ce
   Ce46     1.0    0.41149      0.82309      0.50000     Biso  1.000  Ce
   Ce47     1.0    0.69123      0.72629      0.50000     Biso  1.000  Ce
   Ce48     1.0    0.19642      0.32554      0.50000     Biso  1.000  Ce
   Ce49     1.0    0.63220      0.76810      0.50000     Biso  1.000  Ce
   Ce50     1.0    0.16441      0.45548      0.50000     Biso  1.000  Ce
   Ce51     1.0    0.83156      0.41292      0.50000     Biso  1.000  Ce
   Ce52     1.0    0.52486      0.19597      0.50000     Biso  1.000  Ce
   Ce53     1.0    0.77981      0.70620      0.50000     Biso  1.000  Ce
   Ce54     1.0    0.45319      0.83778      0.50000     Biso  1.000  Ce
   Ce55     1.0    0.20998      0.53947      0.50000     Biso  1.000  Ce
   Ce56     1.0    0.56403      0.84682      0.50000     Biso  1.000  Ce
   Ce57     1.0    0.47514      0.18090      0.50000     Biso  1.000  Ce
   Ce58     1.0    0.50678      0.54249      0.50000     Biso  1.000  Ce
   Ce59     1.0    0.31846      0.66151      0.50000     Biso  1.000  Ce
   Ce60     1.0    0.81477      0.38580      0.50000     Biso  1.000  Ce
   Ce61     1.0    0.42241      0.52893      0.50000     Biso  1.000  Ce
   Ce62     1.0    0.37721      0.69315      0.50000     Biso  1.000  Ce
   Ce63     1.0    0.71209      0.71095      0.50000     Biso  1.000  Ce
   Ce64     1.0    0.23925      0.52742      0.50000     Biso  1.000  Ce
   Ce65     1.0    0.82166      0.46027      0.50000     Biso  1.000  Ce
   Ce66     1.0    0.48719      0.51311      0.50000     Biso  1.000  Ce
   Ce67     1.0    0.46008      0.78655      0.50000     Biso  1.000  Ce
   Ce68     1.0    0.58814      0.23815      0.50000     Biso  1.000  Ce
   Ce69     1.0    0.34859      0.71273      0.50000     Biso  1.000  Ce
   Ce70     1.0    0.38690      0.64795      0.50000     Biso  1.000  Ce
   Ce71     1.0    0.68757      0.28637      0.50000     Biso  1.000  Ce
   Ce72     1.0    0.59266      0.18693      0.50000     Biso  1.000  Ce
   Ce73     1.0    0.31484      0.52260      0.50000     Biso  1.000  Ce
   Ce74     1.0    0.55047      0.81367      0.50000     Biso  1.000  Ce
   Ce75     1.0    0.76709      0.67707      0.50000     Biso  1.000  Ce
   Ce76     1.0    0.79755      0.61265      0.50000     Biso  1.000  Ce
   Ce77     1.0    0.32113      0.72428      0.50000     Biso  1.000  Ce
   Ce78     1.0    0.20960      0.46452      0.50000     Biso  1.000  Ce
   Ce79     1.0    0.28870      0.60011      0.50000     Biso  1.000  Ce
   Ce80     1.0    0.67014      0.25623      0.50000     Biso  1.000  Ce
   Ce81     1.0    0.78098      0.62836      0.50000     Biso  1.000  Ce
   Ce82     1.0    0.60858      0.21663      0.50000     Biso  1.000  Ce
   Ce83     1.0    0.56166      0.50934      0.50000     Biso  1.000  Ce
   Ce84     1.0    0.46223      0.52742      0.50000     Biso  1.000  Ce
   Ce85     1.0    0.55700      0.24970      0.50000     Biso  1.000  Ce
   Ce86     1.0    0.44652      0.50482      0.50000     Biso  1.000  Ce
   Ce87     1.0    0.59718      0.51386      0.50000     Biso  1.000  Ce
   Ce88     1.0    0.64426      0.26866      0.50000     Biso  1.000  Ce
   Ce89     1.0    0.59831      0.25661      0.50000     Biso  1.000  Ce
   Ce90     1.0    0.79487      0.47519      0.50000     Biso  1.000  Ce
   Ce91     1.0    0.51331      0.68143      0.50000     Biso  1.000  Ce
   Ce92     1.0    0.52486      0.64192      0.50000     Biso  1.000  Ce
   Ce93     1.0    0.26663      0.50211      0.50000     Biso  1.000  Ce
   Ce94     1.0    0.79970      0.54550      0.50000     Biso  1.000  Ce
   Ce95     1.0    0.77104      0.37525      0.50000     Biso  1.000  Ce
   Ce96     1.0    0.79115      0.40124      0.50000     Biso  1.000  Ce
   Ce97     1.0    0.81714      0.57111      0.50000     Biso  1.000  Ce
   Ce98     1.0    0.45491      0.72026      0.50000     Biso  1.000  Ce
   Ce99     1.0    0.54783      0.48185      0.50000     Biso  1.000  Ce
   Ce100    1.0    0.83042      0.52550      0.50000     Biso  1.000  Ce
   Ce101    1.0    0.69028      0.35507      0.50000     Biso  1.000  Ce
   Ce102    1.0    0.74181      0.39484      0.50000     Biso  1.000  Ce
   Ce103    1.0    0.38136      0.50972      0.50000     Biso  1.000  Ce
   Ce104    1.0    0.78851      0.59156      0.50000     Biso  1.000  Ce
   Ce105    1.0    0.47476      0.48863      0.50000     Biso  1.000  Ce
   Ce106    1.0    0.56516      0.76584      0.50000     Biso  1.000  Ce
   Ce107    1.0    0.51883      0.75605      0.50000     Biso  1.000  Ce
   Ce108    1.0    0.54105      0.22045      0.50000     Biso  1.000  Ce
   Ce109    1.0    0.66110      0.62083      0.50000     Biso  1.000  Ce
   Ce110    1.0    0.36064      0.66904      0.50000     Biso  1.000  Ce
   Ce111    1.0    0.51612      0.43040      0.50000     Biso  1.000  Ce
   Ce112    1.0    0.29822      0.55755      0.50000     Biso  1.000  Ce
   Ce113    1.0    0.56554      0.65010      0.50000     Biso  1.000  Ce
   Ce114    1.0    0.49563      0.77299      0.50000     Biso  1.000  Ce
   Ce115    1.0    0.55851      0.69047      0.50000     Biso  1.000  Ce
   Ce116    1.0    0.44200      0.43552      0.50000     Biso  1.000  Ce
   Ce117    1.0    0.37420      0.62535      0.50000     Biso  1.000  Ce
   Ce118    1.0    0.30339      0.63228      0.50000     Biso  1.000  Ce
   Ce119    1.0    0.52084      0.56910      0.50000     Biso  1.000  Ce
   Ce120    1.0    0.51582      0.49729      0.50000     Biso  1.000  Ce
   Ce121    1.0    0.45857      0.46414      0.50000     Biso  1.000  Ce
   Ce122    1.0    0.35900      0.73643      0.50000     Biso  1.000  Ce
   Ce123    1.0    0.43936      0.24079      0.50000     Biso  1.000  Ce
   Ce124    1.0    0.67133      0.33056      0.50000     Biso  1.000  Ce
   Ce125    1.0    0.50166      0.46896      0.50000     Biso  1.000  Ce
   Ce126    1.0    0.21299      0.42196      0.50000     Biso  1.000  Ce
   Ce127    1.0    0.73126      0.61932      0.50000     Biso  1.000  Ce
   Ce128    1.0    0.57491      0.53546      0.50000     Biso  1.000  Ce
   Ce129    1.0    0.45792      0.27733      0.50000     Biso  1.000  Ce
   Ce130    1.0    0.44463      0.68750      0.50000     Biso  1.000  Ce
   Ce131    1.0    0.57156      0.27517      0.50000     Biso  1.000  Ce
   Ce132    1.0    0.54358      0.73834      0.50000     Biso  1.000  Ce
   Ce133    1.0    0.22685      0.37736      0.50000     Biso  1.000  Ce
   Ce134    1.0    0.72633      0.66466      0.50000     Biso  1.000  Ce
   Ce135    1.0    0.35009      0.52893      0.50000     Biso  1.000  Ce
   Ce136    1.0    0.53691      0.40991      0.50000     Biso  1.000  Ce
   Ce137    1.0    0.39040      0.27770      0.50000     Biso  1.000  Ce
   Ce138    1.0    0.57759      0.41955      0.50000     Biso  1.000  Ce
   Ce139    1.0    0.53879      0.66866      0.50000     Biso  1.000  Ce
   Ce140    1.0    0.77465      0.56599      0.50000     Biso  1.000  Ce
   Ce141    1.0    0.46610      0.60576      0.50000     Biso  1.000  Ce
   Ce142    1.0    0.47876      0.56358      0.50000     Biso  1.000  Ce
   Ce143    1.0    0.69962      0.38128      0.50000     Biso  1.000  Ce
   Ce144    1.0    0.68506      0.65364      0.50000     Biso  1.000  Ce
   Ce145    1.0    0.72561      0.48185      0.50000     Biso  1.000  Ce
   Ce146    1.0    0.69360      0.42648      0.50000     Biso  1.000  Ce
   Ce147    1.0    0.63785      0.71725      0.50000     Biso  1.000  Ce
   Ce148    1.0    0.75436      0.64527      0.50000     Biso  1.000  Ce
   Ce149    1.0    0.60621      0.40689      0.50000     Biso  1.000  Ce
   Ce150    1.0    0.70866      0.63439      0.50000     Biso  1.000  Ce
   Ce151    1.0    0.64162      0.64192      0.50000     Biso  1.000  Ce
   Ce152    1.0    0.74181      0.50783      0.50000     Biso  1.000  Ce
   Ce153    1.0    0.59906      0.45171      0.50000     Biso  1.000  Ce
   Ce154    1.0    0.36215      0.29540      0.50000     Biso  1.000  Ce
   Ce155    1.0    0.38211      0.58203      0.50000     Biso  1.000  Ce
   Ce156    1.0    0.56468      0.58166      0.50000     Biso  1.000  Ce
   Ce157    1.0    0.43296      0.54851      0.50000     Biso  1.000  Ce
   Ce158    1.0    0.41525      0.63552      0.50000     Biso  1.000  Ce
   Ce159    1.0    0.54565      0.29782      0.50000     Biso  1.000  Ce
   Ce160    1.0    0.32247      0.54215      0.50000     Biso  1.000  Ce
   Ce161    1.0    0.73944      0.44004      0.50000     Biso  1.000  Ce
   Ce162    1.0    0.48418      0.25684      0.50000     Biso  1.000  Ce
   Ce163    1.0    0.23198      0.45028      0.50000     Biso  1.000  Ce
   Ce164    1.0    0.71243      0.45322      0.50000     Biso  1.000  Ce
   Ce165    1.0    0.50490      0.28373      0.50000     Biso  1.000  Ce
   Ce166    1.0    0.49360      0.40049      0.50000     Biso  1.000  Ce
   Ce167    1.0    0.40282      0.49578      0.50000     Biso  1.000  Ce
   Ce168    1.0    0.27326      0.46199      0.50000     Biso  1.000  Ce
   Ce169    1.0    0.53804      0.59409      0.50000     Biso  1.000  Ce
   Ce170    1.0    0.75273      0.46452      0.50000     Biso  1.000  Ce
   Ce171    1.0    0.71981      0.59823      0.50000     Biso  1.000  Ce
   Ce172    1.0    0.71871      0.52692      0.50000     Biso  1.000  Ce
   Ce173    1.0    0.63748      0.57299      0.50000     Biso  1.000  Ce
   Ce174    1.0    0.43296      0.36083      0.50000     Biso  1.000  Ce
   Ce175    1.0    0.61827      0.36169      0.50000     Biso  1.000  Ce
   Ce176    1.0    0.32900      0.42949      0.50000     Biso  1.000  Ce
   Ce177    1.0    0.69845      0.49829      0.50000     Biso  1.000  Ce
   Ce178    1.0    0.50829      0.61480      0.50000     Biso  1.000  Ce
   Ce179    1.0    0.67823      0.39846      0.50000     Biso  1.000  Ce
   Ce180    1.0    0.61944      0.54650      0.50000     Biso  1.000  Ce
   Ce181    1.0    0.69295      0.61480      0.50000     Biso  1.000  Ce
   Ce182    1.0    0.28230      0.41808      0.50000     Biso  1.000  Ce
   Ce183    1.0    0.31883      0.47582      0.50000     Biso  1.000  Ce
   Ce184    1.0    0.48870      0.32855      0.50000     Biso  1.000  Ce
   Ce185    1.0    0.66110      0.56056      0.50000     Biso  1.000  Ce
   Ce186    1.0    0.65443      0.67055      0.50000     Biso  1.000  Ce
   Ce187    1.0    0.27718      0.34573      0.50000     Biso  1.000  Ce
   Ce188    1.0    0.30339      0.33156      0.50000     Biso  1.000  Ce
   Ce189    1.0    0.34859      0.33910      0.50000     Biso  1.000  Ce
   Ce190    1.0    0.25869      0.43150      0.50000     Biso  1.000  Ce
   Ce191    1.0    0.59228      0.56320      0.50000     Biso  1.000  Ce
   Ce192    1.0    0.46648      0.41631      0.50000     Biso  1.000  Ce
   Ce193    1.0    0.65785      0.30006      0.50000     Biso  1.000  Ce
   Ce194    1.0    0.33616      0.31085      0.50000     Biso  1.000  Ce
   Ce195    1.0    0.64689      0.53194      0.50000     Biso  1.000  Ce
   Ce196    1.0    0.47552      0.29804      0.50000     Biso  1.000  Ce
   Ce197    1.0    0.46911      0.67507      0.50000     Biso  1.000  Ce
   Ce198    1.0    0.52134      0.38145      0.50000     Biso  1.000  Ce
   Ce199    1.0    0.57207      0.34412      0.50000     Biso  1.000  Ce
   Ce200    1.0    0.56102      0.32252      0.50000     Biso  1.000  Ce
   Ce201    1.0    0.32298      0.35868      0.50000     Biso  1.000  Ce
   Ce202    1.0    0.55382      0.43803      0.50000     Biso  1.000  Ce
   Ce203    1.0    0.39831      0.61179      0.50000     Biso  1.000  Ce
   Ce204    1.0    0.75898      0.53495      0.50000     Biso  1.000  Ce
   Ce205    1.0    0.51517      0.31047      0.50000     Biso  1.000  Ce
   Ce206    1.0    0.70678      0.56697      0.50000     Biso  1.000  Ce
   Ce207    1.0    0.40546      0.30407      0.50000     Biso  1.000  Ce
   Ce208    1.0    0.42151      0.33307      0.50000     Biso  1.000  Ce
   Ce209    1.0    0.61977      0.61566      0.50000     Biso  1.000  Ce
   Ce210    1.0    0.40584      0.37676      0.50000     Biso  1.000  Ce
   Ce211    1.0    0.58060      0.60878      0.50000     Biso  1.000  Ce
   Ce212    1.0    0.37269      0.43944      0.50000     Biso  1.000  Ce
   Ce213    1.0    0.34471      0.45683      0.50000     Biso  1.000  Ce
   Ce214    1.0    0.31092      0.40237      0.50000     Biso  1.000  Ce
   Ce215    1.0    0.50743      0.35567      0.50000     Biso  1.000  Ce
   Ce216    1.0    0.33955      0.38339      0.50000     Biso  1.000  Ce
   Ce217    1.0    0.68908      0.54249      0.50000     Biso  1.000  Ce
   Ce218    1.0    0.36606      0.36621      0.50000     Biso  1.000  Ce
   Ce219    1.0    0.54846      0.36337      0.50000     Biso  1.000  Ce
   Ce220    1.0    0.88493      0.55906      0.53220     Biso  1.000  Ce
   Ce221    1.0    0.67616      0.13872      0.53220     Biso  1.000  Ce
   Ce222    1.0    0.76527      0.30143      0.53220     Biso  1.000  Ce
   Ce223    1.0    0.24881      0.65749      0.53220     Biso  1.000  Ce
   Ce224    1.0    0.63122      0.12817      0.53220     Biso  1.000  Ce
   Ce225    1.0    0.88192      0.49126      0.53220     Biso  1.000  Ce
   Ce226    1.0    0.13566      0.46816      0.53220     Biso  1.000  Ce
   Ce227    1.0    0.44350      0.88900      0.53220     Biso  1.000  Ce
   Ce228    1.0    0.59481      0.11763      0.53220     Biso  1.000  Ce
   Ce229    1.0    0.78927      0.32968      0.53220     Biso  1.000  Ce
   Ce230    1.0    0.39981      0.87635      0.53220     Biso  1.000  Ce
   Ce231    1.0    0.66798      0.77149      0.53220     Biso  1.000  Ce
   Ce232    1.0    0.84124      0.55454      0.53220     Biso  1.000  Ce
   Ce233    1.0    0.85265      0.50934      0.53220     Biso  1.000  Ce
   Ce234    1.0    0.38023      0.20802      0.53220     Biso  1.000  Ce
   Ce235    1.0    0.35512      0.22359      0.53220     Biso  1.000  Ce
   Ce236    1.0    0.43898      0.17574      0.53220     Biso  1.000  Ce
   Ce237    1.0    0.47175      0.86226      0.53220     Biso  1.000  Ce
   Ce238    1.0    0.70223      0.75505      0.53220     Biso  1.000  Ce
   Ce239    1.0    0.21386      0.60275      0.53220     Biso  1.000  Ce
   Ce240    1.0    0.23208      0.63857      0.53220     Biso  1.000  Ce
   Ce241    1.0    0.32298      0.80162      0.53220     Biso  1.000  Ce
   Ce242    1.0    0.27326      0.72026      0.53220     Biso  1.000  Ce
   Ce243    1.0    0.52335      0.11100      0.53220     Biso  1.000  Ce
   Ce244    1.0    0.80207      0.36230      0.53220     Biso  1.000  Ce
   Ce245    1.0    0.73076      0.73784      0.53220     Biso  1.000  Ce
   Ce246    1.0    0.86987      0.54550      0.53220     Biso  1.000  Ce
   Ce247    1.0    0.71519      0.26326      0.53220     Biso  1.000  Ce
   Ce248    1.0    0.40031      0.79308      0.53220     Biso  1.000  Ce
   Ce249    1.0    0.28129      0.27632      0.53220     Biso  1.000  Ce
   Ce250    1.0    0.80793      0.68645      0.53220     Biso  1.000  Ce
   Ce251    1.0    0.86169      0.46716      0.53220     Biso  1.000  Ce
   Ce252    1.0    0.59266      0.82573      0.53220     Biso  1.000  Ce
   Ce253    1.0    0.85782      0.58467      0.53220     Biso  1.000  Ce
   Ce254    1.0    0.16780      0.34211      0.53220     Biso  1.000  Ce
   Ce255    1.0    0.17167      0.53215      0.53220     Biso  1.000  Ce
   Ce256    1.0    0.37872      0.84380      0.53220     Biso  1.000  Ce
   Ce257    1.0    0.75377      0.34858      0.53220     Biso  1.000  Ce
   Ce258    1.0    0.49874      0.84632      0.53220     Biso  1.000  Ce
   Ce259    1.0    0.75888      0.71474      0.53220     Biso  1.000  Ce
   Ce260    1.0    0.29134      0.74738      0.53220     Biso  1.000  Ce
   Ce261    1.0    0.57684      0.15906      0.53220     Biso  1.000  Ce
   Ce262    1.0    0.36700      0.81267      0.53220     Biso  1.000  Ce
   Ce263    1.0    0.63032      0.24870      0.53220     Biso  1.000  Ce
   Ce264    1.0    0.83936      0.48260      0.53220     Biso  1.000  Ce
   Ce265    1.0    0.55262      0.17488      0.53220     Biso  1.000  Ce
   Ce266    1.0    0.30088      0.69666      0.53220     Biso  1.000  Ce
   Ce267    1.0    0.53540      0.14776      0.53220     Biso  1.000  Ce
   Ce268    1.0    0.18324      0.36207      0.53220     Biso  1.000  Ce
   Ce269    1.0    0.18095      0.48551      0.53220     Biso  1.000  Ce
   Ce270    1.0    0.65141      0.22610      0.53220     Biso  1.000  Ce
   Ce271    1.0    0.68004      0.20863      0.53220     Biso  1.000  Ce
   Ce272    1.0    0.74294      0.31989      0.53220     Biso  1.000  Ce
   Ce273    1.0    0.21940      0.30783      0.53220     Biso  1.000  Ce
   Ce274    1.0    0.33616      0.75379      0.53220     Biso  1.000  Ce
   Ce275    1.0    0.74030      0.69530      0.53220     Biso  1.000  Ce
   Ce276    1.0    0.65744      0.74437      0.53220     Biso  1.000  Ce
   Ce277    1.0    0.17332      0.41041      0.53220     Biso  1.000  Ce
   Ce278    1.0    0.24049      0.59333      0.53220     Biso  1.000  Ce
   Ce279    1.0    0.43559      0.80501      0.53220     Biso  1.000  Ce
   Ce280    1.0    0.53641      0.52943      0.53220     Biso  1.000  Ce
   Ce281    1.0    0.57458      0.79710      0.53220     Biso  1.000  Ce
   Ce282    1.0    0.83371      0.60215      0.53220     Biso  1.000  Ce
   Ce283    1.0    0.35074      0.78354      0.53220     Biso  1.000  Ce
   Ce284    1.0    0.72072      0.34362      0.53220     Biso  1.000  Ce
   Ce285    1.0    0.28832      0.67507      0.53220     Biso  1.000  Ce
   Ce286    1.0    0.48267      0.81729      0.53220     Biso  1.000  Ce
   Ce287    1.0    0.22756      0.56910      0.53220     Biso  1.000  Ce
   Ce288    1.0    0.45104      0.19984      0.53220     Biso  1.000  Ce
   Ce289    1.0    0.57608      0.72177      0.53220     Biso  1.000  Ce
   Ce290    1.0    0.81262      0.50116      0.53220     Biso  1.000  Ce
   Ce291    1.0    0.67186      0.69616      0.53220     Biso  1.000  Ce
   Ce292    1.0    0.34608      0.64242      0.53220     Biso  1.000  Ce
   Ce293    1.0    0.50075      0.72780      0.53220     Biso  1.000  Ce
   Ce294    1.0    0.24915      0.54399      0.53220     Biso  1.000  Ce
   Ce295    1.0    0.19077      0.44230      0.53220     Biso  1.000  Ce
   Ce296    1.0    0.40245      0.23250      0.53220     Biso  1.000  Ce
   Ce297    1.0    0.79492      0.66038      0.53220     Biso  1.000  Ce
   Ce298    1.0    0.23559      0.33307      0.53220     Biso  1.000  Ce
   Ce299    1.0    0.37269      0.25322      0.53220     Biso  1.000  Ce
   Ce300    1.0    0.80358      0.43401      0.53220     Biso  1.000  Ce
   Ce301    1.0    0.20180      0.39785      0.53220     Biso  1.000  Ce
   Ce302    1.0    0.58964      0.75190      0.53220     Biso  1.000  Ce
   Ce303    1.0    0.22203      0.49514      0.53220     Biso  1.000  Ce
   Ce304    1.0    0.56581      0.20309      0.53220     Biso  1.000  Ce
   Ce305    1.0    0.49322      0.21043      0.53220     Biso  1.000  Ce
   Ce306    1.0    0.41186      0.26312      0.53220     Biso  1.000  Ce
   Ce307    1.0    0.63183      0.50030      0.53220     Biso  1.000  Ce
   Ce308    1.0    0.51070      0.80162      0.53220     Biso  1.000  Ce
   Ce309    1.0    0.82316      0.64192      0.53220     Biso  1.000  Ce
   Ce310    1.0    0.60471      0.78053      0.53220     Biso  1.000  Ce
   Ce311    1.0    0.24765      0.28787      0.53220     Biso  1.000  Ce
   Ce312    1.0    0.51431      0.24031      0.53220     Biso  1.000  Ce
   Ce313    1.0    0.26422      0.32102      0.53220     Biso  1.000  Ce
   Ce314    1.0    0.29134      0.30143      0.53220     Biso  1.000  Ce
   Ce315    1.0    0.44840      0.76207      0.53220     Biso  1.000  Ce
   Ce316    1.0    0.44501      0.57714      0.53220     Biso  1.000  Ce
   Ce317    1.0    0.40847      0.75077      0.53220     Biso  1.000  Ce
   Ce318    1.0    0.42994      0.47921      0.53220     Biso  1.000  Ce
   Ce319    1.0    0.41287      0.70185      0.53220     Biso  1.000  Ce
   Ce320    1.0    0.66949      0.50934      0.53220     Biso  1.000  Ce
   Ce321    1.0    0.43258      0.73571      0.53220     Biso  1.000  Ce
   Ce322    1.0    0.42151      0.77902      0.53220     Biso  1.000  Ce
   Ce323    1.0    0.39228      0.53797      0.53220     Biso  1.000  Ce
   Ce324    1.0    0.61073      0.72930      0.53220     Biso  1.000  Ce
   Ce325    1.0    0.76273      0.41962      0.53220     Biso  1.000  Ce
   Ce326    1.0    0.63484      0.19898      0.53220     Biso  1.000  Ce
   Ce327    1.0    0.47514      0.74050      0.53220     Biso  1.000  Ce
   Ce328    1.0    0.52697      0.71243      0.53220     Biso  1.000  Ce
   Ce329    1.0    0.37872      0.76847      0.53220     Biso  1.000  Ce
   Ce330    1.0    0.48203      0.63589      0.53220     Biso  1.000  Ce
   Ce331    1.0    0.65024      0.41493      0.53220     Biso  1.000  Ce
   Ce332    1.0    0.45556      0.64644      0.53220     Biso  1.000  Ce
   Ce333    1.0    0.61224      0.66301      0.53220     Biso  1.000  Ce
   Ce334    1.0    0.46987      0.22685      0.53220     Biso  1.000  Ce
   Ce335    1.0    0.33620      0.68511      0.53220     Biso  1.000  Ce
   Ce336    1.0    0.78765      0.52139      0.53220     Biso  1.000  Ce
   Ce337    1.0    0.42425      0.21606      0.53220     Biso  1.000  Ce
   Ce338    1.0    0.48569      0.70369      0.53220     Biso  1.000  Ce
   Ce339    1.0    0.27962      0.52943      0.53220     Biso  1.000  Ce
   Ce340    1.0    0.26970      0.57810      0.53220     Biso  1.000  Ce
   Ce341    1.0    0.62429      0.43401      0.53220     Biso  1.000  Ce
   Ce342    1.0    0.31846      0.28335      0.53220     Biso  1.000  Ce
   Ce343    1.0    0.38977      0.72060      0.53220     Biso  1.000  Ce
   Ce344    1.0    0.59567      0.63374      0.53220     Biso  1.000  Ce
   Ce345    1.0    0.34892      0.27030      0.53220     Biso  1.000  Ce
   Ce346    1.0    0.31209      0.58668      0.53220     Biso  1.000  Ce
   Ce347    1.0    0.44350      0.62384      0.53220     Biso  1.000  Ce
   Ce348    1.0    0.54746      0.55153      0.53220     Biso  1.000  Ce
   Ce349    1.0    0.53814      0.78546      0.53220     Biso  1.000  Ce
   Ce350    1.0    0.20697      0.35266      0.53220     Biso  1.000  Ce
   Ce351    1.0    0.68391      0.47017      0.53220     Biso  1.000  Ce
   Ce352    1.0    0.69510      0.68411      0.53220     Biso  1.000  Ce
   Ce353    1.0    0.39529      0.35416      0.53220     Biso  1.000  Ce
   Ce354    1.0    0.64438      0.34613      0.53220     Biso  1.000  Ce
   Ce355    1.0    0.59567      0.70821      0.53220     Biso  1.000  Ce
   Ce356    1.0    0.43095      0.29089      0.53220     Biso  1.000  Ce
   Ce357    1.0    0.49661      0.65962      0.53220     Biso  1.000  Ce
   Ce358    1.0    0.33567      0.50633      0.53220     Biso  1.000  Ce
   Ce359    1.0    0.72976      0.36320      0.53220     Biso  1.000  Ce
   Ce360    1.0    0.42908      0.66603      0.53220     Biso  1.000  Ce
   Ce361    1.0    0.76380      0.60576      0.53220     Biso  1.000  Ce
   Ce362    1.0    0.77981      0.45008      0.53220     Biso  1.000  Ce
   Ce363    1.0    0.67062      0.44644      0.53220     Biso  1.000  Ce
   Ce364    1.0    0.58389      0.67698      0.53220     Biso  1.000  Ce
   Ce365    1.0    0.61375      0.28723      0.53220     Biso  1.000  Ce
   Ce366    1.0    0.63032      0.31800      0.53220     Biso  1.000  Ce
   Ce367    1.0    0.65593      0.48739      0.53220     Biso  1.000  Ce
   Ce368    1.0    0.58931      0.49227      0.53220     Biso  1.000  Ce
   Ce369    1.0    0.48418      0.44546      0.53220     Biso  1.000  Ce
   Ce370    1.0    0.53202      0.26565      0.53220     Biso  1.000  Ce
   Ce371    1.0    0.33051      0.61782      0.53220     Biso  1.000  Ce
   Ce372    1.0    0.76893      0.49427      0.53220     Biso  1.000  Ce
   Ce373    1.0    0.62580      0.68863      0.53220     Biso  1.000  Ce
   Ce374    1.0    0.35712      0.59923      0.53220     Biso  1.000  Ce
   Ce375    1.0    0.44983      0.32011      0.53220     Biso  1.000  Ce
   Ce376    1.0    0.61375      0.48222      0.53220     Biso  1.000  Ce
   Ce377    1.0    0.60772      0.58854      0.53220     Biso  1.000  Ce
   Ce378    1.0    0.42779      0.59199      0.53220     Biso  1.000  Ce
   Ce379    1.0    0.40282      0.68109      0.53220     Biso  1.000  Ce
   Ce380    1.0    0.57070      0.46716      0.53220     Biso  1.000  Ce
   Ce381    1.0    0.72021      0.40857      0.53220     Biso  1.000  Ce
   Ce382    1.0    0.49322      0.58467      0.53220     Biso  1.000  Ce
   Ce383    1.0    0.53315      0.33759      0.53220     Biso  1.000  Ce
   Ce384    1.0    0.63785      0.46027      0.53220     Biso  1.000  Ce
   Ce385    1.0    0.60119      0.33709      0.53220     Biso  1.000  Ce
   Ce386    1.0    0.56403      0.39484      0.53220     Biso  1.000  Ce
   Ce387    1.0    0.55499      0.61932      0.53220     Biso  1.000  Ce
   Ce388    1.0    0.63149      0.38680      0.53220     Biso  1.000  Ce
   Ce389    1.0    0.40923      0.56923      0.53220     Biso  1.000  Ce
   Ce390    1.0    0.34015      0.57111      0.53220     Biso  1.000  Ce
   Ce391    1.0    0.29224      0.37284      0.53220     Biso  1.000  Ce
   Ce392    1.0    0.37571      0.32614      0.53220     Biso  1.000  Ce
   Ce393    1.0    0.24915      0.47770      0.53220     Biso  1.000  Ce
   Ce394    1.0    0.25432      0.36772      0.53220     Biso  1.000  Ce
   Ce395    1.0    0.36403      0.55416      0.53220     Biso  1.000  Ce
   Ce396    1.0    0.65593      0.36923      0.53220     Biso  1.000  Ce
   Ce397    1.0    0.39529      0.42196      0.53220     Biso  1.000  Ce
   Ce398    1.0    0.29220      0.49126      0.53220     Biso  1.000  Ce
   Ce399    1.0    0.67740      0.58429      0.53220     Biso  1.000  Ce
   Ce400    1.0    0.42429      0.40426      0.53220     Biso  1.000  Ce
   Ce401    1.0    0.58723      0.30595      0.53220     Biso  1.000  Ce
   Ce402    1.0    0.35677      0.41292      0.53220     Biso  1.000  Ce
   Ce403    1.0    0.36114      0.48272      0.53220     Biso  1.000  Ce
   Ce404    1.0    0.38441      0.39986      0.53220     Biso  1.000  Ce
   Ce405    1.0    0.74783      0.57804      0.53220     Biso  1.000  Ce
   Ce406    1.0    0.26824      0.39015      0.53220     Biso  1.000  Ce
   Ce407    1.0    0.30279      0.44757      0.53220     Biso  1.000  Ce
   Ce408    1.0    0.73089      0.55115      0.53220     Biso  1.000  Ce
   Ce409    1.0    0.41488      0.45209      0.53220     Biso  1.000  Ce
   Ce410    1.0    0.69510      0.30806      0.53220     Biso  1.000  Ce
   Ce411    1.0    0.24485      0.40603      0.53220     Biso  1.000  Ce
   Ce412    1.0    0.52837      0.45243      0.53220     Biso  1.000  Ce
   Ce413    1.0    0.38814      0.47055      0.53220     Biso  1.000  Ce
   Ce414    1.0    0.46068      0.34512      0.53220     Biso  1.000  Ce
   Ce415    1.0    0.65024      0.60375      0.53220     Biso  1.000  Ce
   Ce416    1.0    0.58964      0.37435      0.53220     Biso  1.000  Ce
   Ce417    1.0    0.45367      0.38844      0.53220     Biso  1.000  Ce
   Ce418    1.0    0.47849      0.37174      0.53220     Biso  1.000  Ce
   Ce419    1.0    0.65077      0.78655      0.56440     Biso  1.000  Ce
   Ce420    1.0    0.25782      0.68448      0.56440     Biso  1.000  Ce
   Ce421    1.0    0.33869      0.82271      0.56440     Biso  1.000  Ce
   Ce422    1.0    0.73789      0.25141      0.56440     Biso  1.000  Ce
   Ce423    1.0    0.14319      0.35517      0.56440     Biso  1.000  Ce
   Ce424    1.0    0.65091      0.15479      0.56440     Biso  1.000  Ce
   Ce425    1.0    0.15725      0.50633      0.56440     Biso  1.000  Ce
   Ce426    1.0    0.11657      0.45209      0.56440     Biso  1.000  Ce
   Ce427    1.0    0.30490      0.25774      0.56440     Biso  1.000  Ce
   Ce428    1.0    0.31695      0.76697      0.56440     Biso  1.000  Ce
   Ce429    1.0    0.61036      0.14437      0.56440     Biso  1.000  Ce
   Ce430    1.0    0.33593      0.24298      0.56440     Biso  1.000  Ce
   Ce431    1.0    0.75537      0.27431      0.56440     Biso  1.000  Ce
   Ce432    1.0    0.69209      0.16885      0.56440     Biso  1.000  Ce
   Ce433    1.0    0.71921      0.22158      0.56440     Biso  1.000  Ce
   Ce434    1.0    0.13379      0.40689      0.56440     Biso  1.000  Ce
   Ce435    1.0    0.41337      0.18994      0.56440     Biso  1.000  Ce
   Ce436    1.0    0.83431      0.66904      0.56440     Biso  1.000  Ce
   Ce437    1.0    0.49322      0.13510      0.56440     Biso  1.000  Ce
   Ce438    1.0    0.46610      0.15465      0.56440     Biso  1.000  Ce
   Ce439    1.0    0.84501      0.62384      0.56440     Biso  1.000  Ce
   Ce440    1.0    0.70475      0.19416      0.56440     Biso  1.000  Ce
   Ce441    1.0    0.62229      0.81016      0.56440     Biso  1.000  Ce
   Ce442    1.0    0.52000      0.87896      0.56440     Biso  1.000  Ce
   Ce443    1.0    0.56403      0.13269      0.56440     Biso  1.000  Ce
   Ce444    1.0    0.14584      0.43100      0.56440     Biso  1.000  Ce
   Ce445    1.0    0.62128      0.17186      0.56440     Biso  1.000  Ce
   Ce446    1.0    0.84840      0.43966      0.56440     Biso  1.000  Ce
   Ce447    1.0    0.69510      0.23729      0.56440     Biso  1.000  Ce
   Ce448    1.0    0.52120      0.83476      0.56440     Biso  1.000  Ce
   Ce449    1.0    0.19893      0.51738      0.56440     Biso  1.000  Ce
   Ce450    1.0    0.27878      0.64745      0.56440     Biso  1.000  Ce
   Ce451    1.0    0.18648      0.55574      0.56440     Biso  1.000  Ce
   Ce452    1.0    0.42957      0.85322      0.56440     Biso  1.000  Ce
   Ce453    1.0    0.66024      0.18176      0.56440     Biso  1.000  Ce
   Ce454    1.0    0.72373      0.29239      0.56440     Biso  1.000  Ce
   Ce455    1.0    0.50527      0.16885      0.56440     Biso  1.000  Ce
   Ce456    1.0    0.25518      0.62298      0.56440     Biso  1.000  Ce
   Ce457    1.0    0.55009      0.85812      0.56440     Biso  1.000  Ce
   Ce458    1.0    0.15273      0.38279      0.56440     Biso  1.000  Ce
   Ce459    1.0    0.19944      0.58467      0.56440     Biso  1.000  Ce
   Ce460    1.0    0.41149      0.82309      0.56440     Biso  1.000  Ce
   Ce461    1.0    0.69123      0.72629      0.56440     Biso  1.000  Ce
   Ce462    1.0    0.19642      0.32554      0.56440     Biso  1.000  Ce
   Ce463    1.0    0.63220      0.76810      0.56440     Biso  1.000  Ce
   Ce464    1.0    0.16441      0.45548      0.56440     Biso  1.000  Ce
   Ce465    1.0    0.83156      0.41292      0.56440     Biso  1.000  Ce
   Ce466    1.0    0.52486      0.19597      0.56440     Biso  1.000  Ce
   Ce467    1.0    0.77981      0.70620      0.56440     Biso  1.000  Ce
   Ce468    1.0    0.45319      0.83778      0.56440     Biso  1.000  Ce
   Ce469    1.0    0.20998      0.53947      0.56440     Biso  1.000  Ce
   Ce470    1.0    0.56403      0.84682      0.56440     Biso  1.000  Ce
   Ce471    1.0    0.47514      0.18090      0.56440     Biso  1.000  Ce
   Ce472    1.0    0.50678      0.54249      0.56440     Biso  1.000  Ce
   Ce473    1.0    0.31846      0.66151      0.56440     Biso  1.000  Ce
   Ce474    1.0    0.81477      0.38580      0.56440     Biso  1.000  Ce
   Ce475    1.0    0.42241      0.52893      0.56440     Biso  1.000  Ce
   Ce476    1.0    0.37721      0.69315      0.56440     Biso  1.000  Ce
   Ce477    1.0    0.71209      0.71095      0.56440     Biso  1.000  Ce
   Ce478    1.0    0.23925      0.52742      0.56440     Biso  1.000  Ce
   Ce479    1.0    0.82166      0.46027      0.56440     Biso  1.000  Ce
   Ce480    1.0    0.48719      0.51311      0.56440     Biso  1.000  Ce
   Ce481    1.0    0.46008      0.78655      0.56440     Biso  1.000  Ce
   Ce482    1.0    0.58814      0.23815      0.56440     Biso  1.000  Ce
   Ce483    1.0    0.34859      0.71273      0.56440     Biso  1.000  Ce
   Ce484    1.0    0.38690      0.64795      0.56440     Biso  1.000  Ce
   Ce485    1.0    0.68757      0.28637      0.56440     Biso  1.000  Ce
   Ce486    1.0    0.59266      0.18693      0.56440     Biso  1.000  Ce
   Ce487    1.0    0.31484      0.52260      0.56440     Biso  1.000  Ce
   Ce488    1.0    0.55047      0.81367      0.56440     Biso  1.000  Ce
   Ce489    1.0    0.76709      0.67707      0.56440     Biso  1.000  Ce
   Ce490    1.0    0.79755      0.61265      0.56440     Biso  1.000  Ce
   Ce491    1.0    0.32113      0.72428      0.56440     Biso  1.000  Ce
   Ce492    1.0    0.20960      0.46452      0.56440     Biso  1.000  Ce
   Ce493    1.0    0.28870      0.60011      0.56440     Biso  1.000  Ce
   Ce494    1.0    0.67014      0.25623      0.56440     Biso  1.000  Ce
   Ce495    1.0    0.78098      0.62836      0.56440     Biso  1.000  Ce
   Ce496    1.0    0.60858      0.21663      0.56440     Biso  1.000  Ce
   Ce497    1.0    0.56166      0.50934      0.56440     Biso  1.000  Ce
   Ce498    1.0    0.46223      0.52742      0.56440     Biso  1.000  Ce
   Ce499    1.0    0.55700      0.24970      0.56440     Biso  1.000  Ce
   Ce500    1.0    0.44652      0.50482      0.56440     Biso  1.000  Ce
   Ce501    1.0    0.59718      0.51386      0.56440     Biso  1.000  Ce
   Ce502    1.0    0.64426      0.26866      0.56440     Biso  1.000  Ce
   Ce503    1.0    0.59831      0.25661      0.56440     Biso  1.000  Ce
   Ce504    1.0    0.79487      0.47519      0.56440     Biso  1.000  Ce
   Ce505    1.0    0.51331      0.68143      0.56440     Biso  1.000  Ce
   Ce506    1.0    0.52486      0.64192      0.56440     Biso  1.000  Ce
   Ce507    1.0    0.26663      0.50211      0.56440     Biso  1.000  Ce
   Ce508    1.0    0.79970      0.54550      0.56440     Biso  1.000  Ce
   Ce509    1.0    0.77104      0.37525      0.56440     Biso  1.000  Ce
   Ce510    1.0    0.79115      0.40124      0.56440     Biso  1.000  Ce
   Ce511    1.0    0.81714      0.57111      0.56440     Biso  1.000  Ce
   Ce512    1.0    0.45491      0.72026      0.56440     Biso  1.000  Ce
   Ce513    1.0    0.54783      0.48185      0.56440     Biso  1.000  Ce
   Ce514    1.0    0.83042      0.52550      0.56440     Biso  1.000  Ce
   Ce515    1.0    0.69028      0.35507      0.56440     Biso  1.000  Ce
   Ce516    1.0    0.74181      0.39484      0.56440     Biso  1.000  Ce
   Ce517    1.0    0.38136      0.50972      0.56440     Biso  1.000  Ce
   Ce518    1.0    0.78851      0.59156      0.56440     Biso  1.000  Ce
   Ce519    1.0    0.47476      0.48863      0.56440     Biso  1.000  Ce
   Ce520    1.0    0.56516      0.76584      0.56440     Biso  1.000  Ce
   Ce521    1.0    0.51883      0.75605      0.56440     Biso  1.000  Ce
   Ce522    1.0    0.54105      0.22045      0.56440     Biso  1.000  Ce
   Ce523    1.0    0.66110      0.62083      0.56440     Biso  1.000  Ce
   Ce524    1.0    0.36064      0.66904      0.56440     Biso  1.000  Ce
   Ce525    1.0    0.51612      0.43040      0.56440     Biso  1.000  Ce
   Ce526    1.0    0.29822      0.55755      0.56440     Biso  1.000  Ce
   Ce527    1.0    0.56554      0.65010      0.56440     Biso  1.000  Ce
   Ce528    1.0    0.49563      0.77299      0.56440     Biso  1.000  Ce
   Ce529    1.0    0.55851      0.69047      0.56440     Biso  1.000  Ce
   Ce530    1.0    0.44200      0.43552      0.56440     Biso  1.000  Ce
   Ce531    1.0    0.37420      0.62535      0.56440     Biso  1.000  Ce
   Ce532    1.0    0.30339      0.63228      0.56440     Biso  1.000  Ce
   Ce533    1.0    0.52084      0.56910      0.56440     Biso  1.000  Ce
   Ce534    1.0    0.51582      0.49729      0.56440     Biso  1.000  Ce
   Ce535    1.0    0.45857      0.46414      0.56440     Biso  1.000  Ce
   Ce536    1.0    0.35900      0.73643      0.56440     Biso  1.000  Ce
   Ce537    1.0    0.43936      0.24079      0.56440     Biso  1.000  Ce
   Ce538    1.0    0.67133      0.33056      0.56440     Biso  1.000  Ce
   Ce539    1.0    0.50166      0.46896      0.56440     Biso  1.000  Ce
   Ce540    1.0    0.21299      0.42196      0.56440     Biso  1.000  Ce
   Ce541    1.0    0.73126      0.61932      0.56440     Biso  1.000  Ce
   Ce542    1.0    0.57491      0.53546      0.56440     Biso  1.000  Ce
   Ce543    1.0    0.45792      0.27733      0.56440     Biso  1.000  Ce
   Ce544    1.0    0.44463      0.68750      0.56440     Biso  1.000  Ce
   Ce545    1.0    0.57156      0.27517      0.56440     Biso  1.000  Ce
   Ce546    1.0    0.54358      0.73834      0.56440     Biso  1.000  Ce
   Ce547    1.0    0.22685      0.37736      0.56440     Biso  1.000  Ce
   Ce548    1.0    0.72633      0.66466      0.56440     Biso  1.000  Ce
   Ce549    1.0    0.35009      0.52893      0.56440     Biso  1.000  Ce
   Ce550    1.0    0.53691      0.40991      0.56440     Biso  1.000  Ce
   Ce551    1.0    0.39040      0.27770      0.56440     Biso  1.000  Ce
   Ce552    1.0    0.57759      0.41955      0.56440     Biso  1.000  Ce
   Ce553    1.0    0.53879      0.66866      0.56440     Biso  1.000  Ce
   Ce554    1.0    0.77465      0.56599      0.56440     Biso  1.000  Ce
   Ce555    1.0    0.46610      0.60576      0.56440     Biso  1.000  Ce
   Ce556    1.0    0.47876      0.56358      0.56440     Biso  1.000  Ce
   Ce557    1.0    0.69962      0.38128      0.56440     Biso  1.000  Ce
   Ce558    1.0    0.68506      0.65364      0.56440     Biso  1.000  Ce
   Ce559    1.0    0.72561      0.48185      0.56440     Biso  1.000  Ce
   Ce560    1.0    0.69360      0.42648      0.56440     Biso  1.000  Ce
   Ce561    1.0    0.63785      0.71725      0.56440     Biso  1.000  Ce
   Ce562    1.0    0.75436      0.64527      0.56440     Biso  1.000  Ce
   Ce563    1.0    0.60621      0.40689      0.56440     Biso  1.000  Ce
   Ce564    1.0    0.70866      0.63439      0.56440     Biso  1.000  Ce
   Ce565    1.0    0.64162      0.64192      0.56440     Biso  1.000  Ce
   Ce566    1.0    0.74181      0.50783      0.56440     Biso  1.000  Ce
   Ce567    1.0    0.59906      0.45171      0.56440     Biso  1.000  Ce
   Ce568    1.0    0.36215      0.29540      0.56440     Biso  1.000  Ce
   Ce569    1.0    0.38211      0.58203      0.56440     Biso  1.000  Ce
   Ce570    1.0    0.56468      0.58166      0.56440     Biso  1.000  Ce
   Ce571    1.0    0.43296      0.54851      0.56440     Biso  1.000  Ce
   Ce572    1.0    0.41525      0.63552      0.56440     Biso  1.000  Ce
   Ce573    1.0    0.54565      0.29782      0.56440     Biso  1.000  Ce
   Ce574    1.0    0.32247      0.54215      0.56440     Biso  1.000  Ce
   Ce575    1.0    0.73944      0.44004      0.56440     Biso  1.000  Ce
   Ce576    1.0    0.48418      0.25684      0.56440     Biso  1.000  Ce
   Ce577    1.0    0.23198      0.45028      0.56440     Biso  1.000  Ce
   Ce578    1.0    0.71243      0.45322      0.56440     Biso  1.000  Ce
   Ce579    1.0    0.50490      0.28373      0.56440     Biso  1.000  Ce
   Ce580    1.0    0.49360      0.40049      0.56440     Biso  1.000  Ce
   Ce581    1.0    0.40282      0.49578      0.56440     Biso  1.000  Ce
   Ce582    1.0    0.27326      0.46199      0.56440     Biso  1.000  Ce
   Ce583    1.0    0.53804      0.59409      0.56440     Biso  1.000  Ce
   Ce584    1.0    0.75273      0.46452      0.56440     Biso  1.000  Ce
   Ce585    1.0    0.71981      0.59823      0.56440     Biso  1.000  Ce
   Ce586    1.0    0.71871      0.52692      0.56440     Biso  1.000  Ce
   Ce587    1.0    0.63748      0.57299      0.56440     Biso  1.000  Ce
   Ce588    1.0    0.43296      0.36083      0.56440     Biso  1.000  Ce
   Ce589    1.0    0.61827      0.36169      0.56440     Biso  1.000  Ce
   Ce590    1.0    0.32900      0.42949      0.56440     Biso  1.000  Ce
   Ce591    1.0    0.69845      0.49829      0.56440     Biso  1.000  Ce
   Ce592    1.0    0.50829      0.61480      0.56440     Biso  1.000  Ce
   Ce593    1.0    0.67823      0.39846      0.56440     Biso  1.000  Ce
   Ce594    1.0    0.61944      0.54650      0.56440     Biso  1.000  Ce
   Ce595    1.0    0.69295      0.61480      0.56440     Biso  1.000  Ce
   Ce596    1.0    0.28230      0.41808      0.56440     Biso  1.000  Ce
   Ce597    1.0    0.31883      0.47582      0.56440     Biso  1.000  Ce
   Ce598    1.0    0.48870      0.32855      0.56440     Biso  1.000  Ce
   Ce599    1.0    0.66110      0.56056      0.56440     Biso  1.000  Ce
   Ce600    1.0    0.65443      0.67055      0.56440     Biso  1.000  Ce
   Ce601    1.0    0.27718      0.34573      0.56440     Biso  1.000  Ce
   Ce602    1.0    0.30339      0.33156      0.56440     Biso  1.000  Ce
   Ce603    1.0    0.34859      0.33910      0.56440     Biso  1.000  Ce
   Ce604    1.0    0.25869      0.43150      0.56440     Biso  1.000  Ce
   Ce605    1.0    0.59228      0.56320      0.56440     Biso  1.000  Ce
   Ce606    1.0    0.46648      0.41631      0.56440     Biso  1.000  Ce
   Ce607    1.0    0.65785      0.30006      0.56440     Biso  1.000  Ce
   Ce608    1.0    0.33616      0.31085      0.56440     Biso  1.000  Ce
   Ce609    1.0    0.64689      0.53194      0.56440     Biso  1.000  Ce
   Ce610    1.0    0.47552      0.29804      0.56440     Biso  1.000  Ce
   Ce611    1.0    0.46911      0.67507      0.56440     Biso  1.000  Ce
   Ce612    1.0    0.52134      0.38145      0.56440     Biso  1.000  Ce
   Ce613    1.0    0.57207      0.34412      0.56440     Biso  1.000  Ce
   Ce614    1.0    0.56102      0.32252      0.56440     Biso  1.000  Ce
   Ce615    1.0    0.32298      0.35868      0.56440     Biso  1.000  Ce
   Ce616    1.0    0.55382      0.43803      0.56440     Biso  1.000  Ce
   Ce617    1.0    0.39831      0.61179      0.56440     Biso  1.000  Ce
   Ce618    1.0    0.75898      0.53495      0.56440     Biso  1.000  Ce
   Ce619    1.0    0.51517      0.31047      0.56440     Biso  1.000  Ce
   Ce620    1.0    0.70678      0.56697      0.56440     Biso  1.000  Ce
   Ce621    1.0    0.40546      0.30407      0.56440     Biso  1.000  Ce
   Ce622    1.0    0.42151      0.33307      0.56440     Biso  1.000  Ce
   Ce623    1.0    0.61977      0.61566      0.56440     Biso  1.000  Ce
   Ce624    1.0    0.40584      0.37676      0.56440     Biso  1.000  Ce
   Ce625    1.0    0.58060      0.60878      0.56440     Biso  1.000  Ce
   Ce626    1.0    0.37269      0.43944      0.56440     Biso  1.000  Ce
   Ce627    1.0    0.34471      0.45683      0.56440     Biso  1.000  Ce
   Ce628    1.0    0.31092      0.40237      0.56440     Biso  1.000  Ce
   Ce629    1.0    0.50743      0.35567      0.56440     Biso  1.000  Ce
   Ce630    1.0    0.33955      0.38339      0.56440     Biso  1.000  Ce
   Ce631    1.0    0.68908      0.54249      0.56440     Biso  1.000  Ce
   Ce632    1.0    0.36606      0.36621      0.56440     Biso  1.000  Ce
   Ce633    1.0    0.54846      0.36337      0.56440     Biso  1.000  Ce
   Ce634    1.0    0.84124      0.55454      0.59660     Biso  1.000  Ce
   Ce635    1.0    0.85265      0.50934      0.59660     Biso  1.000  Ce
   Ce636    1.0    0.38023      0.20802      0.59660     Biso  1.000  Ce
   Ce637    1.0    0.35512      0.22359      0.59660     Biso  1.000  Ce
   Ce638    1.0    0.43898      0.17574      0.59660     Biso  1.000  Ce
   Ce639    1.0    0.47175      0.86226      0.59660     Biso  1.000  Ce
   Ce640    1.0    0.70223      0.75505      0.59660     Biso  1.000  Ce
   Ce641    1.0    0.21386      0.60275      0.59660     Biso  1.000  Ce
   Ce642    1.0    0.23208      0.63857      0.59660     Biso  1.000  Ce
   Ce643    1.0    0.32298      0.80162      0.59660     Biso  1.000  Ce
   Ce644    1.0    0.27326      0.72026      0.59660     Biso  1.000  Ce
   Ce645    1.0    0.52335      0.11100      0.59660     Biso  1.000  Ce
   Ce646    1.0    0.80207      0.36230      0.59660     Biso  1.000  Ce
   Ce647    1.0    0.73076      0.73784      0.59660     Biso  1.000  Ce
   Ce648    1.0    0.86987      0.54550      0.59660     Biso  1.000  Ce
   Ce649    1.0    0.71519      0.26326      0.59660     Biso  1.000  Ce
   Ce650    1.0    0.40031      0.79308      0.59660     Biso  1.000  Ce
   Ce651    1.0    0.28129      0.27632      0.59660     Biso  1.000  Ce
   Ce652    1.0    0.80793      0.68645      0.59660     Biso  1.000  Ce
   Ce653    1.0    0.86169      0.46716      0.59660     Biso  1.000  Ce
   Ce654    1.0    0.59266      0.82573      0.59660     Biso  1.000  Ce
   Ce655    1.0    0.85782      0.58467      0.59660     Biso  1.000  Ce
   Ce656    1.0    0.16780      0.34211      0.59660     Biso  1.000  Ce
   Ce657    1.0    0.17167      0.53215      0.59660     Biso  1.000  Ce
   Ce658    1.0    0.37872      0.84380      0.59660     Biso  1.000  Ce
   Ce659    1.0    0.75377      0.34858      0.59660     Biso  1.000  Ce
   Ce660    1.0    0.49874      0.84632      0.59660     Biso  1.000  Ce
   Ce661    1.0    0.75888      0.71474      0.59660     Biso  1.000  Ce
   Ce662    1.0    0.29134      0.74738      0.59660     Biso  1.000  Ce
   Ce663    1.0    0.57684      0.15906      0.59660     Biso  1.000  Ce
   Ce664    1.0    0.36700      0.81267      0.59660     Biso  1.000  Ce
   Ce665    1.0    0.63032      0.24870      0.59660     Biso  1.000  Ce
   Ce666    1.0    0.83936      0.48260      0.59660     Biso  1.000  Ce
   Ce667    1.0    0.55262      0.17488      0.59660     Biso  1.000  Ce
   Ce668    1.0    0.30088      0.69666      0.59660     Biso  1.000  Ce
   Ce669    1.0    0.53540      0.14776      0.59660     Biso  1.000  Ce
   Ce670    1.0    0.18324      0.36207      0.59660     Biso  1.000  Ce
   Ce671    1.0    0.18095      0.48551      0.59660     Biso  1.000  Ce
   Ce672    1.0    0.65141      0.22610      0.59660     Biso  1.000  Ce
   Ce673    1.0    0.68004      0.20863      0.59660     Biso  1.000  Ce
   Ce674    1.0    0.74294      0.31989      0.59660     Biso  1.000  Ce
   Ce675    1.0    0.21940      0.30783      0.59660     Biso  1.000  Ce
   Ce676    1.0    0.33616      0.75379      0.59660     Biso  1.000  Ce
   Ce677    1.0    0.74030      0.69530      0.59660     Biso  1.000  Ce
   Ce678    1.0    0.65744      0.74437      0.59660     Biso  1.000  Ce
   Ce679    1.0    0.17332      0.41041      0.59660     Biso  1.000  Ce
   Ce680    1.0    0.24049      0.59333      0.59660     Biso  1.000  Ce
   Ce681    1.0    0.43559      0.80501      0.59660     Biso  1.000  Ce
   Ce682    1.0    0.53641      0.52943      0.59660     Biso  1.000  Ce
   Ce683    1.0    0.57458      0.79710      0.59660     Biso  1.000  Ce
   Ce684    1.0    0.83371      0.60215      0.59660     Biso  1.000  Ce
   Ce685    1.0    0.35074      0.78354      0.59660     Biso  1.000  Ce
   Ce686    1.0    0.72072      0.34362      0.59660     Biso  1.000  Ce
   Ce687    1.0    0.28832      0.67507      0.59660     Biso  1.000  Ce
   Ce688    1.0    0.48267      0.81729      0.59660     Biso  1.000  Ce
   Ce689    1.0    0.22756      0.56910      0.59660     Biso  1.000  Ce
   Ce690    1.0    0.45104      0.19984      0.59660     Biso  1.000  Ce
   Ce691    1.0    0.57608      0.72177      0.59660     Biso  1.000  Ce
   Ce692    1.0    0.81262      0.50116      0.59660     Biso  1.000  Ce
   Ce693    1.0    0.67186      0.69616      0.59660     Biso  1.000  Ce
   Ce694    1.0    0.34608      0.64242      0.59660     Biso  1.000  Ce
   Ce695    1.0    0.50075      0.72780      0.59660     Biso  1.000  Ce
   Ce696    1.0    0.24915      0.54399      0.59660     Biso  1.000  Ce
   Ce697    1.0    0.19077      0.44230      0.59660     Biso  1.000  Ce
   Ce698    1.0    0.40245      0.23250      0.59660     Biso  1.000  Ce
   Ce699    1.0    0.79492      0.66038      0.59660     Biso  1.000  Ce
   Ce700    1.0    0.23559      0.33307      0.59660     Biso  1.000  Ce
   Ce701    1.0    0.37269      0.25322      0.59660     Biso  1.000  Ce
   Ce702    1.0    0.80358      0.43401      0.59660     Biso  1.000  Ce
   Ce703    1.0    0.20180      0.39785      0.59660     Biso  1.000  Ce
   Ce704    1.0    0.58964      0.75190      0.59660     Biso  1.000  Ce
   Ce705    1.0    0.22203      0.49514      0.59660     Biso  1.000  Ce
   Ce706    1.0    0.56581      0.20309      0.59660     Biso  1.000  Ce
   Ce707    1.0    0.49322      0.21043      0.59660     Biso  1.000  Ce
   Ce708    1.0    0.41186      0.26312      0.59660     Biso  1.000  Ce
   Ce709    1.0    0.63183      0.50030      0.59660     Biso  1.000  Ce
   Ce710    1.0    0.51070      0.80162      0.59660     Biso  1.000  Ce
   Ce711    1.0    0.82316      0.64192      0.59660     Biso  1.000  Ce
   Ce712    1.0    0.60471      0.78053      0.59660     Biso  1.000  Ce
   Ce713    1.0    0.24765      0.28787      0.59660     Biso  1.000  Ce
   Ce714    1.0    0.51431      0.24031      0.59660     Biso  1.000  Ce
   Ce715    1.0    0.26422      0.32102      0.59660     Biso  1.000  Ce
   Ce716    1.0    0.29134      0.30143      0.59660     Biso  1.000  Ce
   Ce717    1.0    0.44840      0.76207      0.59660     Biso  1.000  Ce
   Ce718    1.0    0.44501      0.57714      0.59660     Biso  1.000  Ce
   Ce719    1.0    0.40847      0.75077      0.59660     Biso  1.000  Ce
   Ce720    1.0    0.42994      0.47921      0.59660     Biso  1.000  Ce
   Ce721    1.0    0.41287      0.70185      0.59660     Biso  1.000  Ce
   Ce722    1.0    0.66949      0.50934      0.59660     Biso  1.000  Ce
   Ce723    1.0    0.43258      0.73571      0.59660     Biso  1.000  Ce
   Ce724    1.0    0.42151      0.77902      0.59660     Biso  1.000  Ce
   Ce725    1.0    0.39228      0.53797      0.59660     Biso  1.000  Ce
   Ce726    1.0    0.61073      0.72930      0.59660     Biso  1.000  Ce
   Ce727    1.0    0.76273      0.41962      0.59660     Biso  1.000  Ce
   Ce728    1.0    0.63484      0.19898      0.59660     Biso  1.000  Ce
   Ce729    1.0    0.47514      0.74050      0.59660     Biso  1.000  Ce
   Ce730    1.0    0.52697      0.71243      0.59660     Biso  1.000  Ce
   Ce731    1.0    0.37872      0.76847      0.59660     Biso  1.000  Ce
   Ce732    1.0    0.48203      0.63589      0.59660     Biso  1.000  Ce
   Ce733    1.0    0.65024      0.41493      0.59660     Biso  1.000  Ce
   Ce734    1.0    0.45556      0.64644      0.59660     Biso  1.000  Ce
   Ce735    1.0    0.61224      0.66301      0.59660     Biso  1.000  Ce
   Ce736    1.0    0.46987      0.22685      0.59660     Biso  1.000  Ce
   Ce737    1.0    0.33620      0.68511      0.59660     Biso  1.000  Ce
   Ce738    1.0    0.78765      0.52139      0.59660     Biso  1.000  Ce
   Ce739    1.0    0.42425      0.21606      0.59660     Biso  1.000  Ce
   Ce740    1.0    0.48569      0.70369      0.59660     Biso  1.000  Ce
   Ce741    1.0    0.27962      0.52943      0.59660     Biso  1.000  Ce
   Ce742    1.0    0.26970      0.57810      0.59660     Biso  1.000  Ce
   Ce743    1.0    0.62429      0.43401      0.59660     Biso  1.000  Ce
   Ce744    1.0    0.31846      0.28335      0.59660     Biso  1.000  Ce
   Ce745    1.0    0.38977      0.72060      0.59660     Biso  1.000  Ce
   Ce746    1.0    0.59567      0.63374      0.59660     Biso  1.000  Ce
   Ce747    1.0    0.34892      0.27030      0.59660     Biso  1.000  Ce
   Ce748    1.0    0.31209      0.58668      0.59660     Biso  1.000  Ce
   Ce749    1.0    0.44350      0.62384      0.59660     Biso  1.000  Ce
   Ce750    1.0    0.54746      0.55153      0.59660     Biso  1.000  Ce
   Ce751    1.0    0.53814      0.78546      0.59660     Biso  1.000  Ce
   Ce752    1.0    0.20697      0.35266      0.59660     Biso  1.000  Ce
   Ce753    1.0    0.68391      0.47017      0.59660     Biso  1.000  Ce
   Ce754    1.0    0.69510      0.68411      0.59660     Biso  1.000  Ce
   Ce755    1.0    0.39529      0.35416      0.59660     Biso  1.000  Ce
   Ce756    1.0    0.64438      0.34613      0.59660     Biso  1.000  Ce
   Ce757    1.0    0.59567      0.70821      0.59660     Biso  1.000  Ce
   Ce758    1.0    0.43095      0.29089      0.59660     Biso  1.000  Ce
   Ce759    1.0    0.49661      0.65962      0.59660     Biso  1.000  Ce
   Ce760    1.0    0.33567      0.50633      0.59660     Biso  1.000  Ce
   Ce761    1.0    0.72976      0.36320      0.59660     Biso  1.000  Ce
   Ce762    1.0    0.42908      0.66603      0.59660     Biso  1.000  Ce
   Ce763    1.0    0.76380      0.60576      0.59660     Biso  1.000  Ce
   Ce764    1.0    0.77981      0.45008      0.59660     Biso  1.000  Ce
   Ce765    1.0    0.67062      0.44644      0.59660     Biso  1.000  Ce
   Ce766    1.0    0.58389      0.67698      0.59660     Biso  1.000  Ce
   Ce767    1.0    0.61375      0.28723      0.59660     Biso  1.000  Ce
   Ce768    1.0    0.63032      0.31800      0.59660     Biso  1.000  Ce
   Ce769    1.0    0.65593      0.48739      0.59660     Biso  1.000  Ce
   Ce770    1.0    0.58931      0.49227      0.59660     Biso  1.000  Ce
   Ce771    1.0    0.48418      0.44546      0.59660     Biso  1.000  Ce
   Ce772    1.0    0.53202      0.26565      0.59660     Biso  1.000  Ce
   Ce773    1.0    0.33051      0.61782      0.59660     Biso  1.000  Ce
   Ce774    1.0    0.76893      0.49427      0.59660     Biso  1.000  Ce
   Ce775    1.0    0.62580      0.68863      0.59660     Biso  1.000  Ce
   Ce776    1.0    0.35712      0.59923      0.59660     Biso  1.000  Ce
   Ce777    1.0    0.44983      0.32011      0.59660     Biso  1.000  Ce
   Ce778    1.0    0.61375      0.48222      0.59660     Biso  1.000  Ce
   Ce779    1.0    0.60772      0.58854      0.59660     Biso  1.000  Ce
   Ce780    1.0    0.42779      0.59199      0.59660     Biso  1.000  Ce
   Ce781    1.0    0.40282      0.68109      0.59660     Biso  1.000  Ce
   Ce782    1.0    0.57070      0.46716      0.59660     Biso  1.000  Ce
   Ce783    1.0    0.72021      0.40857      0.59660     Biso  1.000  Ce
   Ce784    1.0    0.49322      0.58467      0.59660     Biso  1.000  Ce
   Ce785    1.0    0.53315      0.33759      0.59660     Biso  1.000  Ce
   Ce786    1.0    0.63785      0.46027      0.59660     Biso  1.000  Ce
   Ce787    1.0    0.60119      0.33709      0.59660     Biso  1.000  Ce
   Ce788    1.0    0.56403      0.39484      0.59660     Biso  1.000  Ce
   Ce789    1.0    0.55499      0.61932      0.59660     Biso  1.000  Ce
   Ce790    1.0    0.63149      0.38680      0.59660     Biso  1.000  Ce
   Ce791    1.0    0.40923      0.56923      0.59660     Biso  1.000  Ce
   Ce792    1.0    0.34015      0.57111      0.59660     Biso  1.000  Ce
   Ce793    1.0    0.29224      0.37284      0.59660     Biso  1.000  Ce
   Ce794    1.0    0.37571      0.32614      0.59660     Biso  1.000  Ce
   Ce795    1.0    0.24915      0.47770      0.59660     Biso  1.000  Ce
   Ce796    1.0    0.25432      0.36772      0.59660     Biso  1.000  Ce
   Ce797    1.0    0.36403      0.55416      0.59660     Biso  1.000  Ce
   Ce798    1.0    0.65593      0.36923      0.59660     Biso  1.000  Ce
   Ce799    1.0    0.39529      0.42196      0.59660     Biso  1.000  Ce
   Ce800    1.0    0.29220      0.49126      0.59660     Biso  1.000  Ce
   Ce801    1.0    0.67740      0.58429      0.59660     Biso  1.000  Ce
   Ce802    1.0    0.42429      0.40426      0.59660     Biso  1.000  Ce
   Ce803    1.0    0.58723      0.30595      0.59660     Biso  1.000  Ce
   Ce804    1.0    0.35677      0.41292      0.59660     Biso  1.000  Ce
   Ce805    1.0    0.36114      0.48272      0.59660     Biso  1.000  Ce
   Ce806    1.0    0.38441      0.39986      0.59660     Biso  1.000  Ce
   Ce807    1.0    0.74783      0.57804      0.59660     Biso  1.000  Ce
   Ce808    1.0    0.26824      0.39015      0.59660     Biso  1.000  Ce
   Ce809    1.0    0.30279      0.44757      0.59660     Biso  1.000  Ce
   Ce810    1.0    0.73089      0.55115      0.59660     Biso  1.000  Ce
   Ce811    1.0    0.41488      0.45209      0.59660     Biso  1.000  Ce
   Ce812    1.0    0.69510      0.30806      0.59660     Biso  1.000  Ce
   Ce813    1.0    0.24485      0.40603      0.59660     Biso  1.000  Ce
   Ce814    1.0    0.52837      0.45243      0.59660     Biso  1.000  Ce
   Ce815    1.0    0.38814      0.47055      0.59660     Biso  1.000  Ce
   Ce816    1.0    0.46068      0.34512      0.59660     Biso  1.000  Ce
   Ce817    1.0    0.65024      0.60375      0.59660     Biso  1.000  Ce
   Ce818    1.0    0.58964      0.37435      0.59660     Biso  1.000  Ce
   Ce819    1.0    0.45367      0.38844      0.59660     Biso  1.000  Ce
   Ce820    1.0    0.47849      0.37174      0.59660     Biso  1.000  Ce
   Ce821    1.0    0.14584      0.43100      0.62881     Biso  1.000  Ce
   Ce822    1.0    0.62128      0.17186      0.62881     Biso  1.000  Ce
   Ce823    1.0    0.84840      0.43966      0.62881     Biso  1.000  Ce
   Ce824    1.0    0.69510      0.23729      0.62881     Biso  1.000  Ce
   Ce825    1.0    0.52120      0.83476      0.62881     Biso  1.000  Ce
   Ce826    1.0    0.19893      0.51738      0.62881     Biso  1.000  Ce
   Ce827    1.0    0.27878      0.64745      0.62881     Biso  1.000  Ce
   Ce828    1.0    0.18648      0.55574      0.62881     Biso  1.000  Ce
   Ce829    1.0    0.42957      0.85322      0.62881     Biso  1.000  Ce
   Ce830    1.0    0.66024      0.18176      0.62881     Biso  1.000  Ce
   Ce831    1.0    0.72373      0.29239      0.62881     Biso  1.000  Ce
   Ce832    1.0    0.50527      0.16885      0.62881     Biso  1.000  Ce
   Ce833    1.0    0.25518      0.62298      0.62881     Biso  1.000  Ce
   Ce834    1.0    0.55009      0.85812      0.62881     Biso  1.000  Ce
   Ce835    1.0    0.15273      0.38279      0.62881     Biso  1.000  Ce
   Ce836    1.0    0.19944      0.58467      0.62881     Biso  1.000  Ce
   Ce837    1.0    0.41149      0.82309      0.62881     Biso  1.000  Ce
   Ce838    1.0    0.69123      0.72629      0.62881     Biso  1.000  Ce
   Ce839    1.0    0.19642      0.32554      0.62881     Biso  1.000  Ce
   Ce840    1.0    0.63220      0.76810      0.62881     Biso  1.000  Ce
   Ce841    1.0    0.16441      0.45548      0.62881     Biso  1.000  Ce
   Ce842    1.0    0.83156      0.41292      0.62881     Biso  1.000  Ce
   Ce843    1.0    0.52486      0.19597      0.62881     Biso  1.000  Ce
   Ce844    1.0    0.77981      0.70620      0.62881     Biso  1.000  Ce
   Ce845    1.0    0.45319      0.83778      0.62881     Biso  1.000  Ce
   Ce846    1.0    0.20998      0.53947      0.62881     Biso  1.000  Ce
   Ce847    1.0    0.56403      0.84682      0.62881     Biso  1.000  Ce
   Ce848    1.0    0.47514      0.18090      0.62881     Biso  1.000  Ce
   Ce849    1.0    0.50678      0.54249      0.62881     Biso  1.000  Ce
   Ce850    1.0    0.31846      0.66151      0.62881     Biso  1.000  Ce
   Ce851    1.0    0.81477      0.38580      0.62881     Biso  1.000  Ce
   Ce852    1.0    0.42241      0.52893      0.62881     Biso  1.000  Ce
   Ce853    1.0    0.37721      0.69315      0.62881     Biso  1.000  Ce
   Ce854    1.0    0.71209      0.71095      0.62881     Biso  1.000  Ce
   Ce855    1.0    0.23925      0.52742      0.62881     Biso  1.000  Ce
   Ce856    1.0    0.82166      0.46027      0.62881     Biso  1.000  Ce
   Ce857    1.0    0.48719      0.51311      0.62881     Biso  1.000  Ce
   Ce858    1.0    0.46008      0.78655      0.62881     Biso  1.000  Ce
   Ce859    1.0    0.58814      0.23815      0.62881     Biso  1.000  Ce
   Ce860    1.0    0.34859      0.71273      0.62881     Biso  1.000  Ce
   Ce861    1.0    0.38690      0.64795      0.62881     Biso  1.000  Ce
   Ce862    1.0    0.68757      0.28637      0.62881     Biso  1.000  Ce
   Ce863    1.0    0.59266      0.18693      0.62881     Biso  1.000  Ce
   Ce864    1.0    0.31484      0.52260      0.62881     Biso  1.000  Ce
   Ce865    1.0    0.55047      0.81367      0.62881     Biso  1.000  Ce
   Ce866    1.0    0.76709      0.67707      0.62881     Biso  1.000  Ce
   Ce867    1.0    0.79755      0.61265      0.62881     Biso  1.000  Ce
   Ce868    1.0    0.32113      0.72428      0.62881     Biso  1.000  Ce
   Ce869    1.0    0.20960      0.46452      0.62881     Biso  1.000  Ce
   Ce870    1.0    0.28870      0.60011      0.62881     Biso  1.000  Ce
   Ce871    1.0    0.67014      0.25623      0.62881     Biso  1.000  Ce
   Ce872    1.0    0.78098      0.62836      0.62881     Biso  1.000  Ce
   Ce873    1.0    0.60858      0.21663      0.62881     Biso  1.000  Ce
   Ce874    1.0    0.56166      0.50934      0.62881     Biso  1.000  Ce
   Ce875    1.0    0.46223      0.52742      0.62881     Biso  1.000  Ce
   Ce876    1.0    0.55700      0.24970      0.62881     Biso  1.000  Ce
   Ce877    1.0    0.44652      0.50482      0.62881     Biso  1.000  Ce
   Ce878    1.0    0.59718      0.51386      0.62881     Biso  1.000  Ce
   Ce879    1.0    0.64426      0.26866      0.62881     Biso  1.000  Ce
   Ce880    1.0    0.59831      0.25661      0.62881     Biso  1.000  Ce
   Ce881    1.0    0.79487      0.47519      0.62881     Biso  1.000  Ce
   Ce882    1.0    0.51331      0.68143      0.62881     Biso  1.000  Ce
   Ce883    1.0    0.52486      0.64192      0.62881     Biso  1.000  Ce
   Ce884    1.0    0.26663      0.50211      0.62881     Biso  1.000  Ce
   Ce885    1.0    0.79970      0.54550      0.62881     Biso  1.000  Ce
   Ce886    1.0    0.77104      0.37525      0.62881     Biso  1.000  Ce
   Ce887    1.0    0.79115      0.40124      0.62881     Biso  1.000  Ce
   Ce888    1.0    0.81714      0.57111      0.62881     Biso  1.000  Ce
   Ce889    1.0    0.45491      0.72026      0.62881     Biso  1.000  Ce
   Ce890    1.0    0.54783      0.48185      0.62881     Biso  1.000  Ce
   Ce891    1.0    0.83042      0.52550      0.62881     Biso  1.000  Ce
   Ce892    1.0    0.69028      0.35507      0.62881     Biso  1.000  Ce
   Ce893    1.0    0.74181      0.39484      0.62881     Biso  1.000  Ce
   Ce894    1.0    0.38136      0.50972      0.62881     Biso  1.000  Ce
   Ce895    1.0    0.78851      0.59156      0.62881     Biso  1.000  Ce
   Ce896    1.0    0.47476      0.48863      0.62881     Biso  1.000  Ce
   Ce897    1.0    0.56516      0.76584      0.62881     Biso  1.000  Ce
   Ce898    1.0    0.51883      0.75605      0.62881     Biso  1.000  Ce
   Ce899    1.0    0.54105      0.22045      0.62881     Biso  1.000  Ce
   Ce900    1.0    0.66110      0.62083      0.62881     Biso  1.000  Ce
   Ce901    1.0    0.36064      0.66904      0.62881     Biso  1.000  Ce
   Ce902    1.0    0.51612      0.43040      0.62881     Biso  1.000  Ce
   Ce903    1.0    0.29822      0.55755      0.62881     Biso  1.000  Ce
   Ce904    1.0    0.56554      0.65010      0.62881     Biso  1.000  Ce
   Ce905    1.0    0.49563      0.77299      0.62881     Biso  1.000  Ce
   Ce906    1.0    0.55851      0.69047      0.62881     Biso  1.000  Ce
   Ce907    1.0    0.44200      0.43552      0.62881     Biso  1.000  Ce
   Ce908    1.0    0.37420      0.62535      0.62881     Biso  1.000  Ce
   Ce909    1.0    0.30339      0.63228      0.62881     Biso  1.000  Ce
   Ce910    1.0    0.52084      0.56910      0.62881     Biso  1.000  Ce
   Ce911    1.0    0.51582      0.49729      0.62881     Biso  1.000  Ce
   Ce912    1.0    0.45857      0.46414      0.62881     Biso  1.000  Ce
   Ce913    1.0    0.35900      0.73643      0.62881     Biso  1.000  Ce
   Ce914    1.0    0.43936      0.24079      0.62881     Biso  1.000  Ce
   Ce915    1.0    0.67133      0.33056      0.62881     Biso  1.000  Ce
   Ce916    1.0    0.50166      0.46896      0.62881     Biso  1.000  Ce
   Ce917    1.0    0.21299      0.42196      0.62881     Biso  1.000  Ce
   Ce918    1.0    0.73126      0.61932      0.62881     Biso  1.000  Ce
   Ce919    1.0    0.57491      0.53546      0.62881     Biso  1.000  Ce
   Ce920    1.0    0.45792      0.27733      0.62881     Biso  1.000  Ce
   Ce921    1.0    0.44463      0.68750      0.62881     Biso  1.000  Ce
   Ce922    1.0    0.57156      0.27517      0.62881     Biso  1.000  Ce
   Ce923    1.0    0.54358      0.73834      0.62881     Biso  1.000  Ce
   Ce924    1.0    0.22685      0.37736      0.62881     Biso  1.000  Ce
   Ce925    1.0    0.72633      0.66466      0.62881     Biso  1.000  Ce
   Ce926    1.0    0.35009      0.52893      0.62881     Biso  1.000  Ce
   Ce927    1.0    0.53691      0.40991      0.62881     Biso  1.000  Ce
   Ce928    1.0    0.39040      0.27770      0.62881     Biso  1.000  Ce
   Ce929    1.0    0.57759      0.41955      0.62881     Biso  1.000  Ce
   Ce930    1.0    0.53879      0.66866      0.62881     Biso  1.000  Ce
   Ce931    1.0    0.77465      0.56599      0.62881     Biso  1.000  Ce
   Ce932    1.0    0.46610      0.60576      0.62881     Biso  1.000  Ce
   Ce933    1.0    0.47876      0.56358      0.62881     Biso  1.000  Ce
   Ce934    1.0    0.69962      0.38128      0.62881     Biso  1.000  Ce
   Ce935    1.0    0.68506      0.65364      0.62881     Biso  1.000  Ce
   Ce936    1.0    0.72561      0.48185      0.62881     Biso  1.000  Ce
   Ce937    1.0    0.69360      0.42648      0.62881     Biso  1.000  Ce
   Ce938    1.0    0.63785      0.71725      0.62881     Biso  1.000  Ce
   Ce939    1.0    0.75436      0.64527      0.62881     Biso  1.000  Ce
   Ce940    1.0    0.60621      0.40689      0.62881     Biso  1.000  Ce
   Ce941    1.0    0.70866      0.63439      0.62881     Biso  1.000  Ce
   Ce942    1.0    0.64162      0.64192      0.62881     Biso  1.000  Ce
   Ce943    1.0    0.74181      0.50783      0.62881     Biso  1.000  Ce
   Ce944    1.0    0.59906      0.45171      0.62881     Biso  1.000  Ce
   Ce945    1.0    0.36215      0.29540      0.62881     Biso  1.000  Ce
   Ce946    1.0    0.38211      0.58203      0.62881     Biso  1.000  Ce
   Ce947    1.0    0.56468      0.58166      0.62881     Biso  1.000  Ce
   Ce948    1.0    0.43296      0.54851      0.62881     Biso  1.000  Ce
   Ce949    1.0    0.41525      0.63552      0.62881     Biso  1.000  Ce
   Ce950    1.0    0.54565      0.29782      0.62881     Biso  1.000  Ce
   Ce951    1.0    0.32247      0.54215      0.62881     Biso  1.000  Ce
   Ce952    1.0    0.73944      0.44004      0.62881     Biso  1.000  Ce
   Ce953    1.0    0.48418      0.25684      0.62881     Biso  1.000  Ce
   Ce954    1.0    0.23198      0.45028      0.62881     Biso  1.000  Ce
   Ce955    1.0    0.71243      0.45322      0.62881     Biso  1.000  Ce
   Ce956    1.0    0.50490      0.28373      0.62881     Biso  1.000  Ce
   Ce957    1.0    0.49360      0.40049      0.62881     Biso  1.000  Ce
   Ce958    1.0    0.40282      0.49578      0.62881     Biso  1.000  Ce
   Ce959    1.0    0.27326      0.46199      0.62881     Biso  1.000  Ce
   Ce960    1.0    0.53804      0.59409      0.62881     Biso  1.000  Ce
   Ce961    1.0    0.75273      0.46452      0.62881     Biso  1.000  Ce
   Ce962    1.0    0.71981      0.59823      0.62881     Biso  1.000  Ce
   Ce963    1.0    0.71871      0.52692      0.62881     Biso  1.000  Ce
   Ce964    1.0    0.63748      0.57299      0.62881     Biso  1.000  Ce
   Ce965    1.0    0.43296      0.36083      0.62881     Biso  1.000  Ce
   Ce966    1.0    0.61827      0.36169      0.62881     Biso  1.000  Ce
   Ce967    1.0    0.32900      0.42949      0.62881     Biso  1.000  Ce
   Ce968    1.0    0.69845      0.49829      0.62881     Biso  1.000  Ce
   Ce969    1.0    0.50829      0.61480      0.62881     Biso  1.000  Ce
   Ce970    1.0    0.67823      0.39846      0.62881     Biso  1.000  Ce
   Ce971    1.0    0.61944      0.54650      0.62881     Biso  1.000  Ce
   Ce972    1.0    0.69295      0.61480      0.62881     Biso  1.000  Ce
   Ce973    1.0    0.28230      0.41808      0.62881     Biso  1.000  Ce
   Ce974    1.0    0.31883      0.47582      0.62881     Biso  1.000  Ce
   Ce975    1.0    0.48870      0.32855      0.62881     Biso  1.000  Ce
   Ce976    1.0    0.66110      0.56056      0.62881     Biso  1.000  Ce
   Ce977    1.0    0.65443      0.67055      0.62881     Biso  1.000  Ce
   Ce978    1.0    0.27718      0.34573      0.62881     Biso  1.000  Ce
   Ce979    1.0    0.30339      0.33156      0.62881     Biso  1.000  Ce
   Ce980    1.0    0.34859      0.33910      0.62881     Biso  1.000  Ce
   Ce981    1.0    0.25869      0.43150      0.62881     Biso  1.000  Ce
   Ce982    1.0    0.59228      0.56320      0.62881     Biso  1.000  Ce
   Ce983    1.0    0.46648      0.41631      0.62881     Biso  1.000  Ce
   Ce984    1.0    0.65785      0.30006      0.62881     Biso  1.000  Ce
   Ce985    1.0    0.33616      0.31085      0.62881     Biso  1.000  Ce
   Ce986    1.0    0.64689      0.53194      0.62881     Biso  1.000  Ce
   Ce987    1.0    0.47552      0.29804      0.62881     Biso  1.000  Ce
   Ce988    1.0    0.46911      0.67507      0.62881     Biso  1.000  Ce
   Ce989    1.0    0.52134      0.38145      0.62881     Biso  1.000  Ce
   Ce990    1.0    0.57207      0.34412      0.62881     Biso  1.000  Ce
   Ce991    1.0    0.56102      0.32252      0.62881     Biso  1.000  Ce
   Ce992    1.0    0.32298      0.35868      0.62881     Biso  1.000  Ce
   Ce993    1.0    0.55382      0.43803      0.62881     Biso  1.000  Ce
   Ce994    1.0    0.39831      0.61179      0.62881     Biso  1.000  Ce
   Ce995    1.0    0.75898      0.53495      0.62881     Biso  1.000  Ce
   Ce996    1.0    0.51517      0.31047      0.62881     Biso  1.000  Ce
   Ce997    1.0    0.70678      0.56697      0.62881     Biso  1.000  Ce
   Ce998    1.0    0.40546      0.30407      0.62881     Biso  1.000  Ce
   Ce999    1.0    0.42151      0.33307      0.62881     Biso  1.000  Ce
   Ce1000   1.0    0.61977      0.61566      0.62881     Biso  1.000  Ce
   Ce1001   1.0    0.40584      0.37676      0.62881     Biso  1.000  Ce
   Ce1002   1.0    0.58060      0.60878      0.62881     Biso  1.000  Ce
   Ce1003   1.0    0.37269      0.43944      0.62881     Biso  1.000  Ce
   Ce1004   1.0    0.34471      0.45683      0.62881     Biso  1.000  Ce
   Ce1005   1.0    0.31092      0.40237      0.62881     Biso  1.000  Ce
   Ce1006   1.0    0.50743      0.35567      0.62881     Biso  1.000  Ce
   Ce1007   1.0    0.33955      0.38339      0.62881     Biso  1.000  Ce
   Ce1008   1.0    0.68908      0.54249      0.62881     Biso  1.000  Ce
   Ce1009   1.0    0.36606      0.36621      0.62881     Biso  1.000  Ce
   Ce1010   1.0    0.54846      0.36337      0.62881     Biso  1.000  Ce
   Ce1011   1.0    0.57684      0.15906      0.66101     Biso  1.000  Ce
   Ce1012   1.0    0.36700      0.81267      0.66101     Biso  1.000  Ce
   Ce1013   1.0    0.63032      0.24870      0.66101     Biso  1.000  Ce
   Ce1014   1.0    0.83936      0.48260      0.66101     Biso  1.000  Ce
   Ce1015   1.0    0.55262      0.17488      0.66101     Biso  1.000  Ce
   Ce1016   1.0    0.30088      0.69666      0.66101     Biso  1.000  Ce
   Ce1017   1.0    0.53540      0.14776      0.66101     Biso  1.000  Ce
   Ce1018   1.0    0.18324      0.36207      0.66101     Biso  1.000  Ce
   Ce1019   1.0    0.18095      0.48551      0.66101     Biso  1.000  Ce
   Ce1020   1.0    0.65141      0.22610      0.66101     Biso  1.000  Ce
   Ce1021   1.0    0.68004      0.20863      0.66101     Biso  1.000  Ce
   Ce1022   1.0    0.74294      0.31989      0.66101     Biso  1.000  Ce
   Ce1023   1.0    0.21940      0.30783      0.66101     Biso  1.000  Ce
   Ce1024   1.0    0.33616      0.75379      0.66101     Biso  1.000  Ce
   Ce1025   1.0    0.74030      0.69530      0.66101     Biso  1.000  Ce
   Ce1026   1.0    0.65744      0.74437      0.66101     Biso  1.000  Ce
   Ce1027   1.0    0.17332      0.41041      0.66101     Biso  1.000  Ce
   Ce1028   1.0    0.24049      0.59333      0.66101     Biso  1.000  Ce
   Ce1029   1.0    0.43559      0.80501      0.66101     Biso  1.000  Ce
   Ce1030   1.0    0.53641      0.52943      0.66101     Biso  1.000  Ce
   Ce1031   1.0    0.57458      0.79710      0.66101     Biso  1.000  Ce
   Ce1032   1.0    0.83371      0.60215      0.66101     Biso  1.000  Ce
   Ce1033   1.0    0.35074      0.78354      0.66101     Biso  1.000  Ce
   Ce1034   1.0    0.72072      0.34362      0.66101     Biso  1.000  Ce
   Ce1035   1.0    0.28832      0.67507      0.66101     Biso  1.000  Ce
   Ce1036   1.0    0.48267      0.81729      0.66101     Biso  1.000  Ce
   Ce1037   1.0    0.22756      0.56910      0.66101     Biso  1.000  Ce
   Ce1038   1.0    0.45104      0.19984      0.66101     Biso  1.000  Ce
   Ce1039   1.0    0.57608      0.72177      0.66101     Biso  1.000  Ce
   Ce1040   1.0    0.81262      0.50116      0.66101     Biso  1.000  Ce
   Ce1041   1.0    0.67186      0.69616      0.66101     Biso  1.000  Ce
   Ce1042   1.0    0.34608      0.64242      0.66101     Biso  1.000  Ce
   Ce1043   1.0    0.50075      0.72780      0.66101     Biso  1.000  Ce
   Ce1044   1.0    0.24915      0.54399      0.66101     Biso  1.000  Ce
   Ce1045   1.0    0.19077      0.44230      0.66101     Biso  1.000  Ce
   Ce1046   1.0    0.40245      0.23250      0.66101     Biso  1.000  Ce
   Ce1047   1.0    0.79492      0.66038      0.66101     Biso  1.000  Ce
   Ce1048   1.0    0.23559      0.33307      0.66101     Biso  1.000  Ce
   Ce1049   1.0    0.37269      0.25322      0.66101     Biso  1.000  Ce
   Ce1050   1.0    0.80358      0.43401      0.66101     Biso  1.000  Ce
   Ce1051   1.0    0.20180      0.39785      0.66101     Biso  1.000  Ce
   Ce1052   1.0    0.58964      0.75190      0.66101     Biso  1.000  Ce
   Ce1053   1.0    0.22203      0.49514      0.66101     Biso  1.000  Ce
   Ce1054   1.0    0.56581      0.20309      0.66101     Biso  1.000  Ce
   Ce1055   1.0    0.49322      0.21043      0.66101     Biso  1.000  Ce
   Ce1056   1.0    0.41186      0.26312      0.66101     Biso  1.000  Ce
   Ce1057   1.0    0.63183      0.50030      0.66101     Biso  1.000  Ce
   Ce1058   1.0    0.51070      0.80162      0.66101     Biso  1.000  Ce
   Ce1059   1.0    0.82316      0.64192      0.66101     Biso  1.000  Ce
   Ce1060   1.0    0.60471      0.78053      0.66101     Biso  1.000  Ce
   Ce1061   1.0    0.24765      0.28787      0.66101     Biso  1.000  Ce
   Ce1062   1.0    0.51431      0.24031      0.66101     Biso  1.000  Ce
   Ce1063   1.0    0.26422      0.32102      0.66101     Biso  1.000  Ce
   Ce1064   1.0    0.29134      0.30143      0.66101     Biso  1.000  Ce
   Ce1065   1.0    0.44840      0.76207      0.66101     Biso  1.000  Ce
   Ce1066   1.0    0.44501      0.57714      0.66101     Biso  1.000  Ce
   Ce1067   1.0    0.40847      0.75077      0.66101     Biso  1.000  Ce
   Ce1068   1.0    0.42994      0.47921      0.66101     Biso  1.000  Ce
   Ce1069   1.0    0.41287      0.70185      0.66101     Biso  1.000  Ce
   Ce1070   1.0    0.66949      0.50934      0.66101     Biso  1.000  Ce
   Ce1071   1.0    0.43258      0.73571      0.66101     Biso  1.000  Ce
   Ce1072   1.0    0.42151      0.77902      0.66101     Biso  1.000  Ce
   Ce1073   1.0    0.39228      0.53797      0.66101     Biso  1.000  Ce
   Ce1074   1.0    0.61073      0.72930      0.66101     Biso  1.000  Ce
   Ce1075   1.0    0.76273      0.41962      0.66101     Biso  1.000  Ce
   Ce1076   1.0    0.63484      0.19898      0.66101     Biso  1.000  Ce
   Ce1077   1.0    0.47514      0.74050      0.66101     Biso  1.000  Ce
   Ce1078   1.0    0.52697      0.71243      0.66101     Biso  1.000  Ce
   Ce1079   1.0    0.37872      0.76847      0.66101     Biso  1.000  Ce
   Ce1080   1.0    0.48203      0.63589      0.66101     Biso  1.000  Ce
   Ce1081   1.0    0.65024      0.41493      0.66101     Biso  1.000  Ce
   Ce1082   1.0    0.45556      0.64644      0.66101     Biso  1.000  Ce
   Ce1083   1.0    0.61224      0.66301      0.66101     Biso  1.000  Ce
   Ce1084   1.0    0.46987      0.22685      0.66101     Biso  1.000  Ce
   Ce1085   1.0    0.33620      0.68511      0.66101     Biso  1.000  Ce
   Ce1086   1.0    0.78765      0.52139      0.66101     Biso  1.000  Ce
   Ce1087   1.0    0.42425      0.21606      0.66101     Biso  1.000  Ce
   Ce1088   1.0    0.48569      0.70369      0.66101     Biso  1.000  Ce
   Ce1089   1.0    0.27962      0.52943      0.66101     Biso  1.000  Ce
   Ce1090   1.0    0.26970      0.57810      0.66101     Biso  1.000  Ce
   Ce1091   1.0    0.62429      0.43401      0.66101     Biso  1.000  Ce
   Ce1092   1.0    0.31846      0.28335      0.66101     Biso  1.000  Ce
   Ce1093   1.0    0.38977      0.72060      0.66101     Biso  1.000  Ce
   Ce1094   1.0    0.59567      0.63374      0.66101     Biso  1.000  Ce
   Ce1095   1.0    0.34892      0.27030      0.66101     Biso  1.000  Ce
   Ce1096   1.0    0.31209      0.58668      0.66101     Biso  1.000  Ce
   Ce1097   1.0    0.44350      0.62384      0.66101     Biso  1.000  Ce
   Ce1098   1.0    0.54746      0.55153      0.66101     Biso  1.000  Ce
   Ce1099   1.0    0.53814      0.78546      0.66101     Biso  1.000  Ce
   Ce1100   1.0    0.20697      0.35266      0.66101     Biso  1.000  Ce
   Ce1101   1.0    0.68391      0.47017      0.66101     Biso  1.000  Ce
   Ce1102   1.0    0.69510      0.68411      0.66101     Biso  1.000  Ce
   Ce1103   1.0    0.39529      0.35416      0.66101     Biso  1.000  Ce
   Ce1104   1.0    0.64438      0.34613      0.66101     Biso  1.000  Ce
   Ce1105   1.0    0.59567      0.70821      0.66101     Biso  1.000  Ce
   Ce1106   1.0    0.43095      0.29089      0.66101     Biso  1.000  Ce
   Ce1107   1.0    0.49661      0.65962      0.66101     Biso  1.000  Ce
   Ce1108   1.0    0.33567      0.50633      0.66101     Biso  1.000  Ce
   Ce1109   1.0    0.72976      0.36320      0.66101     Biso  1.000  Ce
   Ce1110   1.0    0.42908      0.66603      0.66101     Biso  1.000  Ce
   Ce1111   1.0    0.76380      0.60576      0.66101     Biso  1.000  Ce
   Ce1112   1.0    0.77981      0.45008      0.66101     Biso  1.000  Ce
   Ce1113   1.0    0.67062      0.44644      0.66101     Biso  1.000  Ce
   Ce1114   1.0    0.58389      0.67698      0.66101     Biso  1.000  Ce
   Ce1115   1.0    0.61375      0.28723      0.66101     Biso  1.000  Ce
   Ce1116   1.0    0.63032      0.31800      0.66101     Biso  1.000  Ce
   Ce1117   1.0    0.65593      0.48739      0.66101     Biso  1.000  Ce
   Ce1118   1.0    0.58931      0.49227      0.66101     Biso  1.000  Ce
   Ce1119   1.0    0.48418      0.44546      0.66101     Biso  1.000  Ce
   Ce1120   1.0    0.53202      0.26565      0.66101     Biso  1.000  Ce
   Ce1121   1.0    0.33051      0.61782      0.66101     Biso  1.000  Ce
   Ce1122   1.0    0.76893      0.49427      0.66101     Biso  1.000  Ce
   Ce1123   1.0    0.62580      0.68863      0.66101     Biso  1.000  Ce
   Ce1124   1.0    0.35712      0.59923      0.66101     Biso  1.000  Ce
   Ce1125   1.0    0.44983      0.32011      0.66101     Biso  1.000  Ce
   Ce1126   1.0    0.61375      0.48222      0.66101     Biso  1.000  Ce
   Ce1127   1.0    0.60772      0.58854      0.66101     Biso  1.000  Ce
   Ce1128   1.0    0.42779      0.59199      0.66101     Biso  1.000  Ce
   Ce1129   1.0    0.40282      0.68109      0.66101     Biso  1.000  Ce
   Ce1130   1.0    0.57070      0.46716      0.66101     Biso  1.000  Ce
   Ce1131   1.0    0.72021      0.40857      0.66101     Biso  1.000  Ce
   Ce1132   1.0    0.49322      0.58467      0.66101     Biso  1.000  Ce
   Ce1133   1.0    0.53315      0.33759      0.66101     Biso  1.000  Ce
   Ce1134   1.0    0.63785      0.46027      0.66101     Biso  1.000  Ce
   Ce1135   1.0    0.60119      0.33709      0.66101     Biso  1.000  Ce
   Ce1136   1.0    0.56403      0.39484      0.66101     Biso  1.000  Ce
   Ce1137   1.0    0.55499      0.61932      0.66101     Biso  1.000  Ce
   Ce1138   1.0    0.63149      0.38680      0.66101     Biso  1.000  Ce
   Ce1139   1.0    0.40923      0.56923      0.66101     Biso  1.000  Ce
   Ce1140   1.0    0.34015      0.57111      0.66101     Biso  1.000  Ce
   Ce1141   1.0    0.29224      0.37284      0.66101     Biso  1.000  Ce
   Ce1142   1.0    0.37571      0.32614      0.66101     Biso  1.000  Ce
   Ce1143   1.0    0.24915      0.47770      0.66101     Biso  1.000  Ce
   Ce1144   1.0    0.25432      0.36772      0.66101     Biso  1.000  Ce
   Ce1145   1.0    0.36403      0.55416      0.66101     Biso  1.000  Ce
   Ce1146   1.0    0.65593      0.36923      0.66101     Biso  1.000  Ce
   Ce1147   1.0    0.39529      0.42196      0.66101     Biso  1.000  Ce
   Ce1148   1.0    0.29220      0.49126      0.66101     Biso  1.000  Ce
   Ce1149   1.0    0.67740      0.58429      0.66101     Biso  1.000  Ce
   Ce1150   1.0    0.42429      0.40426      0.66101     Biso  1.000  Ce
   Ce1151   1.0    0.58723      0.30595      0.66101     Biso  1.000  Ce
   Ce1152   1.0    0.35677      0.41292      0.66101     Biso  1.000  Ce
   Ce1153   1.0    0.36114      0.48272      0.66101     Biso  1.000  Ce
   Ce1154   1.0    0.38441      0.39986      0.66101     Biso  1.000  Ce
   Ce1155   1.0    0.74783      0.57804      0.66101     Biso  1.000  Ce
   Ce1156   1.0    0.26824      0.39015      0.66101     Biso  1.000  Ce
   Ce1157   1.0    0.30279      0.44757      0.66101     Biso  1.000  Ce
   Ce1158   1.0    0.73089      0.55115      0.66101     Biso  1.000  Ce
   Ce1159   1.0    0.41488      0.45209      0.66101     Biso  1.000  Ce
   Ce1160   1.0    0.69510      0.30806      0.66101     Biso  1.000  Ce
   Ce1161   1.0    0.24485      0.40603      0.66101     Biso  1.000  Ce
   Ce1162   1.0    0.52837      0.45243      0.66101     Biso  1.000  Ce
   Ce1163   1.0    0.38814      0.47055      0.66101     Biso  1.000  Ce
   Ce1164   1.0    0.46068      0.34512      0.66101     Biso  1.000  Ce
   Ce1165   1.0    0.65024      0.60375      0.66101     Biso  1.000  Ce
   Ce1166   1.0    0.58964      0.37435      0.66101     Biso  1.000  Ce
   Ce1167   1.0    0.45367      0.38844      0.66101     Biso  1.000  Ce
   Ce1168   1.0    0.47849      0.37174      0.66101     Biso  1.000  Ce
   Ce1169   1.0    0.20998      0.53947      0.69321     Biso  1.000  Ce
   Ce1170   1.0    0.56403      0.84682      0.69321     Biso  1.000  Ce
   Ce1171   1.0    0.47514      0.18090      0.69321     Biso  1.000  Ce
   Ce1172   1.0    0.50678      0.54249      0.69321     Biso  1.000  Ce
   Ce1173   1.0    0.31846      0.66151      0.69321     Biso  1.000  Ce
   Ce1174   1.0    0.81477      0.38580      0.69321     Biso  1.000  Ce
   Ce1175   1.0    0.42241      0.52893      0.69321     Biso  1.000  Ce
   Ce1176   1.0    0.37721      0.69315      0.69321     Biso  1.000  Ce
   Ce1177   1.0    0.71209      0.71095      0.69321     Biso  1.000  Ce
   Ce1178   1.0    0.23925      0.52742      0.69321     Biso  1.000  Ce
   Ce1179   1.0    0.82166      0.46027      0.69321     Biso  1.000  Ce
   Ce1180   1.0    0.48719      0.51311      0.69321     Biso  1.000  Ce
   Ce1181   1.0    0.46008      0.78655      0.69321     Biso  1.000  Ce
   Ce1182   1.0    0.58814      0.23815      0.69321     Biso  1.000  Ce
   Ce1183   1.0    0.34859      0.71273      0.69321     Biso  1.000  Ce
   Ce1184   1.0    0.38690      0.64795      0.69321     Biso  1.000  Ce
   Ce1185   1.0    0.68757      0.28637      0.69321     Biso  1.000  Ce
   Ce1186   1.0    0.59266      0.18693      0.69321     Biso  1.000  Ce
   Ce1187   1.0    0.31484      0.52260      0.69321     Biso  1.000  Ce
   Ce1188   1.0    0.55047      0.81367      0.69321     Biso  1.000  Ce
   Ce1189   1.0    0.76709      0.67707      0.69321     Biso  1.000  Ce
   Ce1190   1.0    0.79755      0.61265      0.69321     Biso  1.000  Ce
   Ce1191   1.0    0.32113      0.72428      0.69321     Biso  1.000  Ce
   Ce1192   1.0    0.20960      0.46452      0.69321     Biso  1.000  Ce
   Ce1193   1.0    0.28870      0.60011      0.69321     Biso  1.000  Ce
   Ce1194   1.0    0.67014      0.25623      0.69321     Biso  1.000  Ce
   Ce1195   1.0    0.78098      0.62836      0.69321     Biso  1.000  Ce
   Ce1196   1.0    0.60858      0.21663      0.69321     Biso  1.000  Ce
   Ce1197   1.0    0.56166      0.50934      0.69321     Biso  1.000  Ce
   Ce1198   1.0    0.46223      0.52742      0.69321     Biso  1.000  Ce
   Ce1199   1.0    0.55700      0.24970      0.69321     Biso  1.000  Ce
   Ce1200   1.0    0.44652      0.50482      0.69321     Biso  1.000  Ce
   Ce1201   1.0    0.59718      0.51386      0.69321     Biso  1.000  Ce
   Ce1202   1.0    0.64426      0.26866      0.69321     Biso  1.000  Ce
   Ce1203   1.0    0.59831      0.25661      0.69321     Biso  1.000  Ce
   Ce1204   1.0    0.79487      0.47519      0.69321     Biso  1.000  Ce
   Ce1205   1.0    0.51331      0.68143      0.69321     Biso  1.000  Ce
   Ce1206   1.0    0.52486      0.64192      0.69321     Biso  1.000  Ce
   Ce1207   1.0    0.26663      0.50211      0.69321     Biso  1.000  Ce
   Ce1208   1.0    0.79970      0.54550      0.69321     Biso  1.000  Ce
   Ce1209   1.0    0.77104      0.37525      0.69321     Biso  1.000  Ce
   Ce1210   1.0    0.79115      0.40124      0.69321     Biso  1.000  Ce
   Ce1211   1.0    0.81714      0.57111      0.69321     Biso  1.000  Ce
   Ce1212   1.0    0.45491      0.72026      0.69321     Biso  1.000  Ce
   Ce1213   1.0    0.54783      0.48185      0.69321     Biso  1.000  Ce
   Ce1214   1.0    0.83042      0.52550      0.69321     Biso  1.000  Ce
   Ce1215   1.0    0.69028      0.35507      0.69321     Biso  1.000  Ce
   Ce1216   1.0    0.74181      0.39484      0.69321     Biso  1.000  Ce
   Ce1217   1.0    0.38136      0.50972      0.69321     Biso  1.000  Ce
   Ce1218   1.0    0.78851      0.59156      0.69321     Biso  1.000  Ce
   Ce1219   1.0    0.47476      0.48863      0.69321     Biso  1.000  Ce
   Ce1220   1.0    0.56516      0.76584      0.69321     Biso  1.000  Ce
   Ce1221   1.0    0.51883      0.75605      0.69321     Biso  1.000  Ce
   Ce1222   1.0    0.54105      0.22045      0.69321     Biso  1.000  Ce
   Ce1223   1.0    0.66110      0.62083      0.69321     Biso  1.000  Ce
   Ce1224   1.0    0.36064      0.66904      0.69321     Biso  1.000  Ce
   Ce1225   1.0    0.51612      0.43040      0.69321     Biso  1.000  Ce
   Ce1226   1.0    0.29822      0.55755      0.69321     Biso  1.000  Ce
   Ce1227   1.0    0.56554      0.65010      0.69321     Biso  1.000  Ce
   Ce1228   1.0    0.49563      0.77299      0.69321     Biso  1.000  Ce
   Ce1229   1.0    0.55851      0.69047      0.69321     Biso  1.000  Ce
   Ce1230   1.0    0.44200      0.43552      0.69321     Biso  1.000  Ce
   Ce1231   1.0    0.37420      0.62535      0.69321     Biso  1.000  Ce
   Ce1232   1.0    0.30339      0.63228      0.69321     Biso  1.000  Ce
   Ce1233   1.0    0.52084      0.56910      0.69321     Biso  1.000  Ce
   Ce1234   1.0    0.51582      0.49729      0.69321     Biso  1.000  Ce
   Ce1235   1.0    0.45857      0.46414      0.69321     Biso  1.000  Ce
   Ce1236   1.0    0.35900      0.73643      0.69321     Biso  1.000  Ce
   Ce1237   1.0    0.43936      0.24079      0.69321     Biso  1.000  Ce
   Ce1238   1.0    0.67133      0.33056      0.69321     Biso  1.000  Ce
   Ce1239   1.0    0.50166      0.46896      0.69321     Biso  1.000  Ce
   Ce1240   1.0    0.21299      0.42196      0.69321     Biso  1.000  Ce
   Ce1241   1.0    0.73126      0.61932      0.69321     Biso  1.000  Ce
   Ce1242   1.0    0.57491      0.53546      0.69321     Biso  1.000  Ce
   Ce1243   1.0    0.45792      0.27733      0.69321     Biso  1.000  Ce
   Ce1244   1.0    0.44463      0.68750      0.69321     Biso  1.000  Ce
   Ce1245   1.0    0.57156      0.27517      0.69321     Biso  1.000  Ce
   Ce1246   1.0    0.54358      0.73834      0.69321     Biso  1.000  Ce
   Ce1247   1.0    0.22685      0.37736      0.69321     Biso  1.000  Ce
   Ce1248   1.0    0.72633      0.66466      0.69321     Biso  1.000  Ce
   Ce1249   1.0    0.35009      0.52893      0.69321     Biso  1.000  Ce
   Ce1250   1.0    0.53691      0.40991      0.69321     Biso  1.000  Ce
   Ce1251   1.0    0.39040      0.27770      0.69321     Biso  1.000  Ce
   Ce1252   1.0    0.57759      0.41955      0.69321     Biso  1.000  Ce
   Ce1253   1.0    0.53879      0.66866      0.69321     Biso  1.000  Ce
   Ce1254   1.0    0.77465      0.56599      0.69321     Biso  1.000  Ce
   Ce1255   1.0    0.46610      0.60576      0.69321     Biso  1.000  Ce
   Ce1256   1.0    0.47876      0.56358      0.69321     Biso  1.000  Ce
   Ce1257   1.0    0.69962      0.38128      0.69321     Biso  1.000  Ce
   Ce1258   1.0    0.68506      0.65364      0.69321     Biso  1.000  Ce
   Ce1259   1.0    0.72561      0.48185      0.69321     Biso  1.000  Ce
   Ce1260   1.0    0.69360      0.42648      0.69321     Biso  1.000  Ce
   Ce1261   1.0    0.63785      0.71725      0.69321     Biso  1.000  Ce
   Ce1262   1.0    0.75436      0.64527      0.69321     Biso  1.000  Ce
   Ce1263   1.0    0.60621      0.40689      0.69321     Biso  1.000  Ce
   Ce1264   1.0    0.70866      0.63439      0.69321     Biso  1.000  Ce
   Ce1265   1.0    0.64162      0.64192      0.69321     Biso  1.000  Ce
   Ce1266   1.0    0.74181      0.50783      0.69321     Biso  1.000  Ce
   Ce1267   1.0    0.59906      0.45171      0.69321     Biso  1.000  Ce
   Ce1268   1.0    0.36215      0.29540      0.69321     Biso  1.000  Ce
   Ce1269   1.0    0.38211      0.58203      0.69321     Biso  1.000  Ce
   Ce1270   1.0    0.56468      0.58166      0.69321     Biso  1.000  Ce
   Ce1271   1.0    0.43296      0.54851      0.69321     Biso  1.000  Ce
   Ce1272   1.0    0.41525      0.63552      0.69321     Biso  1.000  Ce
   Ce1273   1.0    0.54565      0.29782      0.69321     Biso  1.000  Ce
   Ce1274   1.0    0.32247      0.54215      0.69321     Biso  1.000  Ce
   Ce1275   1.0    0.73944      0.44004      0.69321     Biso  1.000  Ce
   Ce1276   1.0    0.48418      0.25684      0.69321     Biso  1.000  Ce
   Ce1277   1.0    0.23198      0.45028      0.69321     Biso  1.000  Ce
   Ce1278   1.0    0.71243      0.45322      0.69321     Biso  1.000  Ce
   Ce1279   1.0    0.50490      0.28373      0.69321     Biso  1.000  Ce
   Ce1280   1.0    0.49360      0.40049      0.69321     Biso  1.000  Ce
   Ce1281   1.0    0.40282      0.49578      0.69321     Biso  1.000  Ce
   Ce1282   1.0    0.27326      0.46199      0.69321     Biso  1.000  Ce
   Ce1283   1.0    0.53804      0.59409      0.69321     Biso  1.000  Ce
   Ce1284   1.0    0.75273      0.46452      0.69321     Biso  1.000  Ce
   Ce1285   1.0    0.71981      0.59823      0.69321     Biso  1.000  Ce
   Ce1286   1.0    0.71871      0.52692      0.69321     Biso  1.000  Ce
   Ce1287   1.0    0.63748      0.57299      0.69321     Biso  1.000  Ce
   Ce1288   1.0    0.43296      0.36083      0.69321     Biso  1.000  Ce
   Ce1289   1.0    0.61827      0.36169      0.69321     Biso  1.000  Ce
   Ce1290   1.0    0.32900      0.42949      0.69321     Biso  1.000  Ce
   Ce1291   1.0    0.69845      0.49829      0.69321     Biso  1.000  Ce
   Ce1292   1.0    0.50829      0.61480      0.69321     Biso  1.000  Ce
   Ce1293   1.0    0.67823      0.39846      0.69321     Biso  1.000  Ce
   Ce1294   1.0    0.61944      0.54650      0.69321     Biso  1.000  Ce
   Ce1295   1.0    0.69295      0.61480      0.69321     Biso  1.000  Ce
   Ce1296   1.0    0.28230      0.41808      0.69321     Biso  1.000  Ce
   Ce1297   1.0    0.31883      0.47582      0.69321     Biso  1.000  Ce
   Ce1298   1.0    0.48870      0.32855      0.69321     Biso  1.000  Ce
   Ce1299   1.0    0.66110      0.56056      0.69321     Biso  1.000  Ce
   Ce1300   1.0    0.65443      0.67055      0.69321     Biso  1.000  Ce
   Ce1301   1.0    0.27718      0.34573      0.69321     Biso  1.000  Ce
   Ce1302   1.0    0.30339      0.33156      0.69321     Biso  1.000  Ce
   Ce1303   1.0    0.34859      0.33910      0.69321     Biso  1.000  Ce
   Ce1304   1.0    0.25869      0.43150      0.69321     Biso  1.000  Ce
   Ce1305   1.0    0.59228      0.56320      0.69321     Biso  1.000  Ce
   Ce1306   1.0    0.46648      0.41631      0.69321     Biso  1.000  Ce
   Ce1307   1.0    0.65785      0.30006      0.69321     Biso  1.000  Ce
   Ce1308   1.0    0.33616      0.31085      0.69321     Biso  1.000  Ce
   Ce1309   1.0    0.64689      0.53194      0.69321     Biso  1.000  Ce
   Ce1310   1.0    0.47552      0.29804      0.69321     Biso  1.000  Ce
   Ce1311   1.0    0.46911      0.67507      0.69321     Biso  1.000  Ce
   Ce1312   1.0    0.52134      0.38145      0.69321     Biso  1.000  Ce
   Ce1313   1.0    0.57207      0.34412      0.69321     Biso  1.000  Ce
   Ce1314   1.0    0.56102      0.32252      0.69321     Biso  1.000  Ce
   Ce1315   1.0    0.32298      0.35868      0.69321     Biso  1.000  Ce
   Ce1316   1.0    0.55382      0.43803      0.69321     Biso  1.000  Ce
   Ce1317   1.0    0.39831      0.61179      0.69321     Biso  1.000  Ce
   Ce1318   1.0    0.75898      0.53495      0.69321     Biso  1.000  Ce
   Ce1319   1.0    0.51517      0.31047      0.69321     Biso  1.000  Ce
   Ce1320   1.0    0.70678      0.56697      0.69321     Biso  1.000  Ce
   Ce1321   1.0    0.40546      0.30407      0.69321     Biso  1.000  Ce
   Ce1322   1.0    0.42151      0.33307      0.69321     Biso  1.000  Ce
   Ce1323   1.0    0.61977      0.61566      0.69321     Biso  1.000  Ce
   Ce1324   1.0    0.40584      0.37676      0.69321     Biso  1.000  Ce
   Ce1325   1.0    0.58060      0.60878      0.69321     Biso  1.000  Ce
   Ce1326   1.0    0.37269      0.43944      0.69321     Biso  1.000  Ce
   Ce1327   1.0    0.34471      0.45683      0.69321     Biso  1.000  Ce
   Ce1328   1.0    0.31092      0.40237      0.69321     Biso  1.000  Ce
   Ce1329   1.0    0.50743      0.35567      0.69321     Biso  1.000  Ce
   Ce1330   1.0    0.33955      0.38339      0.69321     Biso  1.000  Ce
   Ce1331   1.0    0.68908      0.54249      0.69321     Biso  1.000  Ce
   Ce1332   1.0    0.36606      0.36621      0.69321     Biso  1.000  Ce
   Ce1333   1.0    0.54846      0.36337      0.69321     Biso  1.000  Ce
   Ce1334   1.0    0.81262      0.50116      0.72541     Biso  1.000  Ce
   Ce1335   1.0    0.67186      0.69616      0.72541     Biso  1.000  Ce
   Ce1336   1.0    0.34608      0.64242      0.72541     Biso  1.000  Ce
   Ce1337   1.0    0.50075      0.72780      0.72541     Biso  1.000  Ce
   Ce1338   1.0    0.24915      0.54399      0.72541     Biso  1.000  Ce
   Ce1339   1.0    0.19077      0.44230      0.72541     Biso  1.000  Ce
   Ce1340   1.0    0.40245      0.23250      0.72541     Biso  1.000  Ce
   Ce1341   1.0    0.79492      0.66038      0.72541     Biso  1.000  Ce
   Ce1342   1.0    0.23559      0.33307      0.72541     Biso  1.000  Ce
   Ce1343   1.0    0.37269      0.25322      0.72541     Biso  1.000  Ce
   Ce1344   1.0    0.80358      0.43401      0.72541     Biso  1.000  Ce
   Ce1345   1.0    0.20180      0.39785      0.72541     Biso  1.000  Ce
   Ce1346   1.0    0.58964      0.75190      0.72541     Biso  1.000  Ce
   Ce1347   1.0    0.22203      0.49514      0.72541     Biso  1.000  Ce
   Ce1348   1.0    0.56581      0.20309      0.72541     Biso  1.000  Ce
   Ce1349   1.0    0.49322      0.21043      0.72541     Biso  1.000  Ce
   Ce1350   1.0    0.41186      0.26312      0.72541     Biso  1.000  Ce
   Ce1351   1.0    0.63183      0.50030      0.72541     Biso  1.000  Ce
   Ce1352   1.0    0.51070      0.80162      0.72541     Biso  1.000  Ce
   Ce1353   1.0    0.82316      0.64192      0.72541     Biso  1.000  Ce
   Ce1354   1.0    0.60471      0.78053      0.72541     Biso  1.000  Ce
   Ce1355   1.0    0.24765      0.28787      0.72541     Biso  1.000  Ce
   Ce1356   1.0    0.51431      0.24031      0.72541     Biso  1.000  Ce
   Ce1357   1.0    0.26422      0.32102      0.72541     Biso  1.000  Ce
   Ce1358   1.0    0.29134      0.30143      0.72541     Biso  1.000  Ce
   Ce1359   1.0    0.44840      0.76207      0.72541     Biso  1.000  Ce
   Ce1360   1.0    0.44501      0.57714      0.72541     Biso  1.000  Ce
   Ce1361   1.0    0.40847      0.75077      0.72541     Biso  1.000  Ce
   Ce1362   1.0    0.42994      0.47921      0.72541     Biso  1.000  Ce
   Ce1363   1.0    0.41287      0.70185      0.72541     Biso  1.000  Ce
   Ce1364   1.0    0.66949      0.50934      0.72541     Biso  1.000  Ce
   Ce1365   1.0    0.43258      0.73571      0.72541     Biso  1.000  Ce
   Ce1366   1.0    0.42151      0.77902      0.72541     Biso  1.000  Ce
   Ce1367   1.0    0.39228      0.53797      0.72541     Biso  1.000  Ce
   Ce1368   1.0    0.61073      0.72930      0.72541     Biso  1.000  Ce
   Ce1369   1.0    0.76273      0.41962      0.72541     Biso  1.000  Ce
   Ce1370   1.0    0.63484      0.19898      0.72541     Biso  1.000  Ce
   Ce1371   1.0    0.47514      0.74050      0.72541     Biso  1.000  Ce
   Ce1372   1.0    0.52697      0.71243      0.72541     Biso  1.000  Ce
   Ce1373   1.0    0.37872      0.76847      0.72541     Biso  1.000  Ce
   Ce1374   1.0    0.48203      0.63589      0.72541     Biso  1.000  Ce
   Ce1375   1.0    0.65024      0.41493      0.72541     Biso  1.000  Ce
   Ce1376   1.0    0.45556      0.64644      0.72541     Biso  1.000  Ce
   Ce1377   1.0    0.61224      0.66301      0.72541     Biso  1.000  Ce
   Ce1378   1.0    0.46987      0.22685      0.72541     Biso  1.000  Ce
   Ce1379   1.0    0.33620      0.68511      0.72541     Biso  1.000  Ce
   Ce1380   1.0    0.78765      0.52139      0.72541     Biso  1.000  Ce
   Ce1381   1.0    0.42425      0.21606      0.72541     Biso  1.000  Ce
   Ce1382   1.0    0.48569      0.70369      0.72541     Biso  1.000  Ce
   Ce1383   1.0    0.27962      0.52943      0.72541     Biso  1.000  Ce
   Ce1384   1.0    0.26970      0.57810      0.72541     Biso  1.000  Ce
   Ce1385   1.0    0.62429      0.43401      0.72541     Biso  1.000  Ce
   Ce1386   1.0    0.31846      0.28335      0.72541     Biso  1.000  Ce
   Ce1387   1.0    0.38977      0.72060      0.72541     Biso  1.000  Ce
   Ce1388   1.0    0.59567      0.63374      0.72541     Biso  1.000  Ce
   Ce1389   1.0    0.34892      0.27030      0.72541     Biso  1.000  Ce
   Ce1390   1.0    0.31209      0.58668      0.72541     Biso  1.000  Ce
   Ce1391   1.0    0.44350      0.62384      0.72541     Biso  1.000  Ce
   Ce1392   1.0    0.54746      0.55153      0.72541     Biso  1.000  Ce
   Ce1393   1.0    0.53814      0.78546      0.72541     Biso  1.000  Ce
   Ce1394   1.0    0.20697      0.35266      0.72541     Biso  1.000  Ce
   Ce1395   1.0    0.68391      0.47017      0.72541     Biso  1.000  Ce
   Ce1396   1.0    0.69510      0.68411      0.72541     Biso  1.000  Ce
   Ce1397   1.0    0.39529      0.35416      0.72541     Biso  1.000  Ce
   Ce1398   1.0    0.64438      0.34613      0.72541     Biso  1.000  Ce
   Ce1399   1.0    0.59567      0.70821      0.72541     Biso  1.000  Ce
   Ce1400   1.0    0.43095      0.29089      0.72541     Biso  1.000  Ce
   Ce1401   1.0    0.49661      0.65962      0.72541     Biso  1.000  Ce
   Ce1402   1.0    0.33567      0.50633      0.72541     Biso  1.000  Ce
   Ce1403   1.0    0.72976      0.36320      0.72541     Biso  1.000  Ce
   Ce1404   1.0    0.42908      0.66603      0.72541     Biso  1.000  Ce
   Ce1405   1.0    0.76380      0.60576      0.72541     Biso  1.000  Ce
   Ce1406   1.0    0.77981      0.45008      0.72541     Biso  1.000  Ce
   Ce1407   1.0    0.67062      0.44644      0.72541     Biso  1.000  Ce
   Ce1408   1.0    0.58389      0.67698      0.72541     Biso  1.000  Ce
   Ce1409   1.0    0.61375      0.28723      0.72541     Biso  1.000  Ce
   Ce1410   1.0    0.63032      0.31800      0.72541     Biso  1.000  Ce
   Ce1411   1.0    0.65593      0.48739      0.72541     Biso  1.000  Ce
   Ce1412   1.0    0.58931      0.49227      0.72541     Biso  1.000  Ce
   Ce1413   1.0    0.48418      0.44546      0.72541     Biso  1.000  Ce
   Ce1414   1.0    0.53202      0.26565      0.72541     Biso  1.000  Ce
   Ce1415   1.0    0.33051      0.61782      0.72541     Biso  1.000  Ce
   Ce1416   1.0    0.76893      0.49427      0.72541     Biso  1.000  Ce
   Ce1417   1.0    0.62580      0.68863      0.72541     Biso  1.000  Ce
   Ce1418   1.0    0.35712      0.59923      0.72541     Biso  1.000  Ce
   Ce1419   1.0    0.44983      0.32011      0.72541     Biso  1.000  Ce
   Ce1420   1.0    0.61375      0.48222      0.72541     Biso  1.000  Ce
   Ce1421   1.0    0.60772      0.58854      0.72541     Biso  1.000  Ce
   Ce1422   1.0    0.42779      0.59199      0.72541     Biso  1.000  Ce
   Ce1423   1.0    0.40282      0.68109      0.72541     Biso  1.000  Ce
   Ce1424   1.0    0.57070      0.46716      0.72541     Biso  1.000  Ce
   Ce1425   1.0    0.72021      0.40857      0.72541     Biso  1.000  Ce
   Ce1426   1.0    0.49322      0.58467      0.72541     Biso  1.000  Ce
   Ce1427   1.0    0.53315      0.33759      0.72541     Biso  1.000  Ce
   Ce1428   1.0    0.63785      0.46027      0.72541     Biso  1.000  Ce
   Ce1429   1.0    0.60119      0.33709      0.72541     Biso  1.000  Ce
   Ce1430   1.0    0.56403      0.39484      0.72541     Biso  1.000  Ce
   Ce1431   1.0    0.55499      0.61932      0.72541     Biso  1.000  Ce
   Ce1432   1.0    0.63149      0.38680      0.72541     Biso  1.000  Ce
   Ce1433   1.0    0.40923      0.56923      0.72541     Biso  1.000  Ce
   Ce1434   1.0    0.34015      0.57111      0.72541     Biso  1.000  Ce
   Ce1435   1.0    0.29224      0.37284      0.72541     Biso  1.000  Ce
   Ce1436   1.0    0.37571      0.32614      0.72541     Biso  1.000  Ce
   Ce1437   1.0    0.24915      0.47770      0.72541     Biso  1.000  Ce
   Ce1438   1.0    0.25432      0.36772      0.72541     Biso  1.000  Ce
   Ce1439   1.0    0.36403      0.55416      0.72541     Biso  1.000  Ce
   Ce1440   1.0    0.65593      0.36923      0.72541     Biso  1.000  Ce
   Ce1441   1.0    0.39529      0.42196      0.72541     Biso  1.000  Ce
   Ce1442   1.0    0.29220      0.49126      0.72541     Biso  1.000  Ce
   Ce1443   1.0    0.67740      0.58429      0.72541     Biso  1.000  Ce
   Ce1444   1.0    0.42429      0.40426      0.72541     Biso  1.000  Ce
   Ce1445   1.0    0.58723      0.30595      0.72541     Biso  1.000  Ce
   Ce1446   1.0    0.35677      0.41292      0.72541     Biso  1.000  Ce
   Ce1447   1.0    0.36114      0.48272      0.72541     Biso  1.000  Ce
   Ce1448   1.0    0.38441      0.39986      0.72541     Biso  1.000  Ce
   Ce1449   1.0    0.74783      0.57804      0.72541     Biso  1.000  Ce
   Ce1450   1.0    0.26824      0.39015      0.72541     Biso  1.000  Ce
   Ce1451   1.0    0.30279      0.44757      0.72541     Biso  1.000  Ce
   Ce1452   1.0    0.73089      0.55115      0.72541     Biso  1.000  Ce
   Ce1453   1.0    0.41488      0.45209      0.72541     Biso  1.000  Ce
   Ce1454   1.0    0.69510      0.30806      0.72541     Biso  1.000  Ce
   Ce1455   1.0    0.24485      0.40603      0.72541     Biso  1.000  Ce
   Ce1456   1.0    0.52837      0.45243      0.72541     Biso  1.000  Ce
   Ce1457   1.0    0.38814      0.47055      0.72541     Biso  1.000  Ce
   Ce1458   1.0    0.46068      0.34512      0.72541     Biso  1.000  Ce
   Ce1459   1.0    0.65024      0.60375      0.72541     Biso  1.000  Ce
   Ce1460   1.0    0.58964      0.37435      0.72541     Biso  1.000  Ce
   Ce1461   1.0    0.45367      0.38844      0.72541     Biso  1.000  Ce
   Ce1462   1.0    0.47849      0.37174      0.72541     Biso  1.000  Ce
   Ce1463   1.0    0.59831      0.25661      0.75761     Biso  1.000  Ce
   Ce1464   1.0    0.79487      0.47519      0.75761     Biso  1.000  Ce
   Ce1465   1.0    0.51331      0.68143      0.75761     Biso  1.000  Ce
   Ce1466   1.0    0.52486      0.64192      0.75761     Biso  1.000  Ce
   Ce1467   1.0    0.26663      0.50211      0.75761     Biso  1.000  Ce
   Ce1468   1.0    0.79970      0.54550      0.75761     Biso  1.000  Ce
   Ce1469   1.0    0.77104      0.37525      0.75761     Biso  1.000  Ce
   Ce1470   1.0    0.79115      0.40124      0.75761     Biso  1.000  Ce
   Ce1471   1.0    0.81714      0.57111      0.75761     Biso  1.000  Ce
   Ce1472   1.0    0.45491      0.72026      0.75761     Biso  1.000  Ce
   Ce1473   1.0    0.54783      0.48185      0.75761     Biso  1.000  Ce
   Ce1474   1.0    0.83042      0.52550      0.75761     Biso  1.000  Ce
   Ce1475   1.0    0.69028      0.35507      0.75761     Biso  1.000  Ce
   Ce1476   1.0    0.74181      0.39484      0.75761     Biso  1.000  Ce
   Ce1477   1.0    0.38136      0.50972      0.75761     Biso  1.000  Ce
   Ce1478   1.0    0.78851      0.59156      0.75761     Biso  1.000  Ce
   Ce1479   1.0    0.47476      0.48863      0.75761     Biso  1.000  Ce
   Ce1480   1.0    0.56516      0.76584      0.75761     Biso  1.000  Ce
   Ce1481   1.0    0.51883      0.75605      0.75761     Biso  1.000  Ce
   Ce1482   1.0    0.54105      0.22045      0.75761     Biso  1.000  Ce
   Ce1483   1.0    0.66110      0.62083      0.75761     Biso  1.000  Ce
   Ce1484   1.0    0.36064      0.66904      0.75761     Biso  1.000  Ce
   Ce1485   1.0    0.51612      0.43040      0.75761     Biso  1.000  Ce
   Ce1486   1.0    0.29822      0.55755      0.75761     Biso  1.000  Ce
   Ce1487   1.0    0.56554      0.65010      0.75761     Biso  1.000  Ce
   Ce1488   1.0    0.49563      0.77299      0.75761     Biso  1.000  Ce
   Ce1489   1.0    0.55851      0.69047      0.75761     Biso  1.000  Ce
   Ce1490   1.0    0.44200      0.43552      0.75761     Biso  1.000  Ce
   Ce1491   1.0    0.37420      0.62535      0.75761     Biso  1.000  Ce
   Ce1492   1.0    0.30339      0.63228      0.75761     Biso  1.000  Ce
   Ce1493   1.0    0.52084      0.56910      0.75761     Biso  1.000  Ce
   Ce1494   1.0    0.51582      0.49729      0.75761     Biso  1.000  Ce
   Ce1495   1.0    0.45857      0.46414      0.75761     Biso  1.000  Ce
   Ce1496   1.0    0.35900      0.73643      0.75761     Biso  1.000  Ce
   Ce1497   1.0    0.43936      0.24079      0.75761     Biso  1.000  Ce
   Ce1498   1.0    0.67133      0.33056      0.75761     Biso  1.000  Ce
   Ce1499   1.0    0.50166      0.46896      0.75761     Biso  1.000  Ce
   Ce1500   1.0    0.21299      0.42196      0.75761     Biso  1.000  Ce
   Ce1501   1.0    0.73126      0.61932      0.75761     Biso  1.000  Ce
   Ce1502   1.0    0.57491      0.53546      0.75761     Biso  1.000  Ce
   Ce1503   1.0    0.45792      0.27733      0.75761     Biso  1.000  Ce
   Ce1504   1.0    0.44463      0.68750      0.75761     Biso  1.000  Ce
   Ce1505   1.0    0.57156      0.27517      0.75761     Biso  1.000  Ce
   Ce1506   1.0    0.54358      0.73834      0.75761     Biso  1.000  Ce
   Ce1507   1.0    0.22685      0.37736      0.75761     Biso  1.000  Ce
   Ce1508   1.0    0.72633      0.66466      0.75761     Biso  1.000  Ce
   Ce1509   1.0    0.35009      0.52893      0.75761     Biso  1.000  Ce
   Ce1510   1.0    0.53691      0.40991      0.75761     Biso  1.000  Ce
   Ce1511   1.0    0.39040      0.27770      0.75761     Biso  1.000  Ce
   Ce1512   1.0    0.57759      0.41955      0.75761     Biso  1.000  Ce
   Ce1513   1.0    0.53879      0.66866      0.75761     Biso  1.000  Ce
   Ce1514   1.0    0.77465      0.56599      0.75761     Biso  1.000  Ce
   Ce1515   1.0    0.46610      0.60576      0.75761     Biso  1.000  Ce
   Ce1516   1.0    0.47876      0.56358      0.75761     Biso  1.000  Ce
   Ce1517   1.0    0.69962      0.38128      0.75761     Biso  1.000  Ce
   Ce1518   1.0    0.68506      0.65364      0.75761     Biso  1.000  Ce
   Ce1519   1.0    0.72561      0.48185      0.75761     Biso  1.000  Ce
   Ce1520   1.0    0.69360      0.42648      0.75761     Biso  1.000  Ce
   Ce1521   1.0    0.63785      0.71725      0.75761     Biso  1.000  Ce
   Ce1522   1.0    0.75436      0.64527      0.75761     Biso  1.000  Ce
   Ce1523   1.0    0.60621      0.40689      0.75761     Biso  1.000  Ce
   Ce1524   1.0    0.70866      0.63439      0.75761     Biso  1.000  Ce
   Ce1525   1.0    0.64162      0.64192      0.75761     Biso  1.000  Ce
   Ce1526   1.0    0.74181      0.50783      0.75761     Biso  1.000  Ce
   Ce1527   1.0    0.59906      0.45171      0.75761     Biso  1.000  Ce
   Ce1528   1.0    0.36215      0.29540      0.75761     Biso  1.000  Ce
   Ce1529   1.0    0.38211      0.58203      0.75761     Biso  1.000  Ce
   Ce1530   1.0    0.56468      0.58166      0.75761     Biso  1.000  Ce
   Ce1531   1.0    0.43296      0.54851      0.75761     Biso  1.000  Ce
   Ce1532   1.0    0.41525      0.63552      0.75761     Biso  1.000  Ce
   Ce1533   1.0    0.54565      0.29782      0.75761     Biso  1.000  Ce
   Ce1534   1.0    0.32247      0.54215      0.75761     Biso  1.000  Ce
   Ce1535   1.0    0.73944      0.44004      0.75761     Biso  1.000  Ce
   Ce1536   1.0    0.48418      0.25684      0.75761     Biso  1.000  Ce
   Ce1537   1.0    0.23198      0.45028      0.75761     Biso  1.000  Ce
   Ce1538   1.0    0.71243      0.45322      0.75761     Biso  1.000  Ce
   Ce1539   1.0    0.50490      0.28373      0.75761     Biso  1.000  Ce
   Ce1540   1.0    0.49360      0.40049      0.75761     Biso  1.000  Ce
   Ce1541   1.0    0.40282      0.49578      0.75761     Biso  1.000  Ce
   Ce1542   1.0    0.27326      0.46199      0.75761     Biso  1.000  Ce
   Ce1543   1.0    0.53804      0.59409      0.75761     Biso  1.000  Ce
   Ce1544   1.0    0.75273      0.46452      0.75761     Biso  1.000  Ce
   Ce1545   1.0    0.71981      0.59823      0.75761     Biso  1.000  Ce
   Ce1546   1.0    0.71871      0.52692      0.75761     Biso  1.000  Ce
   Ce1547   1.0    0.63748      0.57299      0.75761     Biso  1.000  Ce
   Ce1548   1.0    0.43296      0.36083      0.75761     Biso  1.000  Ce
   Ce1549   1.0    0.61827      0.36169      0.75761     Biso  1.000  Ce
   Ce1550   1.0    0.32900      0.42949      0.75761     Biso  1.000  Ce
   Ce1551   1.0    0.69845      0.49829      0.75761     Biso  1.000  Ce
   Ce1552   1.0    0.50829      0.61480      0.75761     Biso  1.000  Ce
   Ce1553   1.0    0.67823      0.39846      0.75761     Biso  1.000  Ce
   Ce1554   1.0    0.61944      0.54650      0.75761     Biso  1.000  Ce
   Ce1555   1.0    0.69295      0.61480      0.75761     Biso  1.000  Ce
   Ce1556   1.0    0.28230      0.41808      0.75761     Biso  1.000  Ce
   Ce1557   1.0    0.31883      0.47582      0.75761     Biso  1.000  Ce
   Ce1558   1.0    0.48870      0.32855      0.75761     Biso  1.000  Ce
   Ce1559   1.0    0.66110      0.56056      0.75761     Biso  1.000  Ce
   Ce1560   1.0    0.65443      0.67055      0.75761     Biso  1.000  Ce
   Ce1561   1.0    0.27718      0.34573      0.75761     Biso  1.000  Ce
   Ce1562   1.0    0.30339      0.33156      0.75761     Biso  1.000  Ce
   Ce1563   1.0    0.34859      0.33910      0.75761     Biso  1.000  Ce
   Ce1564   1.0    0.25869      0.43150      0.75761     Biso  1.000  Ce
   Ce1565   1.0    0.59228      0.56320      0.75761     Biso  1.000  Ce
   Ce1566   1.0    0.46648      0.41631      0.75761     Biso  1.000  Ce
   Ce1567   1.0    0.65785      0.30006      0.75761     Biso  1.000  Ce
   Ce1568   1.0    0.33616      0.31085      0.75761     Biso  1.000  Ce
   Ce1569   1.0    0.64689      0.53194      0.75761     Biso  1.000  Ce
   Ce1570   1.0    0.47552      0.29804      0.75761     Biso  1.000  Ce
   Ce1571   1.0    0.46911      0.67507      0.75761     Biso  1.000  Ce
   Ce1572   1.0    0.52134      0.38145      0.75761     Biso  1.000  Ce
   Ce1573   1.0    0.57207      0.34412      0.75761     Biso  1.000  Ce
   Ce1574   1.0    0.56102      0.32252      0.75761     Biso  1.000  Ce
   Ce1575   1.0    0.32298      0.35868      0.75761     Biso  1.000  Ce
   Ce1576   1.0    0.55382      0.43803      0.75761     Biso  1.000  Ce
   Ce1577   1.0    0.39831      0.61179      0.75761     Biso  1.000  Ce
   Ce1578   1.0    0.75898      0.53495      0.75761     Biso  1.000  Ce
   Ce1579   1.0    0.51517      0.31047      0.75761     Biso  1.000  Ce
   Ce1580   1.0    0.70678      0.56697      0.75761     Biso  1.000  Ce
   Ce1581   1.0    0.40546      0.30407      0.75761     Biso  1.000  Ce
   Ce1582   1.0    0.42151      0.33307      0.75761     Biso  1.000  Ce
   Ce1583   1.0    0.61977      0.61566      0.75761     Biso  1.000  Ce
   Ce1584   1.0    0.40584      0.37676      0.75761     Biso  1.000  Ce
   Ce1585   1.0    0.58060      0.60878      0.75761     Biso  1.000  Ce
   Ce1586   1.0    0.37269      0.43944      0.75761     Biso  1.000  Ce
   Ce1587   1.0    0.34471      0.45683      0.75761     Biso  1.000  Ce
   Ce1588   1.0    0.31092      0.40237      0.75761     Biso  1.000  Ce
   Ce1589   1.0    0.50743      0.35567      0.75761     Biso  1.000  Ce
   Ce1590   1.0    0.33955      0.38339      0.75761     Biso  1.000  Ce
   Ce1591   1.0    0.68908      0.54249      0.75761     Biso  1.000  Ce
   Ce1592   1.0    0.36606      0.36621      0.75761     Biso  1.000  Ce
   Ce1593   1.0    0.54846      0.36337      0.75761     Biso  1.000  Ce
   Ce1594   1.0    0.26970      0.57810      0.78981     Biso  1.000  Ce
   Ce1595   1.0    0.62429      0.43401      0.78981     Biso  1.000  Ce
   Ce1596   1.0    0.31846      0.28335      0.78981     Biso  1.000  Ce
   Ce1597   1.0    0.38977      0.72060      0.78981     Biso  1.000  Ce
   Ce1598   1.0    0.59567      0.63374      0.78981     Biso  1.000  Ce
   Ce1599   1.0    0.34892      0.27030      0.78981     Biso  1.000  Ce
   Ce1600   1.0    0.31209      0.58668      0.78981     Biso  1.000  Ce
   Ce1601   1.0    0.44350      0.62384      0.78981     Biso  1.000  Ce
   Ce1602   1.0    0.54746      0.55153      0.78981     Biso  1.000  Ce
   Ce1603   1.0    0.53814      0.78546      0.78981     Biso  1.000  Ce
   Ce1604   1.0    0.20697      0.35266      0.78981     Biso  1.000  Ce
   Ce1605   1.0    0.68391      0.47017      0.78981     Biso  1.000  Ce
   Ce1606   1.0    0.69510      0.68411      0.78981     Biso  1.000  Ce
   Ce1607   1.0    0.39529      0.35416      0.78981     Biso  1.000  Ce
   Ce1608   1.0    0.64438      0.34613      0.78981     Biso  1.000  Ce
   Ce1609   1.0    0.59567      0.70821      0.78981     Biso  1.000  Ce
   Ce1610   1.0    0.43095      0.29089      0.78981     Biso  1.000  Ce
   Ce1611   1.0    0.49661      0.65962      0.78981     Biso  1.000  Ce
   Ce1612   1.0    0.33567      0.50633      0.78981     Biso  1.000  Ce
   Ce1613   1.0    0.72976      0.36320      0.78981     Biso  1.000  Ce
   Ce1614   1.0    0.42908      0.66603      0.78981     Biso  1.000  Ce
   Ce1615   1.0    0.76380      0.60576      0.78981     Biso  1.000  Ce
   Ce1616   1.0    0.77981      0.45008      0.78981     Biso  1.000  Ce
   Ce1617   1.0    0.67062      0.44644      0.78981     Biso  1.000  Ce
   Ce1618   1.0    0.58389      0.67698      0.78981     Biso  1.000  Ce
   Ce1619   1.0    0.61375      0.28723      0.78981     Biso  1.000  Ce
   Ce1620   1.0    0.63032      0.31800      0.78981     Biso  1.000  Ce
   Ce1621   1.0    0.65593      0.48739      0.78981     Biso  1.000  Ce
   Ce1622   1.0    0.58931      0.49227      0.78981     Biso  1.000  Ce
   Ce1623   1.0    0.48418      0.44546      0.78981     Biso  1.000  Ce
   Ce1624   1.0    0.53202      0.26565      0.78981     Biso  1.000  Ce
   Ce1625   1.0    0.33051      0.61782      0.78981     Biso  1.000  Ce
   Ce1626   1.0    0.76893      0.49427      0.78981     Biso  1.000  Ce
   Ce1627   1.0    0.62580      0.68863      0.78981     Biso  1.000  Ce
   Ce1628   1.0    0.35712      0.59923      0.78981     Biso  1.000  Ce
   Ce1629   1.0    0.44983      0.32011      0.78981     Biso  1.000  Ce
   Ce1630   1.0    0.61375      0.48222      0.78981     Biso  1.000  Ce
   Ce1631   1.0    0.60772      0.58854      0.78981     Biso  1.000  Ce
   Ce1632   1.0    0.42779      0.59199      0.78981     Biso  1.000  Ce
   Ce1633   1.0    0.40282      0.68109      0.78981     Biso  1.000  Ce
   Ce1634   1.0    0.57070      0.46716      0.78981     Biso  1.000  Ce
   Ce1635   1.0    0.72021      0.40857      0.78981     Biso  1.000  Ce
   Ce1636   1.0    0.49322      0.58467      0.78981     Biso  1.000  Ce
   Ce1637   1.0    0.53315      0.33759      0.78981     Biso  1.000  Ce
   Ce1638   1.0    0.63785      0.46027      0.78981     Biso  1.000  Ce
   Ce1639   1.0    0.60119      0.33709      0.78981     Biso  1.000  Ce
   Ce1640   1.0    0.56403      0.39484      0.78981     Biso  1.000  Ce
   Ce1641   1.0    0.55499      0.61932      0.78981     Biso  1.000  Ce
   Ce1642   1.0    0.63149      0.38680      0.78981     Biso  1.000  Ce
   Ce1643   1.0    0.40923      0.56923      0.78981     Biso  1.000  Ce
   Ce1644   1.0    0.34015      0.57111      0.78981     Biso  1.000  Ce
   Ce1645   1.0    0.29224      0.37284      0.78981     Biso  1.000  Ce
   Ce1646   1.0    0.37571      0.32614      0.78981     Biso  1.000  Ce
   Ce1647   1.0    0.24915      0.47770      0.78981     Biso  1.000  Ce
   Ce1648   1.0    0.25432      0.36772      0.78981     Biso  1.000  Ce
   Ce1649   1.0    0.36403      0.55416      0.78981     Biso  1.000  Ce
   Ce1650   1.0    0.65593      0.36923      0.78981     Biso  1.000  Ce
   Ce1651   1.0    0.39529      0.42196      0.78981     Biso  1.000  Ce
   Ce1652   1.0    0.29220      0.49126      0.78981     Biso  1.000  Ce
   Ce1653   1.0    0.67740      0.58429      0.78981     Biso  1.000  Ce
   Ce1654   1.0    0.42429      0.40426      0.78981     Biso  1.000  Ce
   Ce1655   1.0    0.58723      0.30595      0.78981     Biso  1.000  Ce
   Ce1656   1.0    0.35677      0.41292      0.78981     Biso  1.000  Ce
   Ce1657   1.0    0.36114      0.48272      0.78981     Biso  1.000  Ce
   Ce1658   1.0    0.38441      0.39986      0.78981     Biso  1.000  Ce
   Ce1659   1.0    0.74783      0.57804      0.78981     Biso  1.000  Ce
   Ce1660   1.0    0.26824      0.39015      0.78981     Biso  1.000  Ce
   Ce1661   1.0    0.30279      0.44757      0.78981     Biso  1.000  Ce
   Ce1662   1.0    0.73089      0.55115      0.78981     Biso  1.000  Ce
   Ce1663   1.0    0.41488      0.45209      0.78981     Biso  1.000  Ce
   Ce1664   1.0    0.69510      0.30806      0.78981     Biso  1.000  Ce
   Ce1665   1.0    0.24485      0.40603      0.78981     Biso  1.000  Ce
   Ce1666   1.0    0.52837      0.45243      0.78981     Biso  1.000  Ce
   Ce1667   1.0    0.38814      0.47055      0.78981     Biso  1.000  Ce
   Ce1668   1.0    0.46068      0.34512      0.78981     Biso  1.000  Ce
   Ce1669   1.0    0.65024      0.60375      0.78981     Biso  1.000  Ce
   Ce1670   1.0    0.58964      0.37435      0.78981     Biso  1.000  Ce
   Ce1671   1.0    0.45367      0.38844      0.78981     Biso  1.000  Ce
   Ce1672   1.0    0.47849      0.37174      0.78981     Biso  1.000  Ce
   Ce1673   1.0    0.59906      0.45171      0.82202     Biso  1.000  Ce
   Ce1674   1.0    0.36215      0.29540      0.82202     Biso  1.000  Ce
   Ce1675   1.0    0.38211      0.58203      0.82202     Biso  1.000  Ce
   Ce1676   1.0    0.56468      0.58166      0.82202     Biso  1.000  Ce
   Ce1677   1.0    0.43296      0.54851      0.82202     Biso  1.000  Ce
   Ce1678   1.0    0.41525      0.63552      0.82202     Biso  1.000  Ce
   Ce1679   1.0    0.54565      0.29782      0.82202     Biso  1.000  Ce
   Ce1680   1.0    0.32247      0.54215      0.82202     Biso  1.000  Ce
   Ce1681   1.0    0.73944      0.44004      0.82202     Biso  1.000  Ce
   Ce1682   1.0    0.48418      0.25684      0.82202     Biso  1.000  Ce
   Ce1683   1.0    0.23198      0.45028      0.82202     Biso  1.000  Ce
   Ce1684   1.0    0.71243      0.45322      0.82202     Biso  1.000  Ce
   Ce1685   1.0    0.50490      0.28373      0.82202     Biso  1.000  Ce
   Ce1686   1.0    0.49360      0.40049      0.82202     Biso  1.000  Ce
   Ce1687   1.0    0.40282      0.49578      0.82202     Biso  1.000  Ce
   Ce1688   1.0    0.27326      0.46199      0.82202     Biso  1.000  Ce
   Ce1689   1.0    0.53804      0.59409      0.82202     Biso  1.000  Ce
   Ce1690   1.0    0.75273      0.46452      0.82202     Biso  1.000  Ce
   Ce1691   1.0    0.71981      0.59823      0.82202     Biso  1.000  Ce
   Ce1692   1.0    0.71871      0.52692      0.82202     Biso  1.000  Ce
   Ce1693   1.0    0.63748      0.57299      0.82202     Biso  1.000  Ce
   Ce1694   1.0    0.43296      0.36083      0.82202     Biso  1.000  Ce
   Ce1695   1.0    0.61827      0.36169      0.82202     Biso  1.000  Ce
   Ce1696   1.0    0.32900      0.42949      0.82202     Biso  1.000  Ce
   Ce1697   1.0    0.69845      0.49829      0.82202     Biso  1.000  Ce
   Ce1698   1.0    0.50829      0.61480      0.82202     Biso  1.000  Ce
   Ce1699   1.0    0.67823      0.39846      0.82202     Biso  1.000  Ce
   Ce1700   1.0    0.61944      0.54650      0.82202     Biso  1.000  Ce
   Ce1701   1.0    0.69295      0.61480      0.82202     Biso  1.000  Ce
   Ce1702   1.0    0.28230      0.41808      0.82202     Biso  1.000  Ce
   Ce1703   1.0    0.31883      0.47582      0.82202     Biso  1.000  Ce
   Ce1704   1.0    0.48870      0.32855      0.82202     Biso  1.000  Ce
   Ce1705   1.0    0.66110      0.56056      0.82202     Biso  1.000  Ce
   Ce1706   1.0    0.65443      0.67055      0.82202     Biso  1.000  Ce
   Ce1707   1.0    0.27718      0.34573      0.82202     Biso  1.000  Ce
   Ce1708   1.0    0.30339      0.33156      0.82202     Biso  1.000  Ce
   Ce1709   1.0    0.34859      0.33910      0.82202     Biso  1.000  Ce
   Ce1710   1.0    0.25869      0.43150      0.82202     Biso  1.000  Ce
   Ce1711   1.0    0.59228      0.56320      0.82202     Biso  1.000  Ce
   Ce1712   1.0    0.46648      0.41631      0.82202     Biso  1.000  Ce
   Ce1713   1.0    0.65785      0.30006      0.82202     Biso  1.000  Ce
   Ce1714   1.0    0.33616      0.31085      0.82202     Biso  1.000  Ce
   Ce1715   1.0    0.64689      0.53194      0.82202     Biso  1.000  Ce
   Ce1716   1.0    0.47552      0.29804      0.82202     Biso  1.000  Ce
   Ce1717   1.0    0.46911      0.67507      0.82202     Biso  1.000  Ce
   Ce1718   1.0    0.52134      0.38145      0.82202     Biso  1.000  Ce
   Ce1719   1.0    0.57207      0.34412      0.82202     Biso  1.000  Ce
   Ce1720   1.0    0.56102      0.32252      0.82202     Biso  1.000  Ce
   Ce1721   1.0    0.32298      0.35868      0.82202     Biso  1.000  Ce
   Ce1722   1.0    0.55382      0.43803      0.82202     Biso  1.000  Ce
   Ce1723   1.0    0.39831      0.61179      0.82202     Biso  1.000  Ce
   Ce1724   1.0    0.75898      0.53495      0.82202     Biso  1.000  Ce
   Ce1725   1.0    0.51517      0.31047      0.82202     Biso  1.000  Ce
   Ce1726   1.0    0.70678      0.56697      0.82202     Biso  1.000  Ce
   Ce1727   1.0    0.40546      0.30407      0.82202     Biso  1.000  Ce
   Ce1728   1.0    0.42151      0.33307      0.82202     Biso  1.000  Ce
   Ce1729   1.0    0.61977      0.61566      0.82202     Biso  1.000  Ce
   Ce1730   1.0    0.40584      0.37676      0.82202     Biso  1.000  Ce
   Ce1731   1.0    0.58060      0.60878      0.82202     Biso  1.000  Ce
   Ce1732   1.0    0.37269      0.43944      0.82202     Biso  1.000  Ce
   Ce1733   1.0    0.34471      0.45683      0.82202     Biso  1.000  Ce
   Ce1734   1.0    0.31092      0.40237      0.82202     Biso  1.000  Ce
   Ce1735   1.0    0.50743      0.35567      0.82202     Biso  1.000  Ce
   Ce1736   1.0    0.33955      0.38339      0.82202     Biso  1.000  Ce
   Ce1737   1.0    0.68908      0.54249      0.82202     Biso  1.000  Ce
   Ce1738   1.0    0.36606      0.36621      0.82202     Biso  1.000  Ce
   Ce1739   1.0    0.54846      0.36337      0.82202     Biso  1.000  Ce
   Ce1740   1.0    0.67740      0.58429      0.85422     Biso  1.000  Ce
   Ce1741   1.0    0.42429      0.40426      0.85422     Biso  1.000  Ce
   Ce1742   1.0    0.58723      0.30595      0.85422     Biso  1.000  Ce
   Ce1743   1.0    0.35677      0.41292      0.85422     Biso  1.000  Ce
   Ce1744   1.0    0.36114      0.48272      0.85422     Biso  1.000  Ce
   Ce1745   1.0    0.38441      0.39986      0.85422     Biso  1.000  Ce
   Ce1746   1.0    0.74783      0.57804      0.85422     Biso  1.000  Ce
   Ce1747   1.0    0.26824      0.39015      0.85422     Biso  1.000  Ce
   Ce1748   1.0    0.30279      0.44757      0.85422     Biso  1.000  Ce
   Ce1749   1.0    0.73089      0.55115      0.85422     Biso  1.000  Ce
   Ce1750   1.0    0.41488      0.45209      0.85422     Biso  1.000  Ce
   Ce1751   1.0    0.69510      0.30806      0.85422     Biso  1.000  Ce
   Ce1752   1.0    0.24485      0.40603      0.85422     Biso  1.000  Ce
   Ce1753   1.0    0.52837      0.45243      0.85422     Biso  1.000  Ce
   Ce1754   1.0    0.38814      0.47055      0.85422     Biso  1.000  Ce
   Ce1755   1.0    0.46068      0.34512      0.85422     Biso  1.000  Ce
   Ce1756   1.0    0.65024      0.60375      0.85422     Biso  1.000  Ce
   Ce1757   1.0    0.58964      0.37435      0.85422     Biso  1.000  Ce
   Ce1758   1.0    0.45367      0.38844      0.85422     Biso  1.000  Ce
   Ce1759   1.0    0.47849      0.37174      0.85422     Biso  1.000  Ce
   Ce1760   1.0    0.61977      0.61566      0.88642     Biso  1.000  Ce
   Ce1761   1.0    0.40584      0.37676      0.88642     Biso  1.000  Ce
   Ce1762   1.0    0.58060      0.60878      0.88642     Biso  1.000  Ce
   Ce1763   1.0    0.37269      0.43944      0.88642     Biso  1.000  Ce
   Ce1764   1.0    0.34471      0.45683      0.88642     Biso  1.000  Ce
   Ce1765   1.0    0.31092      0.40237      0.88642     Biso  1.000  Ce
   Ce1766   1.0    0.50743      0.35567      0.88642     Biso  1.000  Ce
   Ce1767   1.0    0.33955      0.38339      0.88642     Biso  1.000  Ce
   Ce1768   1.0    0.68908      0.54249      0.88642     Biso  1.000  Ce
   Ce1769   1.0    0.36606      0.36621      0.88642     Biso  1.000  Ce
   Ce1770   1.0    0.54846      0.36337      0.88642     Biso  1.000  Ce
   Ce1771   1.0    0.88493      0.55906      0.46780     Biso  1.000  Ce
   Ce1772   1.0    0.67616      0.13872      0.46780     Biso  1.000  Ce
   Ce1773   1.0    0.76527      0.30143      0.46780     Biso  1.000  Ce
   Ce1774   1.0    0.24881      0.65749      0.46780     Biso  1.000  Ce
   Ce1775   1.0    0.63122      0.12817      0.46780     Biso  1.000  Ce
   Ce1776   1.0    0.88192      0.49126      0.46780     Biso  1.000  Ce
   Ce1777   1.0    0.13566      0.46816      0.46780     Biso  1.000  Ce
   Ce1778   1.0    0.44350      0.88900      0.46780     Biso  1.000  Ce
   Ce1779   1.0    0.59481      0.11763      0.46780     Biso  1.000  Ce
   Ce1780   1.0    0.78927      0.32968      0.46780     Biso  1.000  Ce
   Ce1781   1.0    0.39981      0.87635      0.46780     Biso  1.000  Ce
   Ce1782   1.0    0.66798      0.77149      0.46780     Biso  1.000  Ce
   Ce1783   1.0    0.84124      0.55454      0.46780     Biso  1.000  Ce
   Ce1784   1.0    0.85265      0.50934      0.46780     Biso  1.000  Ce
   Ce1785   1.0    0.38023      0.20802      0.46780     Biso  1.000  Ce
   Ce1786   1.0    0.35512      0.22359      0.46780     Biso  1.000  Ce
   Ce1787   1.0    0.43898      0.17574      0.46780     Biso  1.000  Ce
   Ce1788   1.0    0.47175      0.86226      0.46780     Biso  1.000  Ce
   Ce1789   1.0    0.70223      0.75505      0.46780     Biso  1.000  Ce
   Ce1790   1.0    0.21386      0.60275      0.46780     Biso  1.000  Ce
   Ce1791   1.0    0.23208      0.63857      0.46780     Biso  1.000  Ce
   Ce1792   1.0    0.32298      0.80162      0.46780     Biso  1.000  Ce
   Ce1793   1.0    0.27326      0.72026      0.46780     Biso  1.000  Ce
   Ce1794   1.0    0.52335      0.11100      0.46780     Biso  1.000  Ce
   Ce1795   1.0    0.80207      0.36230      0.46780     Biso  1.000  Ce
   Ce1796   1.0    0.73076      0.73784      0.46780     Biso  1.000  Ce
   Ce1797   1.0    0.86987      0.54550      0.46780     Biso  1.000  Ce
   Ce1798   1.0    0.71519      0.26326      0.46780     Biso  1.000  Ce
   Ce1799   1.0    0.40031      0.79308      0.46780     Biso  1.000  Ce
   Ce1800   1.0    0.28129      0.27632      0.46780     Biso  1.000  Ce
   Ce1801   1.0    0.80793      0.68645      0.46780     Biso  1.000  Ce
   Ce1802   1.0    0.86169      0.46716      0.46780     Biso  1.000  Ce
   Ce1803   1.0    0.59266      0.82573      0.46780     Biso  1.000  Ce
   Ce1804   1.0    0.85782      0.58467      0.46780     Biso  1.000  Ce
   Ce1805   1.0    0.16780      0.34211      0.46780     Biso  1.000  Ce
   Ce1806   1.0    0.17167      0.53215      0.46780     Biso  1.000  Ce
   Ce1807   1.0    0.37872      0.84380      0.46780     Biso  1.000  Ce
   Ce1808   1.0    0.75377      0.34858      0.46780     Biso  1.000  Ce
   Ce1809   1.0    0.49874      0.84632      0.46780     Biso  1.000  Ce
   Ce1810   1.0    0.75888      0.71474      0.46780     Biso  1.000  Ce
   Ce1811   1.0    0.29134      0.74738      0.46780     Biso  1.000  Ce
   Ce1812   1.0    0.57684      0.15906      0.46780     Biso  1.000  Ce
   Ce1813   1.0    0.36700      0.81267      0.46780     Biso  1.000  Ce
   Ce1814   1.0    0.63032      0.24870      0.46780     Biso  1.000  Ce
   Ce1815   1.0    0.83936      0.48260      0.46780     Biso  1.000  Ce
   Ce1816   1.0    0.55262      0.17488      0.46780     Biso  1.000  Ce
   Ce1817   1.0    0.30088      0.69666      0.46780     Biso  1.000  Ce
   Ce1818   1.0    0.53540      0.14776      0.46780     Biso  1.000  Ce
   Ce1819   1.0    0.18324      0.36207      0.46780     Biso  1.000  Ce
   Ce1820   1.0    0.18095      0.48551      0.46780     Biso  1.000  Ce
   Ce1821   1.0    0.65141      0.22610      0.46780     Biso  1.000  Ce
   Ce1822   1.0    0.68004      0.20863      0.46780     Biso  1.000  Ce
   Ce1823   1.0    0.74294      0.31989      0.46780     Biso  1.000  Ce
   Ce1824   1.0    0.21940      0.30783      0.46780     Biso  1.000  Ce
   Ce1825   1.0    0.33616      0.75379      0.46780     Biso  1.000  Ce
   Ce1826   1.0    0.74030      0.69530      0.46780     Biso  1.000  Ce
   Ce1827   1.0    0.65744      0.74437      0.46780     Biso  1.000  Ce
   Ce1828   1.0    0.17332      0.41041      0.46780     Biso  1.000  Ce
   Ce1829   1.0    0.24049      0.59333      0.46780     Biso  1.000  Ce
   Ce1830   1.0    0.43559      0.80501      0.46780     Biso  1.000  Ce
   Ce1831   1.0    0.53641      0.52943      0.46780     Biso  1.000  Ce
   Ce1832   1.0    0.57458      0.79710      0.46780     Biso  1.000  Ce
   Ce1833   1.0    0.83371      0.60215      0.46780     Biso  1.000  Ce
   Ce1834   1.0    0.35074      0.78354      0.46780     Biso  1.000  Ce
   Ce1835   1.0    0.72072      0.34362      0.46780     Biso  1.000  Ce
   Ce1836   1.0    0.28832      0.67507      0.46780     Biso  1.000  Ce
   Ce1837   1.0    0.48267      0.81729      0.46780     Biso  1.000  Ce
   Ce1838   1.0    0.22756      0.56910      0.46780     Biso  1.000  Ce
   Ce1839   1.0    0.45104      0.19984      0.46780     Biso  1.000  Ce
   Ce1840   1.0    0.57608      0.72177      0.46780     Biso  1.000  Ce
   Ce1841   1.0    0.81262      0.50116      0.46780     Biso  1.000  Ce
   Ce1842   1.0    0.67186      0.69616      0.46780     Biso  1.000  Ce
   Ce1843   1.0    0.34608      0.64242      0.46780     Biso  1.000  Ce
   Ce1844   1.0    0.50075      0.72780      0.46780     Biso  1.000  Ce
   Ce1845   1.0    0.24915      0.54399      0.46780     Biso  1.000  Ce
   Ce1846   1.0    0.19077      0.44230      0.46780     Biso  1.000  Ce
   Ce1847   1.0    0.40245      0.23250      0.46780     Biso  1.000  Ce
   Ce1848   1.0    0.79492      0.66038      0.46780     Biso  1.000  Ce
   Ce1849   1.0    0.23559      0.33307      0.46780     Biso  1.000  Ce
   Ce1850   1.0    0.37269      0.25322      0.46780     Biso  1.000  Ce
   Ce1851   1.0    0.80358      0.43401      0.46780     Biso  1.000  Ce
   Ce1852   1.0    0.20180      0.39785      0.46780     Biso  1.000  Ce
   Ce1853   1.0    0.58964      0.75190      0.46780     Biso  1.000  Ce
   Ce1854   1.0    0.22203      0.49514      0.46780     Biso  1.000  Ce
   Ce1855   1.0    0.56581      0.20309      0.46780     Biso  1.000  Ce
   Ce1856   1.0    0.49322      0.21043      0.46780     Biso  1.000  Ce
   Ce1857   1.0    0.41186      0.26312      0.46780     Biso  1.000  Ce
   Ce1858   1.0    0.63183      0.50030      0.46780     Biso  1.000  Ce
   Ce1859   1.0    0.51070      0.80162      0.46780     Biso  1.000  Ce
   Ce1860   1.0    0.82316      0.64192      0.46780     Biso  1.000  Ce
   Ce1861   1.0    0.60471      0.78053      0.46780     Biso  1.000  Ce
   Ce1862   1.0    0.24765      0.28787      0.46780     Biso  1.000  Ce
   Ce1863   1.0    0.51431      0.24031      0.46780     Biso  1.000  Ce
   Ce1864   1.0    0.26422      0.32102      0.46780     Biso  1.000  Ce
   Ce1865   1.0    0.29134      0.30143      0.46780     Biso  1.000  Ce
   Ce1866   1.0    0.44840      0.76207      0.46780     Biso  1.000  Ce
   Ce1867   1.0    0.44501      0.57714      0.46780     Biso  1.000  Ce
   Ce1868   1.0    0.40847      0.75077      0.46780     Biso  1.000  Ce
   Ce1869   1.0    0.42994      0.47921      0.46780     Biso  1.000  Ce
   Ce1870   1.0    0.41287      0.70185      0.46780     Biso  1.000  Ce
   Ce1871   1.0    0.66949      0.50934      0.46780     Biso  1.000  Ce
   Ce1872   1.0    0.43258      0.73571      0.46780     Biso  1.000  Ce
   Ce1873   1.0    0.42151      0.77902      0.46780     Biso  1.000  Ce
   Ce1874   1.0    0.39228      0.53797      0.46780     Biso  1.000  Ce
   Ce1875   1.0    0.61073      0.72930      0.46780     Biso  1.000  Ce
   Ce1876   1.0    0.76273      0.41962      0.46780     Biso  1.000  Ce
   Ce1877   1.0    0.63484      0.19898      0.46780     Biso  1.000  Ce
   Ce1878   1.0    0.47514      0.74050      0.46780     Biso  1.000  Ce
   Ce1879   1.0    0.52697      0.71243      0.46780     Biso  1.000  Ce
   Ce1880   1.0    0.37872      0.76847      0.46780     Biso  1.000  Ce
   Ce1881   1.0    0.48203      0.63589      0.46780     Biso  1.000  Ce
   Ce1882   1.0    0.65024      0.41493      0.46780     Biso  1.000  Ce
   Ce1883   1.0    0.45556      0.64644      0.46780     Biso  1.000  Ce
   Ce1884   1.0    0.61224      0.66301      0.46780     Biso  1.000  Ce
   Ce1885   1.0    0.46987      0.22685      0.46780     Biso  1.000  Ce
   Ce1886   1.0    0.33620      0.68511      0.46780     Biso  1.000  Ce
   Ce1887   1.0    0.78765      0.52139      0.46780     Biso  1.000  Ce
   Ce1888   1.0    0.42425      0.21606      0.46780     Biso  1.000  Ce
   Ce1889   1.0    0.48569      0.70369      0.46780     Biso  1.000  Ce
   Ce1890   1.0    0.27962      0.52943      0.46780     Biso  1.000  Ce
   Ce1891   1.0    0.26970      0.57810      0.46780     Biso  1.000  Ce
   Ce1892   1.0    0.62429      0.43401      0.46780     Biso  1.000  Ce
   Ce1893   1.0    0.31846      0.28335      0.46780     Biso  1.000  Ce
   Ce1894   1.0    0.38977      0.72060      0.46780     Biso  1.000  Ce
   Ce1895   1.0    0.59567      0.63374      0.46780     Biso  1.000  Ce
   Ce1896   1.0    0.34892      0.27030      0.46780     Biso  1.000  Ce
   Ce1897   1.0    0.31209      0.58668      0.46780     Biso  1.000  Ce
   Ce1898   1.0    0.44350      0.62384      0.46780     Biso  1.000  Ce
   Ce1899   1.0    0.54746      0.55153      0.46780     Biso  1.000  Ce
   Ce1900   1.0    0.53814      0.78546      0.46780     Biso  1.000  Ce
   Ce1901   1.0    0.20697      0.35266      0.46780     Biso  1.000  Ce
   Ce1902   1.0    0.68391      0.47017      0.46780     Biso  1.000  Ce
   Ce1903   1.0    0.69510      0.68411      0.46780     Biso  1.000  Ce
   Ce1904   1.0    0.39529      0.35416      0.46780     Biso  1.000  Ce
   Ce1905   1.0    0.64438      0.34613      0.46780     Biso  1.000  Ce
   Ce1906   1.0    0.59567      0.70821      0.46780     Biso  1.000  Ce
   Ce1907   1.0    0.43095      0.29089      0.46780     Biso  1.000  Ce
   Ce1908   1.0    0.49661      0.65962      0.46780     Biso  1.000  Ce
   Ce1909   1.0    0.33567      0.50633      0.46780     Biso  1.000  Ce
   Ce1910   1.0    0.72976      0.36320      0.46780     Biso  1.000  Ce
   Ce1911   1.0    0.42908      0.66603      0.46780     Biso  1.000  Ce
   Ce1912   1.0    0.76380      0.60576      0.46780     Biso  1.000  Ce
   Ce1913   1.0    0.77981      0.45008      0.46780     Biso  1.000  Ce
   Ce1914   1.0    0.67062      0.44644      0.46780     Biso  1.000  Ce
   Ce1915   1.0    0.58389      0.67698      0.46780     Biso  1.000  Ce
   Ce1916   1.0    0.61375      0.28723      0.46780     Biso  1.000  Ce
   Ce1917   1.0    0.63032      0.31800      0.46780     Biso  1.000  Ce
   Ce1918   1.0    0.65593      0.48739      0.46780     Biso  1.000  Ce
   Ce1919   1.0    0.58931      0.49227      0.46780     Biso  1.000  Ce
   Ce1920   1.0    0.48418      0.44546      0.46780     Biso  1.000  Ce
   Ce1921   1.0    0.53202      0.26565      0.46780     Biso  1.000  Ce
   Ce1922   1.0    0.33051      0.61782      0.46780     Biso  1.000  Ce
   Ce1923   1.0    0.76893      0.49427      0.46780     Biso  1.000  Ce
   Ce1924   1.0    0.62580      0.68863      0.46780     Biso  1.000  Ce
   Ce1925   1.0    0.35712      0.59923      0.46780     Biso  1.000  Ce
   Ce1926   1.0    0.44983      0.32011      0.46780     Biso  1.000  Ce
   Ce1927   1.0    0.61375      0.48222      0.46780     Biso  1.000  Ce
   Ce1928   1.0    0.60772      0.58854      0.46780     Biso  1.000  Ce
   Ce1929   1.0    0.42779      0.59199      0.46780     Biso  1.000  Ce
   Ce1930   1.0    0.40282      0.68109      0.46780     Biso  1.000  Ce
   Ce1931   1.0    0.57070      0.46716      0.46780     Biso  1.000  Ce
   Ce1932   1.0    0.72021      0.40857      0.46780     Biso  1.000  Ce
   Ce1933   1.0    0.49322      0.58467      0.46780     Biso  1.000  Ce
   Ce1934   1.0    0.53315      0.33759      0.46780     Biso  1.000  Ce
   Ce1935   1.0    0.63785      0.46027      0.46780     Biso  1.000  Ce
   Ce1936   1.0    0.60119      0.33709      0.46780     Biso  1.000  Ce
   Ce1937   1.0    0.56403      0.39484      0.46780     Biso  1.000  Ce
   Ce1938   1.0    0.55499      0.61932      0.46780     Biso  1.000  Ce
   Ce1939   1.0    0.63149      0.38680      0.46780     Biso  1.000  Ce
   Ce1940   1.0    0.40923      0.56923      0.46780     Biso  1.000  Ce
   Ce1941   1.0    0.34015      0.57111      0.46780     Biso  1.000  Ce
   Ce1942   1.0    0.29224      0.37284      0.46780     Biso  1.000  Ce
   Ce1943   1.0    0.37571      0.32614      0.46780     Biso  1.000  Ce
   Ce1944   1.0    0.24915      0.47770      0.46780     Biso  1.000  Ce
   Ce1945   1.0    0.25432      0.36772      0.46780     Biso  1.000  Ce
   Ce1946   1.0    0.36403      0.55416      0.46780     Biso  1.000  Ce
   Ce1947   1.0    0.65593      0.36923      0.46780     Biso  1.000  Ce
   Ce1948   1.0    0.39529      0.42196      0.46780     Biso  1.000  Ce
   Ce1949   1.0    0.29220      0.49126      0.46780     Biso  1.000  Ce
   Ce1950   1.0    0.67740      0.58429      0.46780     Biso  1.000  Ce
   Ce1951   1.0    0.42429      0.40426      0.46780     Biso  1.000  Ce
   Ce1952   1.0    0.58723      0.30595      0.46780     Biso  1.000  Ce
   Ce1953   1.0    0.35677      0.41292      0.46780     Biso  1.000  Ce
   Ce1954   1.0    0.36114      0.48272      0.46780     Biso  1.000  Ce
   Ce1955   1.0    0.38441      0.39986      0.46780     Biso  1.000  Ce
   Ce1956   1.0    0.74783      0.57804      0.46780     Biso  1.000  Ce
   Ce1957   1.0    0.26824      0.39015      0.46780     Biso  1.000  Ce
   Ce1958   1.0    0.30279      0.44757      0.46780     Biso  1.000  Ce
   Ce1959   1.0    0.73089      0.55115      0.46780     Biso  1.000  Ce
   Ce1960   1.0    0.41488      0.45209      0.46780     Biso  1.000  Ce
   Ce1961   1.0    0.69510      0.30806      0.46780     Biso  1.000  Ce
   Ce1962   1.0    0.24485      0.40603      0.46780     Biso  1.000  Ce
   Ce1963   1.0    0.52837      0.45243      0.46780     Biso  1.000  Ce
   Ce1964   1.0    0.38814      0.47055      0.46780     Biso  1.000  Ce
   Ce1965   1.0    0.46068      0.34512      0.46780     Biso  1.000  Ce
   Ce1966   1.0    0.65024      0.60375      0.46780     Biso  1.000  Ce
   Ce1967   1.0    0.58964      0.37435      0.46780     Biso  1.000  Ce
   Ce1968   1.0    0.45367      0.38844      0.46780     Biso  1.000  Ce
   Ce1969   1.0    0.47849      0.37174      0.46780     Biso  1.000  Ce
   Ce1970   1.0    0.65077      0.78655      0.43560     Biso  1.000  Ce
   Ce1971   1.0    0.25782      0.68448      0.43560     Biso  1.000  Ce
   Ce1972   1.0    0.33869      0.82271      0.43560     Biso  1.000  Ce
   Ce1973   1.0    0.73789      0.25141      0.43560     Biso  1.000  Ce
   Ce1974   1.0    0.14319      0.35517      0.43560     Biso  1.000  Ce
   Ce1975   1.0    0.65091      0.15479      0.43560     Biso  1.000  Ce
   Ce1976   1.0    0.15725      0.50633      0.43560     Biso  1.000  Ce
   Ce1977   1.0    0.11657      0.45209      0.43560     Biso  1.000  Ce
   Ce1978   1.0    0.30490      0.25774      0.43560     Biso  1.000  Ce
   Ce1979   1.0    0.31695      0.76697      0.43560     Biso  1.000  Ce
   Ce1980   1.0    0.61036      0.14437      0.43560     Biso  1.000  Ce
   Ce1981   1.0    0.33593      0.24298      0.43560     Biso  1.000  Ce
   Ce1982   1.0    0.75537      0.27431      0.43560     Biso  1.000  Ce
   Ce1983   1.0    0.69209      0.16885      0.43560     Biso  1.000  Ce
   Ce1984   1.0    0.71921      0.22158      0.43560     Biso  1.000  Ce
   Ce1985   1.0    0.13379      0.40689      0.43560     Biso  1.000  Ce
   Ce1986   1.0    0.41337      0.18994      0.43560     Biso  1.000  Ce
   Ce1987   1.0    0.83431      0.66904      0.43560     Biso  1.000  Ce
   Ce1988   1.0    0.49322      0.13510      0.43560     Biso  1.000  Ce
   Ce1989   1.0    0.46610      0.15465      0.43560     Biso  1.000  Ce
   Ce1990   1.0    0.84501      0.62384      0.43560     Biso  1.000  Ce
   Ce1991   1.0    0.70475      0.19416      0.43560     Biso  1.000  Ce
   Ce1992   1.0    0.62229      0.81016      0.43560     Biso  1.000  Ce
   Ce1993   1.0    0.52000      0.87896      0.43560     Biso  1.000  Ce
   Ce1994   1.0    0.56403      0.13269      0.43560     Biso  1.000  Ce
   Ce1995   1.0    0.14584      0.43100      0.43560     Biso  1.000  Ce
   Ce1996   1.0    0.62128      0.17186      0.43560     Biso  1.000  Ce
   Ce1997   1.0    0.84840      0.43966      0.43560     Biso  1.000  Ce
   Ce1998   1.0    0.69510      0.23729      0.43560     Biso  1.000  Ce
   Ce1999   1.0    0.52120      0.83476      0.43560     Biso  1.000  Ce
   Ce2000   1.0    0.19893      0.51738      0.43560     Biso  1.000  Ce
   Ce2001   1.0    0.27878      0.64745      0.43560     Biso  1.000  Ce
   Ce2002   1.0    0.18648      0.55574      0.43560     Biso  1.000  Ce
   Ce2003   1.0    0.42957      0.85322      0.43560     Biso  1.000  Ce
   Ce2004   1.0    0.66024      0.18176      0.43560     Biso  1.000  Ce
   Ce2005   1.0    0.72373      0.29239      0.43560     Biso  1.000  Ce
   Ce2006   1.0    0.50527      0.16885      0.43560     Biso  1.000  Ce
   Ce2007   1.0    0.25518      0.62298      0.43560     Biso  1.000  Ce
   Ce2008   1.0    0.55009      0.85812      0.43560     Biso  1.000  Ce
   Ce2009   1.0    0.15273      0.38279      0.43560     Biso  1.000  Ce
   Ce2010   1.0    0.19944      0.58467      0.43560     Biso  1.000  Ce
   Ce2011   1.0    0.41149      0.82309      0.43560     Biso  1.000  Ce
   Ce2012   1.0    0.69123      0.72629      0.43560     Biso  1.000  Ce
   Ce2013   1.0    0.19642      0.32554      0.43560     Biso  1.000  Ce
   Ce2014   1.0    0.63220      0.76810      0.43560     Biso  1.000  Ce
   Ce2015   1.0    0.16441      0.45548      0.43560     Biso  1.000  Ce
   Ce2016   1.0    0.83156      0.41292      0.43560     Biso  1.000  Ce
   Ce2017   1.0    0.52486      0.19597      0.43560     Biso  1.000  Ce
   Ce2018   1.0    0.77981      0.70620      0.43560     Biso  1.000  Ce
   Ce2019   1.0    0.45319      0.83778      0.43560     Biso  1.000  Ce
   Ce2020   1.0    0.20998      0.53947      0.43560     Biso  1.000  Ce
   Ce2021   1.0    0.56403      0.84682      0.43560     Biso  1.000  Ce
   Ce2022   1.0    0.47514      0.18090      0.43560     Biso  1.000  Ce
   Ce2023   1.0    0.50678      0.54249      0.43560     Biso  1.000  Ce
   Ce2024   1.0    0.31846      0.66151      0.43560     Biso  1.000  Ce
   Ce2025   1.0    0.81477      0.38580      0.43560     Biso  1.000  Ce
   Ce2026   1.0    0.42241      0.52893      0.43560     Biso  1.000  Ce
   Ce2027   1.0    0.37721      0.69315      0.43560     Biso  1.000  Ce
   Ce2028   1.0    0.71209      0.71095      0.43560     Biso  1.000  Ce
   Ce2029   1.0    0.23925      0.52742      0.43560     Biso  1.000  Ce
   Ce2030   1.0    0.82166      0.46027      0.43560     Biso  1.000  Ce
   Ce2031   1.0    0.48719      0.51311      0.43560     Biso  1.000  Ce
   Ce2032   1.0    0.46008      0.78655      0.43560     Biso  1.000  Ce
   Ce2033   1.0    0.58814      0.23815      0.43560     Biso  1.000  Ce
   Ce2034   1.0    0.34859      0.71273      0.43560     Biso  1.000  Ce
   Ce2035   1.0    0.38690      0.64795      0.43560     Biso  1.000  Ce
   Ce2036   1.0    0.68757      0.28637      0.43560     Biso  1.000  Ce
   Ce2037   1.0    0.59266      0.18693      0.43560     Biso  1.000  Ce
   Ce2038   1.0    0.31484      0.52260      0.43560     Biso  1.000  Ce
   Ce2039   1.0    0.55047      0.81367      0.43560     Biso  1.000  Ce
   Ce2040   1.0    0.76709      0.67707      0.43560     Biso  1.000  Ce
   Ce2041   1.0    0.79755      0.61265      0.43560     Biso  1.000  Ce
   Ce2042   1.0    0.32113      0.72428      0.43560     Biso  1.000  Ce
   Ce2043   1.0    0.20960      0.46452      0.43560     Biso  1.000  Ce
   Ce2044   1.0    0.28870      0.60011      0.43560     Biso  1.000  Ce
   Ce2045   1.0    0.67014      0.25623      0.43560     Biso  1.000  Ce
   Ce2046   1.0    0.78098      0.62836      0.43560     Biso  1.000  Ce
   Ce2047   1.0    0.60858      0.21663      0.43560     Biso  1.000  Ce
   Ce2048   1.0    0.56166      0.50934      0.43560     Biso  1.000  Ce
   Ce2049   1.0    0.46223      0.52742      0.43560     Biso  1.000  Ce
   Ce2050   1.0    0.55700      0.24970      0.43560     Biso  1.000  Ce
   Ce2051   1.0    0.44652      0.50482      0.43560     Biso  1.000  Ce
   Ce2052   1.0    0.59718      0.51386      0.43560     Biso  1.000  Ce
   Ce2053   1.0    0.64426      0.26866      0.43560     Biso  1.000  Ce
   Ce2054   1.0    0.59831      0.25661      0.43560     Biso  1.000  Ce
   Ce2055   1.0    0.79487      0.47519      0.43560     Biso  1.000  Ce
   Ce2056   1.0    0.51331      0.68143      0.43560     Biso  1.000  Ce
   Ce2057   1.0    0.52486      0.64192      0.43560     Biso  1.000  Ce
   Ce2058   1.0    0.26663      0.50211      0.43560     Biso  1.000  Ce
   Ce2059   1.0    0.79970      0.54550      0.43560     Biso  1.000  Ce
   Ce2060   1.0    0.77104      0.37525      0.43560     Biso  1.000  Ce
   Ce2061   1.0    0.79115      0.40124      0.43560     Biso  1.000  Ce
   Ce2062   1.0    0.81714      0.57111      0.43560     Biso  1.000  Ce
   Ce2063   1.0    0.45491      0.72026      0.43560     Biso  1.000  Ce
   Ce2064   1.0    0.54783      0.48185      0.43560     Biso  1.000  Ce
   Ce2065   1.0    0.83042      0.52550      0.43560     Biso  1.000  Ce
   Ce2066   1.0    0.69028      0.35507      0.43560     Biso  1.000  Ce
   Ce2067   1.0    0.74181      0.39484      0.43560     Biso  1.000  Ce
   Ce2068   1.0    0.38136      0.50972      0.43560     Biso  1.000  Ce
   Ce2069   1.0    0.78851      0.59156      0.43560     Biso  1.000  Ce
   Ce2070   1.0    0.47476      0.48863      0.43560     Biso  1.000  Ce
   Ce2071   1.0    0.56516      0.76584      0.43560     Biso  1.000  Ce
   Ce2072   1.0    0.51883      0.75605      0.43560     Biso  1.000  Ce
   Ce2073   1.0    0.54105      0.22045      0.43560     Biso  1.000  Ce
   Ce2074   1.0    0.66110      0.62083      0.43560     Biso  1.000  Ce
   Ce2075   1.0    0.36064      0.66904      0.43560     Biso  1.000  Ce
   Ce2076   1.0    0.51612      0.43040      0.43560     Biso  1.000  Ce
   Ce2077   1.0    0.29822      0.55755      0.43560     Biso  1.000  Ce
   Ce2078   1.0    0.56554      0.65010      0.43560     Biso  1.000  Ce
   Ce2079   1.0    0.49563      0.77299      0.43560     Biso  1.000  Ce
   Ce2080   1.0    0.55851      0.69047      0.43560     Biso  1.000  Ce
   Ce2081   1.0    0.44200      0.43552      0.43560     Biso  1.000  Ce
   Ce2082   1.0    0.37420      0.62535      0.43560     Biso  1.000  Ce
   Ce2083   1.0    0.30339      0.63228      0.43560     Biso  1.000  Ce
   Ce2084   1.0    0.52084      0.56910      0.43560     Biso  1.000  Ce
   Ce2085   1.0    0.51582      0.49729      0.43560     Biso  1.000  Ce
   Ce2086   1.0    0.45857      0.46414      0.43560     Biso  1.000  Ce
   Ce2087   1.0    0.35900      0.73643      0.43560     Biso  1.000  Ce
   Ce2088   1.0    0.43936      0.24079      0.43560     Biso  1.000  Ce
   Ce2089   1.0    0.67133      0.33056      0.43560     Biso  1.000  Ce
   Ce2090   1.0    0.50166      0.46896      0.43560     Biso  1.000  Ce
   Ce2091   1.0    0.21299      0.42196      0.43560     Biso  1.000  Ce
   Ce2092   1.0    0.73126      0.61932      0.43560     Biso  1.000  Ce
   Ce2093   1.0    0.57491      0.53546      0.43560     Biso  1.000  Ce
   Ce2094   1.0    0.45792      0.27733      0.43560     Biso  1.000  Ce
   Ce2095   1.0    0.44463      0.68750      0.43560     Biso  1.000  Ce
   Ce2096   1.0    0.57156      0.27517      0.43560     Biso  1.000  Ce
   Ce2097   1.0    0.54358      0.73834      0.43560     Biso  1.000  Ce
   Ce2098   1.0    0.22685      0.37736      0.43560     Biso  1.000  Ce
   Ce2099   1.0    0.72633      0.66466      0.43560     Biso  1.000  Ce
   Ce2100   1.0    0.35009      0.52893      0.43560     Biso  1.000  Ce
   Ce2101   1.0    0.53691      0.40991      0.43560     Biso  1.000  Ce
   Ce2102   1.0    0.39040      0.27770      0.43560     Biso  1.000  Ce
   Ce2103   1.0    0.57759      0.41955      0.43560     Biso  1.000  Ce
   Ce2104   1.0    0.53879      0.66866      0.43560     Biso  1.000  Ce
   Ce2105   1.0    0.77465      0.56599      0.43560     Biso  1.000  Ce
   Ce2106   1.0    0.46610      0.60576      0.43560     Biso  1.000  Ce
   Ce2107   1.0    0.47876      0.56358      0.43560     Biso  1.000  Ce
   Ce2108   1.0    0.69962      0.38128      0.43560     Biso  1.000  Ce
   Ce2109   1.0    0.68506      0.65364      0.43560     Biso  1.000  Ce
   Ce2110   1.0    0.72561      0.48185      0.43560     Biso  1.000  Ce
   Ce2111   1.0    0.69360      0.42648      0.43560     Biso  1.000  Ce
   Ce2112   1.0    0.63785      0.71725      0.43560     Biso  1.000  Ce
   Ce2113   1.0    0.75436      0.64527      0.43560     Biso  1.000  Ce
   Ce2114   1.0    0.60621      0.40689      0.43560     Biso  1.000  Ce
   Ce2115   1.0    0.70866      0.63439      0.43560     Biso  1.000  Ce
   Ce2116   1.0    0.64162      0.64192      0.43560     Biso  1.000  Ce
   Ce2117   1.0    0.74181      0.50783      0.43560     Biso  1.000  Ce
   Ce2118   1.0    0.59906      0.45171      0.43560     Biso  1.000  Ce
   Ce2119   1.0    0.36215      0.29540      0.43560     Biso  1.000  Ce
   Ce2120   1.0    0.38211      0.58203      0.43560     Biso  1.000  Ce
   Ce2121   1.0    0.56468      0.58166      0.43560     Biso  1.000  Ce
   Ce2122   1.0    0.43296      0.54851      0.43560     Biso  1.000  Ce
   Ce2123   1.0    0.41525      0.63552      0.43560     Biso  1.000  Ce
   Ce2124   1.0    0.54565      0.29782      0.43560     Biso  1.000  Ce
   Ce2125   1.0    0.32247      0.54215      0.43560     Biso  1.000  Ce
   Ce2126   1.0    0.73944      0.44004      0.43560     Biso  1.000  Ce
   Ce2127   1.0    0.48418      0.25684      0.43560     Biso  1.000  Ce
   Ce2128   1.0    0.23198      0.45028      0.43560     Biso  1.000  Ce
   Ce2129   1.0    0.71243      0.45322      0.43560     Biso  1.000  Ce
   Ce2130   1.0    0.50490      0.28373      0.43560     Biso  1.000  Ce
   Ce2131   1.0    0.49360      0.40049      0.43560     Biso  1.000  Ce
   Ce2132   1.0    0.40282      0.49578      0.43560     Biso  1.000  Ce
   Ce2133   1.0    0.27326      0.46199      0.43560     Biso  1.000  Ce
   Ce2134   1.0    0.53804      0.59409      0.43560     Biso  1.000  Ce
   Ce2135   1.0    0.75273      0.46452      0.43560     Biso  1.000  Ce
   Ce2136   1.0    0.71981      0.59823      0.43560     Biso  1.000  Ce
   Ce2137   1.0    0.71871      0.52692      0.43560     Biso  1.000  Ce
   Ce2138   1.0    0.63748      0.57299      0.43560     Biso  1.000  Ce
   Ce2139   1.0    0.43296      0.36083      0.43560     Biso  1.000  Ce
   Ce2140   1.0    0.61827      0.36169      0.43560     Biso  1.000  Ce
   Ce2141   1.0    0.32900      0.42949      0.43560     Biso  1.000  Ce
   Ce2142   1.0    0.69845      0.49829      0.43560     Biso  1.000  Ce
   Ce2143   1.0    0.50829      0.61480      0.43560     Biso  1.000  Ce
   Ce2144   1.0    0.67823      0.39846      0.43560     Biso  1.000  Ce
   Ce2145   1.0    0.61944      0.54650      0.43560     Biso  1.000  Ce
   Ce2146   1.0    0.69295      0.61480      0.43560     Biso  1.000  Ce
   Ce2147   1.0    0.28230      0.41808      0.43560     Biso  1.000  Ce
   Ce2148   1.0    0.31883      0.47582      0.43560     Biso  1.000  Ce
   Ce2149   1.0    0.48870      0.32855      0.43560     Biso  1.000  Ce
   Ce2150   1.0    0.66110      0.56056      0.43560     Biso  1.000  Ce
   Ce2151   1.0    0.65443      0.67055      0.43560     Biso  1.000  Ce
   Ce2152   1.0    0.27718      0.34573      0.43560     Biso  1.000  Ce
   Ce2153   1.0    0.30339      0.33156      0.43560     Biso  1.000  Ce
   Ce2154   1.0    0.34859      0.33910      0.43560     Biso  1.000  Ce
   Ce2155   1.0    0.25869      0.43150      0.43560     Biso  1.000  Ce
   Ce2156   1.0    0.59228      0.56320      0.43560     Biso  1.000  Ce
   Ce2157   1.0    0.46648      0.41631      0.43560     Biso  1.000  Ce
   Ce2158   1.0    0.65785      0.30006      0.43560     Biso  1.000  Ce
   Ce2159   1.0    0.33616      0.31085      0.43560     Biso  1.000  Ce
   Ce2160   1.0    0.64689      0.53194      0.43560     Biso  1.000  Ce
   Ce2161   1.0    0.47552      0.29804      0.43560     Biso  1.000  Ce
   Ce2162   1.0    0.46911      0.67507      0.43560     Biso  1.000  Ce
   Ce2163   1.0    0.52134      0.38145      0.43560     Biso  1.000  Ce
   Ce2164   1.0    0.57207      0.34412      0.43560     Biso  1.000  Ce
   Ce2165   1.0    0.56102      0.32252      0.43560     Biso  1.000  Ce
   Ce2166   1.0    0.32298      0.35868      0.43560     Biso  1.000  Ce
   Ce2167   1.0    0.55382      0.43803      0.43560     Biso  1.000  Ce
   Ce2168   1.0    0.39831      0.61179      0.43560     Biso  1.000  Ce
   Ce2169   1.0    0.75898      0.53495      0.43560     Biso  1.000  Ce
   Ce2170   1.0    0.51517      0.31047      0.43560     Biso  1.000  Ce
   Ce2171   1.0    0.70678      0.56697      0.43560     Biso  1.000  Ce
   Ce2172   1.0    0.40546      0.30407      0.43560     Biso  1.000  Ce
   Ce2173   1.0    0.42151      0.33307      0.43560     Biso  1.000  Ce
   Ce2174   1.0    0.61977      0.61566      0.43560     Biso  1.000  Ce
   Ce2175   1.0    0.40584      0.37676      0.43560     Biso  1.000  Ce
   Ce2176   1.0    0.58060      0.60878      0.43560     Biso  1.000  Ce
   Ce2177   1.0    0.37269      0.43944      0.43560     Biso  1.000  Ce
   Ce2178   1.0    0.34471      0.45683      0.43560     Biso  1.000  Ce
   Ce2179   1.0    0.31092      0.40237      0.43560     Biso  1.000  Ce
   Ce2180   1.0    0.50743      0.35567      0.43560     Biso  1.000  Ce
   Ce2181   1.0    0.33955      0.38339      0.43560     Biso  1.000  Ce
   Ce2182   1.0    0.68908      0.54249      0.43560     Biso  1.000  Ce
   Ce2183   1.0    0.36606      0.36621      0.43560     Biso  1.000  Ce
   Ce2184   1.0    0.54846      0.36337      0.43560     Biso  1.000  Ce
   Ce2185   1.0    0.84124      0.55454      0.40340     Biso  1.000  Ce
   Ce2186   1.0    0.85265      0.50934      0.40340     Biso  1.000  Ce
   Ce2187   1.0    0.38023      0.20802      0.40340     Biso  1.000  Ce
   Ce2188   1.0    0.35512      0.22359      0.40340     Biso  1.000  Ce
   Ce2189   1.0    0.43898      0.17574      0.40340     Biso  1.000  Ce
   Ce2190   1.0    0.47175      0.86226      0.40340     Biso  1.000  Ce
   Ce2191   1.0    0.70223      0.75505      0.40340     Biso  1.000  Ce
   Ce2192   1.0    0.21386      0.60275      0.40340     Biso  1.000  Ce
   Ce2193   1.0    0.23208      0.63857      0.40340     Biso  1.000  Ce
   Ce2194   1.0    0.32298      0.80162      0.40340     Biso  1.000  Ce
   Ce2195   1.0    0.27326      0.72026      0.40340     Biso  1.000  Ce
   Ce2196   1.0    0.52335      0.11100      0.40340     Biso  1.000  Ce
   Ce2197   1.0    0.80207      0.36230      0.40340     Biso  1.000  Ce
   Ce2198   1.0    0.73076      0.73784      0.40340     Biso  1.000  Ce
   Ce2199   1.0    0.86987      0.54550      0.40340     Biso  1.000  Ce
   Ce2200   1.0    0.71519      0.26326      0.40340     Biso  1.000  Ce
   Ce2201   1.0    0.40031      0.79308      0.40340     Biso  1.000  Ce
   Ce2202   1.0    0.28129      0.27632      0.40340     Biso  1.000  Ce
   Ce2203   1.0    0.80793      0.68645      0.40340     Biso  1.000  Ce
   Ce2204   1.0    0.86169      0.46716      0.40340     Biso  1.000  Ce
   Ce2205   1.0    0.59266      0.82573      0.40340     Biso  1.000  Ce
   Ce2206   1.0    0.85782      0.58467      0.40340     Biso  1.000  Ce
   Ce2207   1.0    0.16780      0.34211      0.40340     Biso  1.000  Ce
   Ce2208   1.0    0.17167      0.53215      0.40340     Biso  1.000  Ce
   Ce2209   1.0    0.37872      0.84380      0.40340     Biso  1.000  Ce
   Ce2210   1.0    0.75377      0.34858      0.40340     Biso  1.000  Ce
   Ce2211   1.0    0.49874      0.84632      0.40340     Biso  1.000  Ce
   Ce2212   1.0    0.75888      0.71474      0.40340     Biso  1.000  Ce
   Ce2213   1.0    0.29134      0.74738      0.40340     Biso  1.000  Ce
   Ce2214   1.0    0.57684      0.15906      0.40340     Biso  1.000  Ce
   Ce2215   1.0    0.36700      0.81267      0.40340     Biso  1.000  Ce
   Ce2216   1.0    0.63032      0.24870      0.40340     Biso  1.000  Ce
   Ce2217   1.0    0.83936      0.48260      0.40340     Biso  1.000  Ce
   Ce2218   1.0    0.55262      0.17488      0.40340     Biso  1.000  Ce
   Ce2219   1.0    0.30088      0.69666      0.40340     Biso  1.000  Ce
   Ce2220   1.0    0.53540      0.14776      0.40340     Biso  1.000  Ce
   Ce2221   1.0    0.18324      0.36207      0.40340     Biso  1.000  Ce
   Ce2222   1.0    0.18095      0.48551      0.40340     Biso  1.000  Ce
   Ce2223   1.0    0.65141      0.22610      0.40340     Biso  1.000  Ce
   Ce2224   1.0    0.68004      0.20863      0.40340     Biso  1.000  Ce
   Ce2225   1.0    0.74294      0.31989      0.40340     Biso  1.000  Ce
   Ce2226   1.0    0.21940      0.30783      0.40340     Biso  1.000  Ce
   Ce2227   1.0    0.33616      0.75379      0.40340     Biso  1.000  Ce
   Ce2228   1.0    0.74030      0.69530      0.40340     Biso  1.000  Ce
   Ce2229   1.0    0.65744      0.74437      0.40340     Biso  1.000  Ce
   Ce2230   1.0    0.17332      0.41041      0.40340     Biso  1.000  Ce
   Ce2231   1.0    0.24049      0.59333      0.40340     Biso  1.000  Ce
   Ce2232   1.0    0.43559      0.80501      0.40340     Biso  1.000  Ce
   Ce2233   1.0    0.53641      0.52943      0.40340     Biso  1.000  Ce
   Ce2234   1.0    0.57458      0.79710      0.40340     Biso  1.000  Ce
   Ce2235   1.0    0.83371      0.60215      0.40340     Biso  1.000  Ce
   Ce2236   1.0    0.35074      0.78354      0.40340     Biso  1.000  Ce
   Ce2237   1.0    0.72072      0.34362      0.40340     Biso  1.000  Ce
   Ce2238   1.0    0.28832      0.67507      0.40340     Biso  1.000  Ce
   Ce2239   1.0    0.48267      0.81729      0.40340     Biso  1.000  Ce
   Ce2240   1.0    0.22756      0.56910      0.40340     Biso  1.000  Ce
   Ce2241   1.0    0.45104      0.19984      0.40340     Biso  1.000  Ce
   Ce2242   1.0    0.57608      0.72177      0.40340     Biso  1.000  Ce
   Ce2243   1.0    0.81262      0.50116      0.40340     Biso  1.000  Ce
   Ce2244   1.0    0.67186      0.69616      0.40340     Biso  1.000  Ce
   Ce2245   1.0    0.34608      0.64242      0.40340     Biso  1.000  Ce
   Ce2246   1.0    0.50075      0.72780      0.40340     Biso  1.000  Ce
   Ce2247   1.0    0.24915      0.54399      0.40340     Biso  1.000  Ce
   Ce2248   1.0    0.19077      0.44230      0.40340     Biso  1.000  Ce
   Ce2249   1.0    0.40245      0.23250      0.40340     Biso  1.000  Ce
   Ce2250   1.0    0.79492      0.66038      0.40340     Biso  1.000  Ce
   Ce2251   1.0    0.23559      0.33307      0.40340     Biso  1.000  Ce
   Ce2252   1.0    0.37269      0.25322      0.40340     Biso  1.000  Ce
   Ce2253   1.0    0.80358      0.43401      0.40340     Biso  1.000  Ce
   Ce2254   1.0    0.20180      0.39785      0.40340     Biso  1.000  Ce
   Ce2255   1.0    0.58964      0.75190      0.40340     Biso  1.000  Ce
   Ce2256   1.0    0.22203      0.49514      0.40340     Biso  1.000  Ce
   Ce2257   1.0    0.56581      0.20309      0.40340     Biso  1.000  Ce
   Ce2258   1.0    0.49322      0.21043      0.40340     Biso  1.000  Ce
   Ce2259   1.0    0.41186      0.26312      0.40340     Biso  1.000  Ce
   Ce2260   1.0    0.63183      0.50030      0.40340     Biso  1.000  Ce
   Ce2261   1.0    0.51070      0.80162      0.40340     Biso  1.000  Ce
   Ce2262   1.0    0.82316      0.64192      0.40340     Biso  1.000  Ce
   Ce2263   1.0    0.60471      0.78053      0.40340     Biso  1.000  Ce
   Ce2264   1.0    0.24765      0.28787      0.40340     Biso  1.000  Ce
   Ce2265   1.0    0.51431      0.24031      0.40340     Biso  1.000  Ce
   Ce2266   1.0    0.26422      0.32102      0.40340     Biso  1.000  Ce
   Ce2267   1.0    0.29134      0.30143      0.40340     Biso  1.000  Ce
   Ce2268   1.0    0.44840      0.76207      0.40340     Biso  1.000  Ce
   Ce2269   1.0    0.44501      0.57714      0.40340     Biso  1.000  Ce
   Ce2270   1.0    0.40847      0.75077      0.40340     Biso  1.000  Ce
   Ce2271   1.0    0.42994      0.47921      0.40340     Biso  1.000  Ce
   Ce2272   1.0    0.41287      0.70185      0.40340     Biso  1.000  Ce
   Ce2273   1.0    0.66949      0.50934      0.40340     Biso  1.000  Ce
   Ce2274   1.0    0.43258      0.73571      0.40340     Biso  1.000  Ce
   Ce2275   1.0    0.42151      0.77902      0.40340     Biso  1.000  Ce
   Ce2276   1.0    0.39228      0.53797      0.40340     Biso  1.000  Ce
   Ce2277   1.0    0.61073      0.72930      0.40340     Biso  1.000  Ce
   Ce2278   1.0    0.76273      0.41962      0.40340     Biso  1.000  Ce
   Ce2279   1.0    0.63484      0.19898      0.40340     Biso  1.000  Ce
   Ce2280   1.0    0.47514      0.74050      0.40340     Biso  1.000  Ce
   Ce2281   1.0    0.52697      0.71243      0.40340     Biso  1.000  Ce
   Ce2282   1.0    0.37872      0.76847      0.40340     Biso  1.000  Ce
   Ce2283   1.0    0.48203      0.63589      0.40340     Biso  1.000  Ce
   Ce2284   1.0    0.65024      0.41493      0.40340     Biso  1.000  Ce
   Ce2285   1.0    0.45556      0.64644      0.40340     Biso  1.000  Ce
   Ce2286   1.0    0.61224      0.66301      0.40340     Biso  1.000  Ce
   Ce2287   1.0    0.46987      0.22685      0.40340     Biso  1.000  Ce
   Ce2288   1.0    0.33620      0.68511      0.40340     Biso  1.000  Ce
   Ce2289   1.0    0.78765      0.52139      0.40340     Biso  1.000  Ce
   Ce2290   1.0    0.42425      0.21606      0.40340     Biso  1.000  Ce
   Ce2291   1.0    0.48569      0.70369      0.40340     Biso  1.000  Ce
   Ce2292   1.0    0.27962      0.52943      0.40340     Biso  1.000  Ce
   Ce2293   1.0    0.26970      0.57810      0.40340     Biso  1.000  Ce
   Ce2294   1.0    0.62429      0.43401      0.40340     Biso  1.000  Ce
   Ce2295   1.0    0.31846      0.28335      0.40340     Biso  1.000  Ce
   Ce2296   1.0    0.38977      0.72060      0.40340     Biso  1.000  Ce
   Ce2297   1.0    0.59567      0.63374      0.40340     Biso  1.000  Ce
   Ce2298   1.0    0.34892      0.27030      0.40340     Biso  1.000  Ce
   Ce2299   1.0    0.31209      0.58668      0.40340     Biso  1.000  Ce
   Ce2300   1.0    0.44350      0.62384      0.40340     Biso  1.000  Ce
   Ce2301   1.0    0.54746      0.55153      0.40340     Biso  1.000  Ce
   Ce2302   1.0    0.53814      0.78546      0.40340     Biso  1.000  Ce
   Ce2303   1.0    0.20697      0.35266      0.40340     Biso  1.000  Ce
   Ce2304   1.0    0.68391      0.47017      0.40340     Biso  1.000  Ce
   Ce2305   1.0    0.69510      0.68411      0.40340     Biso  1.000  Ce
   Ce2306   1.0    0.39529      0.35416      0.40340     Biso  1.000  Ce
   Ce2307   1.0    0.64438      0.34613      0.40340     Biso  1.000  Ce
   Ce2308   1.0    0.59567      0.70821      0.40340     Biso  1.000  Ce
   Ce2309   1.0    0.43095      0.29089      0.40340     Biso  1.000  Ce
   Ce2310   1.0    0.49661      0.65962      0.40340     Biso  1.000  Ce
   Ce2311   1.0    0.33567      0.50633      0.40340     Biso  1.000  Ce
   Ce2312   1.0    0.72976      0.36320      0.40340     Biso  1.000  Ce
   Ce2313   1.0    0.42908      0.66603      0.40340     Biso  1.000  Ce
   Ce2314   1.0    0.76380      0.60576      0.40340     Biso  1.000  Ce
   Ce2315   1.0    0.77981      0.45008      0.40340     Biso  1.000  Ce
   Ce2316   1.0    0.67062      0.44644      0.40340     Biso  1.000  Ce
   Ce2317   1.0    0.58389      0.67698      0.40340     Biso  1.000  Ce
   Ce2318   1.0    0.61375      0.28723      0.40340     Biso  1.000  Ce
   Ce2319   1.0    0.63032      0.31800      0.40340     Biso  1.000  Ce
   Ce2320   1.0    0.65593      0.48739      0.40340     Biso  1.000  Ce
   Ce2321   1.0    0.58931      0.49227      0.40340     Biso  1.000  Ce
   Ce2322   1.0    0.48418      0.44546      0.40340     Biso  1.000  Ce
   Ce2323   1.0    0.53202      0.26565      0.40340     Biso  1.000  Ce
   Ce2324   1.0    0.33051      0.61782      0.40340     Biso  1.000  Ce
   Ce2325   1.0    0.76893      0.49427      0.40340     Biso  1.000  Ce
   Ce2326   1.0    0.62580      0.68863      0.40340     Biso  1.000  Ce
   Ce2327   1.0    0.35712      0.59923      0.40340     Biso  1.000  Ce
   Ce2328   1.0    0.44983      0.32011      0.40340     Biso  1.000  Ce
   Ce2329   1.0    0.61375      0.48222      0.40340     Biso  1.000  Ce
   Ce2330   1.0    0.60772      0.58854      0.40340     Biso  1.000  Ce
   Ce2331   1.0    0.42779      0.59199      0.40340     Biso  1.000  Ce
   Ce2332   1.0    0.40282      0.68109      0.40340     Biso  1.000  Ce
   Ce2333   1.0    0.57070      0.46716      0.40340     Biso  1.000  Ce
   Ce2334   1.0    0.72021      0.40857      0.40340     Biso  1.000  Ce
   Ce2335   1.0    0.49322      0.58467      0.40340     Biso  1.000  Ce
   Ce2336   1.0    0.53315      0.33759      0.40340     Biso  1.000  Ce
   Ce2337   1.0    0.63785      0.46027      0.40340     Biso  1.000  Ce
   Ce2338   1.0    0.60119      0.33709      0.40340     Biso  1.000  Ce
   Ce2339   1.0    0.56403      0.39484      0.40340     Biso  1.000  Ce
   Ce2340   1.0    0.55499      0.61932      0.40340     Biso  1.000  Ce
   Ce2341   1.0    0.63149      0.38680      0.40340     Biso  1.000  Ce
   Ce2342   1.0    0.40923      0.56923      0.40340     Biso  1.000  Ce
   Ce2343   1.0    0.34015      0.57111      0.40340     Biso  1.000  Ce
   Ce2344   1.0    0.29224      0.37284      0.40340     Biso  1.000  Ce
   Ce2345   1.0    0.37571      0.32614      0.40340     Biso  1.000  Ce
   Ce2346   1.0    0.24915      0.47770      0.40340     Biso  1.000  Ce
   Ce2347   1.0    0.25432      0.36772      0.40340     Biso  1.000  Ce
   Ce2348   1.0    0.36403      0.55416      0.40340     Biso  1.000  Ce
   Ce2349   1.0    0.65593      0.36923      0.40340     Biso  1.000  Ce
   Ce2350   1.0    0.39529      0.42196      0.40340     Biso  1.000  Ce
   Ce2351   1.0    0.29220      0.49126      0.40340     Biso  1.000  Ce
   Ce2352   1.0    0.67740      0.58429      0.40340     Biso  1.000  Ce
   Ce2353   1.0    0.42429      0.40426      0.40340     Biso  1.000  Ce
   Ce2354   1.0    0.58723      0.30595      0.40340     Biso  1.000  Ce
   Ce2355   1.0    0.35677      0.41292      0.40340     Biso  1.000  Ce
   Ce2356   1.0    0.36114      0.48272      0.40340     Biso  1.000  Ce
   Ce2357   1.0    0.38441      0.39986      0.40340     Biso  1.000  Ce
   Ce2358   1.0    0.74783      0.57804      0.40340     Biso  1.000  Ce
   Ce2359   1.0    0.26824      0.39015      0.40340     Biso  1.000  Ce
   Ce2360   1.0    0.30279      0.44757      0.40340     Biso  1.000  Ce
   Ce2361   1.0    0.73089      0.55115      0.40340     Biso  1.000  Ce
   Ce2362   1.0    0.41488      0.45209      0.40340     Biso  1.000  Ce
   Ce2363   1.0    0.69510      0.30806      0.40340     Biso  1.000  Ce
   Ce2364   1.0    0.24485      0.40603      0.40340     Biso  1.000  Ce
   Ce2365   1.0    0.52837      0.45243      0.40340     Biso  1.000  Ce
   Ce2366   1.0    0.38814      0.47055      0.40340     Biso  1.000  Ce
   Ce2367   1.0    0.46068      0.34512      0.40340     Biso  1.000  Ce
   Ce2368   1.0    0.65024      0.60375      0.40340     Biso  1.000  Ce
   Ce2369   1.0    0.58964      0.37435      0.40340     Biso  1.000  Ce
   Ce2370   1.0    0.45367      0.38844      0.40340     Biso  1.000  Ce
   Ce2371   1.0    0.47849      0.37174      0.40340     Biso  1.000  Ce
   Ce2372   1.0    0.14584      0.43100      0.37119     Biso  1.000  Ce
   Ce2373   1.0    0.62128      0.17186      0.37119     Biso  1.000  Ce
   Ce2374   1.0    0.84840      0.43966      0.37119     Biso  1.000  Ce
   Ce2375   1.0    0.69510      0.23729      0.37119     Biso  1.000  Ce
   Ce2376   1.0    0.52120      0.83476      0.37119     Biso  1.000  Ce
   Ce2377   1.0    0.19893      0.51738      0.37119     Biso  1.000  Ce
   Ce2378   1.0    0.27878      0.64745      0.37119     Biso  1.000  Ce
   Ce2379   1.0    0.18648      0.55574      0.37119     Biso  1.000  Ce
   Ce2380   1.0    0.42957      0.85322      0.37119     Biso  1.000  Ce
   Ce2381   1.0    0.66024      0.18176      0.37119     Biso  1.000  Ce
   Ce2382   1.0    0.72373      0.29239      0.37119     Biso  1.000  Ce
   Ce2383   1.0    0.50527      0.16885      0.37119     Biso  1.000  Ce
   Ce2384   1.0    0.25518      0.62298      0.37119     Biso  1.000  Ce
   Ce2385   1.0    0.55009      0.85812      0.37119     Biso  1.000  Ce
   Ce2386   1.0    0.15273      0.38279      0.37119     Biso  1.000  Ce
   Ce2387   1.0    0.19944      0.58467      0.37119     Biso  1.000  Ce
   Ce2388   1.0    0.41149      0.82309      0.37119     Biso  1.000  Ce
   Ce2389   1.0    0.69123      0.72629      0.37119     Biso  1.000  Ce
   Ce2390   1.0    0.19642      0.32554      0.37119     Biso  1.000  Ce
   Ce2391   1.0    0.63220      0.76810      0.37119     Biso  1.000  Ce
   Ce2392   1.0    0.16441      0.45548      0.37119     Biso  1.000  Ce
   Ce2393   1.0    0.83156      0.41292      0.37119     Biso  1.000  Ce
   Ce2394   1.0    0.52486      0.19597      0.37119     Biso  1.000  Ce
   Ce2395   1.0    0.77981      0.70620      0.37119     Biso  1.000  Ce
   Ce2396   1.0    0.45319      0.83778      0.37119     Biso  1.000  Ce
   Ce2397   1.0    0.20998      0.53947      0.37119     Biso  1.000  Ce
   Ce2398   1.0    0.56403      0.84682      0.37119     Biso  1.000  Ce
   Ce2399   1.0    0.47514      0.18090      0.37119     Biso  1.000  Ce
   Ce2400   1.0    0.50678      0.54249      0.37119     Biso  1.000  Ce
   Ce2401   1.0    0.31846      0.66151      0.37119     Biso  1.000  Ce
   Ce2402   1.0    0.81477      0.38580      0.37119     Biso  1.000  Ce
   Ce2403   1.0    0.42241      0.52893      0.37119     Biso  1.000  Ce
   Ce2404   1.0    0.37721      0.69315      0.37119     Biso  1.000  Ce
   Ce2405   1.0    0.71209      0.71095      0.37119     Biso  1.000  Ce
   Ce2406   1.0    0.23925      0.52742      0.37119     Biso  1.000  Ce
   Ce2407   1.0    0.82166      0.46027      0.37119     Biso  1.000  Ce
   Ce2408   1.0    0.48719      0.51311      0.37119     Biso  1.000  Ce
   Ce2409   1.0    0.46008      0.78655      0.37119     Biso  1.000  Ce
   Ce2410   1.0    0.58814      0.23815      0.37119     Biso  1.000  Ce
   Ce2411   1.0    0.34859      0.71273      0.37119     Biso  1.000  Ce
   Ce2412   1.0    0.38690      0.64795      0.37119     Biso  1.000  Ce
   Ce2413   1.0    0.68757      0.28637      0.37119     Biso  1.000  Ce
   Ce2414   1.0    0.59266      0.18693      0.37119     Biso  1.000  Ce
   Ce2415   1.0    0.31484      0.52260      0.37119     Biso  1.000  Ce
   Ce2416   1.0    0.55047      0.81367      0.37119     Biso  1.000  Ce
   Ce2417   1.0    0.76709      0.67707      0.37119     Biso  1.000  Ce
   Ce2418   1.0    0.79755      0.61265      0.37119     Biso  1.000  Ce
   Ce2419   1.0    0.32113      0.72428      0.37119     Biso  1.000  Ce
   Ce2420   1.0    0.20960      0.46452      0.37119     Biso  1.000  Ce
   Ce2421   1.0    0.28870      0.60011      0.37119     Biso  1.000  Ce
   Ce2422   1.0    0.67014      0.25623      0.37119     Biso  1.000  Ce
   Ce2423   1.0    0.78098      0.62836      0.37119     Biso  1.000  Ce
   Ce2424   1.0    0.60858      0.21663      0.37119     Biso  1.000  Ce
   Ce2425   1.0    0.56166      0.50934      0.37119     Biso  1.000  Ce
   Ce2426   1.0    0.46223      0.52742      0.37119     Biso  1.000  Ce
   Ce2427   1.0    0.55700      0.24970      0.37119     Biso  1.000  Ce
   Ce2428   1.0    0.44652      0.50482      0.37119     Biso  1.000  Ce
   Ce2429   1.0    0.59718      0.51386      0.37119     Biso  1.000  Ce
   Ce2430   1.0    0.64426      0.26866      0.37119     Biso  1.000  Ce
   Ce2431   1.0    0.59831      0.25661      0.37119     Biso  1.000  Ce
   Ce2432   1.0    0.79487      0.47519      0.37119     Biso  1.000  Ce
   Ce2433   1.0    0.51331      0.68143      0.37119     Biso  1.000  Ce
   Ce2434   1.0    0.52486      0.64192      0.37119     Biso  1.000  Ce
   Ce2435   1.0    0.26663      0.50211      0.37119     Biso  1.000  Ce
   Ce2436   1.0    0.79970      0.54550      0.37119     Biso  1.000  Ce
   Ce2437   1.0    0.77104      0.37525      0.37119     Biso  1.000  Ce
   Ce2438   1.0    0.79115      0.40124      0.37119     Biso  1.000  Ce
   Ce2439   1.0    0.81714      0.57111      0.37119     Biso  1.000  Ce
   Ce2440   1.0    0.45491      0.72026      0.37119     Biso  1.000  Ce
   Ce2441   1.0    0.54783      0.48185      0.37119     Biso  1.000  Ce
   Ce2442   1.0    0.83042      0.52550      0.37119     Biso  1.000  Ce
   Ce2443   1.0    0.69028      0.35507      0.37119     Biso  1.000  Ce
   Ce2444   1.0    0.74181      0.39484      0.37119     Biso  1.000  Ce
   Ce2445   1.0    0.38136      0.50972      0.37119     Biso  1.000  Ce
   Ce2446   1.0    0.78851      0.59156      0.37119     Biso  1.000  Ce
   Ce2447   1.0    0.47476      0.48863      0.37119     Biso  1.000  Ce
   Ce2448   1.0    0.56516      0.76584      0.37119     Biso  1.000  Ce
   Ce2449   1.0    0.51883      0.75605      0.37119     Biso  1.000  Ce
   Ce2450   1.0    0.54105      0.22045      0.37119     Biso  1.000  Ce
   Ce2451   1.0    0.66110      0.62083      0.37119     Biso  1.000  Ce
   Ce2452   1.0    0.36064      0.66904      0.37119     Biso  1.000  Ce
   Ce2453   1.0    0.51612      0.43040      0.37119     Biso  1.000  Ce
   Ce2454   1.0    0.29822      0.55755      0.37119     Biso  1.000  Ce
   Ce2455   1.0    0.56554      0.65010      0.37119     Biso  1.000  Ce
   Ce2456   1.0    0.49563      0.77299      0.37119     Biso  1.000  Ce
   Ce2457   1.0    0.55851      0.69047      0.37119     Biso  1.000  Ce
   Ce2458   1.0    0.44200      0.43552      0.37119     Biso  1.000  Ce
   Ce2459   1.0    0.37420      0.62535      0.37119     Biso  1.000  Ce
   Ce2460   1.0    0.30339      0.63228      0.37119     Biso  1.000  Ce
   Ce2461   1.0    0.52084      0.56910      0.37119     Biso  1.000  Ce
   Ce2462   1.0    0.51582      0.49729      0.37119     Biso  1.000  Ce
   Ce2463   1.0    0.45857      0.46414      0.37119     Biso  1.000  Ce
   Ce2464   1.0    0.35900      0.73643      0.37119     Biso  1.000  Ce
   Ce2465   1.0    0.43936      0.24079      0.37119     Biso  1.000  Ce
   Ce2466   1.0    0.67133      0.33056      0.37119     Biso  1.000  Ce
   Ce2467   1.0    0.50166      0.46896      0.37119     Biso  1.000  Ce
   Ce2468   1.0    0.21299      0.42196      0.37119     Biso  1.000  Ce
   Ce2469   1.0    0.73126      0.61932      0.37119     Biso  1.000  Ce
   Ce2470   1.0    0.57491      0.53546      0.37119     Biso  1.000  Ce
   Ce2471   1.0    0.45792      0.27733      0.37119     Biso  1.000  Ce
   Ce2472   1.0    0.44463      0.68750      0.37119     Biso  1.000  Ce
   Ce2473   1.0    0.57156      0.27517      0.37119     Biso  1.000  Ce
   Ce2474   1.0    0.54358      0.73834      0.37119     Biso  1.000  Ce
   Ce2475   1.0    0.22685      0.37736      0.37119     Biso  1.000  Ce
   Ce2476   1.0    0.72633      0.66466      0.37119     Biso  1.000  Ce
   Ce2477   1.0    0.35009      0.52893      0.37119     Biso  1.000  Ce
   Ce2478   1.0    0.53691      0.40991      0.37119     Biso  1.000  Ce
   Ce2479   1.0    0.39040      0.27770      0.37119     Biso  1.000  Ce
   Ce2480   1.0    0.57759      0.41955      0.37119     Biso  1.000  Ce
   Ce2481   1.0    0.53879      0.66866      0.37119     Biso  1.000  Ce
   Ce2482   1.0    0.77465      0.56599      0.37119     Biso  1.000  Ce
   Ce2483   1.0    0.46610      0.60576      0.37119     Biso  1.000  Ce
   Ce2484   1.0    0.47876      0.56358      0.37119     Biso  1.000  Ce
   Ce2485   1.0    0.69962      0.38128      0.37119     Biso  1.000  Ce
   Ce2486   1.0    0.68506      0.65364      0.37119     Biso  1.000  Ce
   Ce2487   1.0    0.72561      0.48185      0.37119     Biso  1.000  Ce
   Ce2488   1.0    0.69360      0.42648      0.37119     Biso  1.000  Ce
   Ce2489   1.0    0.63785      0.71725      0.37119     Biso  1.000  Ce
   Ce2490   1.0    0.75436      0.64527      0.37119     Biso  1.000  Ce
   Ce2491   1.0    0.60621      0.40689      0.37119     Biso  1.000  Ce
   Ce2492   1.0    0.70866      0.63439      0.37119     Biso  1.000  Ce
   Ce2493   1.0    0.64162      0.64192      0.37119     Biso  1.000  Ce
   Ce2494   1.0    0.74181      0.50783      0.37119     Biso  1.000  Ce
   Ce2495   1.0    0.59906      0.45171      0.37119     Biso  1.000  Ce
   Ce2496   1.0    0.36215      0.29540      0.37119     Biso  1.000  Ce
   Ce2497   1.0    0.38211      0.58203      0.37119     Biso  1.000  Ce
   Ce2498   1.0    0.56468      0.58166      0.37119     Biso  1.000  Ce
   Ce2499   1.0    0.43296      0.54851      0.37119     Biso  1.000  Ce
   Ce2500   1.0    0.41525      0.63552      0.37119     Biso  1.000  Ce
   Ce2501   1.0    0.54565      0.29782      0.37119     Biso  1.000  Ce
   Ce2502   1.0    0.32247      0.54215      0.37119     Biso  1.000  Ce
   Ce2503   1.0    0.73944      0.44004      0.37119     Biso  1.000  Ce
   Ce2504   1.0    0.48418      0.25684      0.37119     Biso  1.000  Ce
   Ce2505   1.0    0.23198      0.45028      0.37119     Biso  1.000  Ce
   Ce2506   1.0    0.71243      0.45322      0.37119     Biso  1.000  Ce
   Ce2507   1.0    0.50490      0.28373      0.37119     Biso  1.000  Ce
   Ce2508   1.0    0.49360      0.40049      0.37119     Biso  1.000  Ce
   Ce2509   1.0    0.40282      0.49578      0.37119     Biso  1.000  Ce
   Ce2510   1.0    0.27326      0.46199      0.37119     Biso  1.000  Ce
   Ce2511   1.0    0.53804      0.59409      0.37119     Biso  1.000  Ce
   Ce2512   1.0    0.75273      0.46452      0.37119     Biso  1.000  Ce
   Ce2513   1.0    0.71981      0.59823      0.37119     Biso  1.000  Ce
   Ce2514   1.0    0.71871      0.52692      0.37119     Biso  1.000  Ce
   Ce2515   1.0    0.63748      0.57299      0.37119     Biso  1.000  Ce
   Ce2516   1.0    0.43296      0.36083      0.37119     Biso  1.000  Ce
   Ce2517   1.0    0.61827      0.36169      0.37119     Biso  1.000  Ce
   Ce2518   1.0    0.32900      0.42949      0.37119     Biso  1.000  Ce
   Ce2519   1.0    0.69845      0.49829      0.37119     Biso  1.000  Ce
   Ce2520   1.0    0.50829      0.61480      0.37119     Biso  1.000  Ce
   Ce2521   1.0    0.67823      0.39846      0.37119     Biso  1.000  Ce
   Ce2522   1.0    0.61944      0.54650      0.37119     Biso  1.000  Ce
   Ce2523   1.0    0.69295      0.61480      0.37119     Biso  1.000  Ce
   Ce2524   1.0    0.28230      0.41808      0.37119     Biso  1.000  Ce
   Ce2525   1.0    0.31883      0.47582      0.37119     Biso  1.000  Ce
   Ce2526   1.0    0.48870      0.32855      0.37119     Biso  1.000  Ce
   Ce2527   1.0    0.66110      0.56056      0.37119     Biso  1.000  Ce
   Ce2528   1.0    0.65443      0.67055      0.37119     Biso  1.000  Ce
   Ce2529   1.0    0.27718      0.34573      0.37119     Biso  1.000  Ce
   Ce2530   1.0    0.30339      0.33156      0.37119     Biso  1.000  Ce
   Ce2531   1.0    0.34859      0.33910      0.37119     Biso  1.000  Ce
   Ce2532   1.0    0.25869      0.43150      0.37119     Biso  1.000  Ce
   Ce2533   1.0    0.59228      0.56320      0.37119     Biso  1.000  Ce
   Ce2534   1.0    0.46648      0.41631      0.37119     Biso  1.000  Ce
   Ce2535   1.0    0.65785      0.30006      0.37119     Biso  1.000  Ce
   Ce2536   1.0    0.33616      0.31085      0.37119     Biso  1.000  Ce
   Ce2537   1.0    0.64689      0.53194      0.37119     Biso  1.000  Ce
   Ce2538   1.0    0.47552      0.29804      0.37119     Biso  1.000  Ce
   Ce2539   1.0    0.46911      0.67507      0.37119     Biso  1.000  Ce
   Ce2540   1.0    0.52134      0.38145      0.37119     Biso  1.000  Ce
   Ce2541   1.0    0.57207      0.34412      0.37119     Biso  1.000  Ce
   Ce2542   1.0    0.56102      0.32252      0.37119     Biso  1.000  Ce
   Ce2543   1.0    0.32298      0.35868      0.37119     Biso  1.000  Ce
   Ce2544   1.0    0.55382      0.43803      0.37119     Biso  1.000  Ce
   Ce2545   1.0    0.39831      0.61179      0.37119     Biso  1.000  Ce
   Ce2546   1.0    0.75898      0.53495      0.37119     Biso  1.000  Ce
   Ce2547   1.0    0.51517      0.31047      0.37119     Biso  1.000  Ce
   Ce2548   1.0    0.70678      0.56697      0.37119     Biso  1.000  Ce
   Ce2549   1.0    0.40546      0.30407      0.37119     Biso  1.000  Ce
   Ce2550   1.0    0.42151      0.33307      0.37119     Biso  1.000  Ce
   Ce2551   1.0    0.61977      0.61566      0.37119     Biso  1.000  Ce
   Ce2552   1.0    0.40584      0.37676      0.37119     Biso  1.000  Ce
   Ce2553   1.0    0.58060      0.60878      0.37119     Biso  1.000  Ce
   Ce2554   1.0    0.37269      0.43944      0.37119     Biso  1.000  Ce
   Ce2555   1.0    0.34471      0.45683      0.37119     Biso  1.000  Ce
   Ce2556   1.0    0.31092      0.40237      0.37119     Biso  1.000  Ce
   Ce2557   1.0    0.50743      0.35567      0.37119     Biso  1.000  Ce
   Ce2558   1.0    0.33955      0.38339      0.37119     Biso  1.000  Ce
   Ce2559   1.0    0.68908      0.54249      0.37119     Biso  1.000  Ce
   Ce2560   1.0    0.36606      0.36621      0.37119     Biso  1.000  Ce
   Ce2561   1.0    0.54846      0.36337      0.37119     Biso  1.000  Ce
   Ce2562   1.0    0.57684      0.15906      0.33899     Biso  1.000  Ce
   Ce2563   1.0    0.36700      0.81267      0.33899     Biso  1.000  Ce
   Ce2564   1.0    0.63032      0.24870      0.33899     Biso  1.000  Ce
   Ce2565   1.0    0.83936      0.48260      0.33899     Biso  1.000  Ce
   Ce2566   1.0    0.55262      0.17488      0.33899     Biso  1.000  Ce
   Ce2567   1.0    0.30088      0.69666      0.33899     Biso  1.000  Ce
   Ce2568   1.0    0.53540      0.14776      0.33899     Biso  1.000  Ce
   Ce2569   1.0    0.18324      0.36207      0.33899     Biso  1.000  Ce
   Ce2570   1.0    0.18095      0.48551      0.33899     Biso  1.000  Ce
   Ce2571   1.0    0.65141      0.22610      0.33899     Biso  1.000  Ce
   Ce2572   1.0    0.68004      0.20863      0.33899     Biso  1.000  Ce
   Ce2573   1.0    0.74294      0.31989      0.33899     Biso  1.000  Ce
   Ce2574   1.0    0.21940      0.30783      0.33899     Biso  1.000  Ce
   Ce2575   1.0    0.33616      0.75379      0.33899     Biso  1.000  Ce
   Ce2576   1.0    0.74030      0.69530      0.33899     Biso  1.000  Ce
   Ce2577   1.0    0.65744      0.74437      0.33899     Biso  1.000  Ce
   Ce2578   1.0    0.17332      0.41041      0.33899     Biso  1.000  Ce
   Ce2579   1.0    0.24049      0.59333      0.33899     Biso  1.000  Ce
   Ce2580   1.0    0.43559      0.80501      0.33899     Biso  1.000  Ce
   Ce2581   1.0    0.53641      0.52943      0.33899     Biso  1.000  Ce
   Ce2582   1.0    0.57458      0.79710      0.33899     Biso  1.000  Ce
   Ce2583   1.0    0.83371      0.60215      0.33899     Biso  1.000  Ce
   Ce2584   1.0    0.35074      0.78354      0.33899     Biso  1.000  Ce
   Ce2585   1.0    0.72072      0.34362      0.33899     Biso  1.000  Ce
   Ce2586   1.0    0.28832      0.67507      0.33899     Biso  1.000  Ce
   Ce2587   1.0    0.48267      0.81729      0.33899     Biso  1.000  Ce
   Ce2588   1.0    0.22756      0.56910      0.33899     Biso  1.000  Ce
   Ce2589   1.0    0.45104      0.19984      0.33899     Biso  1.000  Ce
   Ce2590   1.0    0.57608      0.72177      0.33899     Biso  1.000  Ce
   Ce2591   1.0    0.81262      0.50116      0.33899     Biso  1.000  Ce
   Ce2592   1.0    0.67186      0.69616      0.33899     Biso  1.000  Ce
   Ce2593   1.0    0.34608      0.64242      0.33899     Biso  1.000  Ce
   Ce2594   1.0    0.50075      0.72780      0.33899     Biso  1.000  Ce
   Ce2595   1.0    0.24915      0.54399      0.33899     Biso  1.000  Ce
   Ce2596   1.0    0.19077      0.44230      0.33899     Biso  1.000  Ce
   Ce2597   1.0    0.40245      0.23250      0.33899     Biso  1.000  Ce
   Ce2598   1.0    0.79492      0.66038      0.33899     Biso  1.000  Ce
   Ce2599   1.0    0.23559      0.33307      0.33899     Biso  1.000  Ce
   Ce2600   1.0    0.37269      0.25322      0.33899     Biso  1.000  Ce
   Ce2601   1.0    0.80358      0.43401      0.33899     Biso  1.000  Ce
   Ce2602   1.0    0.20180      0.39785      0.33899     Biso  1.000  Ce
   Ce2603   1.0    0.58964      0.75190      0.33899     Biso  1.000  Ce
   Ce2604   1.0    0.22203      0.49514      0.33899     Biso  1.000  Ce
   Ce2605   1.0    0.56581      0.20309      0.33899     Biso  1.000  Ce
   Ce2606   1.0    0.49322      0.21043      0.33899     Biso  1.000  Ce
   Ce2607   1.0    0.41186      0.26312      0.33899     Biso  1.000  Ce
   Ce2608   1.0    0.63183      0.50030      0.33899     Biso  1.000  Ce
   Ce2609   1.0    0.51070      0.80162      0.33899     Biso  1.000  Ce
   Ce2610   1.0    0.82316      0.64192      0.33899     Biso  1.000  Ce
   Ce2611   1.0    0.60471      0.78053      0.33899     Biso  1.000  Ce
   Ce2612   1.0    0.24765      0.28787      0.33899     Biso  1.000  Ce
   Ce2613   1.0    0.51431      0.24031      0.33899     Biso  1.000  Ce
   Ce2614   1.0    0.26422      0.32102      0.33899     Biso  1.000  Ce
   Ce2615   1.0    0.29134      0.30143      0.33899     Biso  1.000  Ce
   Ce2616   1.0    0.44840      0.76207      0.33899     Biso  1.000  Ce
   Ce2617   1.0    0.44501      0.57714      0.33899     Biso  1.000  Ce
   Ce2618   1.0    0.40847      0.75077      0.33899     Biso  1.000  Ce
   Ce2619   1.0    0.42994      0.47921      0.33899     Biso  1.000  Ce
   Ce2620   1.0    0.41287      0.70185      0.33899     Biso  1.000  Ce
   Ce2621   1.0    0.66949      0.50934      0.33899     Biso  1.000  Ce
   Ce2622   1.0    0.43258      0.73571      0.33899     Biso  1.000  Ce
   Ce2623   1.0    0.42151      0.77902      0.33899     Biso  1.000  Ce
   Ce2624   1.0    0.39228      0.53797      0.33899     Biso  1.000  Ce
   Ce2625   1.0    0.61073      0.72930      0.33899     Biso  1.000  Ce
   Ce2626   1.0    0.76273      0.41962      0.33899     Biso  1.000  Ce
   Ce2627   1.0    0.63484      0.19898      0.33899     Biso  1.000  Ce
   Ce2628   1.0    0.47514      0.74050      0.33899     Biso  1.000  Ce
   Ce2629   1.0    0.52697      0.71243      0.33899     Biso  1.000  Ce
   Ce2630   1.0    0.37872      0.76847      0.33899     Biso  1.000  Ce
   Ce2631   1.0    0.48203      0.63589      0.33899     Biso  1.000  Ce
   Ce2632   1.0    0.65024      0.41493      0.33899     Biso  1.000  Ce
   Ce2633   1.0    0.45556      0.64644      0.33899     Biso  1.000  Ce
   Ce2634   1.0    0.61224      0.66301      0.33899     Biso  1.000  Ce
   Ce2635   1.0    0.46987      0.22685      0.33899     Biso  1.000  Ce
   Ce2636   1.0    0.33620      0.68511      0.33899     Biso  1.000  Ce
   Ce2637   1.0    0.78765      0.52139      0.33899     Biso  1.000  Ce
   Ce2638   1.0    0.42425      0.21606      0.33899     Biso  1.000  Ce
   Ce2639   1.0    0.48569      0.70369      0.33899     Biso  1.000  Ce
   Ce2640   1.0    0.27962      0.52943      0.33899     Biso  1.000  Ce
   Ce2641   1.0    0.26970      0.57810      0.33899     Biso  1.000  Ce
   Ce2642   1.0    0.62429      0.43401      0.33899     Biso  1.000  Ce
   Ce2643   1.0    0.31846      0.28335      0.33899     Biso  1.000  Ce
   Ce2644   1.0    0.38977      0.72060      0.33899     Biso  1.000  Ce
   Ce2645   1.0    0.59567      0.63374      0.33899     Biso  1.000  Ce
   Ce2646   1.0    0.34892      0.27030      0.33899     Biso  1.000  Ce
   Ce2647   1.0    0.31209      0.58668      0.33899     Biso  1.000  Ce
   Ce2648   1.0    0.44350      0.62384      0.33899     Biso  1.000  Ce
   Ce2649   1.0    0.54746      0.55153      0.33899     Biso  1.000  Ce
   Ce2650   1.0    0.53814      0.78546      0.33899     Biso  1.000  Ce
   Ce2651   1.0    0.20697      0.35266      0.33899     Biso  1.000  Ce
   Ce2652   1.0    0.68391      0.47017      0.33899     Biso  1.000  Ce
   Ce2653   1.0    0.69510      0.68411      0.33899     Biso  1.000  Ce
   Ce2654   1.0    0.39529      0.35416      0.33899     Biso  1.000  Ce
   Ce2655   1.0    0.64438      0.34613      0.33899     Biso  1.000  Ce
   Ce2656   1.0    0.59567      0.70821      0.33899     Biso  1.000  Ce
   Ce2657   1.0    0.43095      0.29089      0.33899     Biso  1.000  Ce
   Ce2658   1.0    0.49661      0.65962      0.33899     Biso  1.000  Ce
   Ce2659   1.0    0.33567      0.50633      0.33899     Biso  1.000  Ce
   Ce2660   1.0    0.72976      0.36320      0.33899     Biso  1.000  Ce
   Ce2661   1.0    0.42908      0.66603      0.33899     Biso  1.000  Ce
   Ce2662   1.0    0.76380      0.60576      0.33899     Biso  1.000  Ce
   Ce2663   1.0    0.77981      0.45008      0.33899     Biso  1.000  Ce
   Ce2664   1.0    0.67062      0.44644      0.33899     Biso  1.000  Ce
   Ce2665   1.0    0.58389      0.67698      0.33899     Biso  1.000  Ce
   Ce2666   1.0    0.61375      0.28723      0.33899     Biso  1.000  Ce
   Ce2667   1.0    0.63032      0.31800      0.33899     Biso  1.000  Ce
   Ce2668   1.0    0.65593      0.48739      0.33899     Biso  1.000  Ce
   Ce2669   1.0    0.58931      0.49227      0.33899     Biso  1.000  Ce
   Ce2670   1.0    0.48418      0.44546      0.33899     Biso  1.000  Ce
   Ce2671   1.0    0.53202      0.26565      0.33899     Biso  1.000  Ce
   Ce2672   1.0    0.33051      0.61782      0.33899     Biso  1.000  Ce
   Ce2673   1.0    0.76893      0.49427      0.33899     Biso  1.000  Ce
   Ce2674   1.0    0.62580      0.68863      0.33899     Biso  1.000  Ce
   Ce2675   1.0    0.35712      0.59923      0.33899     Biso  1.000  Ce
   Ce2676   1.0    0.44983      0.32011      0.33899     Biso  1.000  Ce
   Ce2677   1.0    0.61375      0.48222      0.33899     Biso  1.000  Ce
   Ce2678   1.0    0.60772      0.58854      0.33899     Biso  1.000  Ce
   Ce2679   1.0    0.42779      0.59199      0.33899     Biso  1.000  Ce
   Ce2680   1.0    0.40282      0.68109      0.33899     Biso  1.000  Ce
   Ce2681   1.0    0.57070      0.46716      0.33899     Biso  1.000  Ce
   Ce2682   1.0    0.72021      0.40857      0.33899     Biso  1.000  Ce
   Ce2683   1.0    0.49322      0.58467      0.33899     Biso  1.000  Ce
   Ce2684   1.0    0.53315      0.33759      0.33899     Biso  1.000  Ce
   Ce2685   1.0    0.63785      0.46027      0.33899     Biso  1.000  Ce
   Ce2686   1.0    0.60119      0.33709      0.33899     Biso  1.000  Ce
   Ce2687   1.0    0.56403      0.39484      0.33899     Biso  1.000  Ce
   Ce2688   1.0    0.55499      0.61932      0.33899     Biso  1.000  Ce
   Ce2689   1.0    0.63149      0.38680      0.33899     Biso  1.000  Ce
   Ce2690   1.0    0.40923      0.56923      0.33899     Biso  1.000  Ce
   Ce2691   1.0    0.34015      0.57111      0.33899     Biso  1.000  Ce
   Ce2692   1.0    0.29224      0.37284      0.33899     Biso  1.000  Ce
   Ce2693   1.0    0.37571      0.32614      0.33899     Biso  1.000  Ce
   Ce2694   1.0    0.24915      0.47770      0.33899     Biso  1.000  Ce
   Ce2695   1.0    0.25432      0.36772      0.33899     Biso  1.000  Ce
   Ce2696   1.0    0.36403      0.55416      0.33899     Biso  1.000  Ce
   Ce2697   1.0    0.65593      0.36923      0.33899     Biso  1.000  Ce
   Ce2698   1.0    0.39529      0.42196      0.33899     Biso  1.000  Ce
   Ce2699   1.0    0.29220      0.49126      0.33899     Biso  1.000  Ce
   Ce2700   1.0    0.67740      0.58429      0.33899     Biso  1.000  Ce
   Ce2701   1.0    0.42429      0.40426      0.33899     Biso  1.000  Ce
   Ce2702   1.0    0.58723      0.30595      0.33899     Biso  1.000  Ce
   Ce2703   1.0    0.35677      0.41292      0.33899     Biso  1.000  Ce
   Ce2704   1.0    0.36114      0.48272      0.33899     Biso  1.000  Ce
   Ce2705   1.0    0.38441      0.39986      0.33899     Biso  1.000  Ce
   Ce2706   1.0    0.74783      0.57804      0.33899     Biso  1.000  Ce
   Ce2707   1.0    0.26824      0.39015      0.33899     Biso  1.000  Ce
   Ce2708   1.0    0.30279      0.44757      0.33899     Biso  1.000  Ce
   Ce2709   1.0    0.73089      0.55115      0.33899     Biso  1.000  Ce
   Ce2710   1.0    0.41488      0.45209      0.33899     Biso  1.000  Ce
   Ce2711   1.0    0.69510      0.30806      0.33899     Biso  1.000  Ce
   Ce2712   1.0    0.24485      0.40603      0.33899     Biso  1.000  Ce
   Ce2713   1.0    0.52837      0.45243      0.33899     Biso  1.000  Ce
   Ce2714   1.0    0.38814      0.47055      0.33899     Biso  1.000  Ce
   Ce2715   1.0    0.46068      0.34512      0.33899     Biso  1.000  Ce
   Ce2716   1.0    0.65024      0.60375      0.33899     Biso  1.000  Ce
   Ce2717   1.0    0.58964      0.37435      0.33899     Biso  1.000  Ce
   Ce2718   1.0    0.45367      0.38844      0.33899     Biso  1.000  Ce
   Ce2719   1.0    0.47849      0.37174      0.33899     Biso  1.000  Ce
   Ce2720   1.0    0.20998      0.53947      0.30679     Biso  1.000  Ce
   Ce2721   1.0    0.56403      0.84682      0.30679     Biso  1.000  Ce
   Ce2722   1.0    0.47514      0.18090      0.30679     Biso  1.000  Ce
   Ce2723   1.0    0.50678      0.54249      0.30679     Biso  1.000  Ce
   Ce2724   1.0    0.31846      0.66151      0.30679     Biso  1.000  Ce
   Ce2725   1.0    0.81477      0.38580      0.30679     Biso  1.000  Ce
   Ce2726   1.0    0.42241      0.52893      0.30679     Biso  1.000  Ce
   Ce2727   1.0    0.37721      0.69315      0.30679     Biso  1.000  Ce
   Ce2728   1.0    0.71209      0.71095      0.30679     Biso  1.000  Ce
   Ce2729   1.0    0.23925      0.52742      0.30679     Biso  1.000  Ce
   Ce2730   1.0    0.82166      0.46027      0.30679     Biso  1.000  Ce
   Ce2731   1.0    0.48719      0.51311      0.30679     Biso  1.000  Ce
   Ce2732   1.0    0.46008      0.78655      0.30679     Biso  1.000  Ce
   Ce2733   1.0    0.58814      0.23815      0.30679     Biso  1.000  Ce
   Ce2734   1.0    0.34859      0.71273      0.30679     Biso  1.000  Ce
   Ce2735   1.0    0.38690      0.64795      0.30679     Biso  1.000  Ce
   Ce2736   1.0    0.68757      0.28637      0.30679     Biso  1.000  Ce
   Ce2737   1.0    0.59266      0.18693      0.30679     Biso  1.000  Ce
   Ce2738   1.0    0.31484      0.52260      0.30679     Biso  1.000  Ce
   Ce2739   1.0    0.55047      0.81367      0.30679     Biso  1.000  Ce
   Ce2740   1.0    0.76709      0.67707      0.30679     Biso  1.000  Ce
   Ce2741   1.0    0.79755      0.61265      0.30679     Biso  1.000  Ce
   Ce2742   1.0    0.32113      0.72428      0.30679     Biso  1.000  Ce
   Ce2743   1.0    0.20960      0.46452      0.30679     Biso  1.000  Ce
   Ce2744   1.0    0.28870      0.60011      0.30679     Biso  1.000  Ce
   Ce2745   1.0    0.67014      0.25623      0.30679     Biso  1.000  Ce
   Ce2746   1.0    0.78098      0.62836      0.30679     Biso  1.000  Ce
   Ce2747   1.0    0.60858      0.21663      0.30679     Biso  1.000  Ce
   Ce2748   1.0    0.56166      0.50934      0.30679     Biso  1.000  Ce
   Ce2749   1.0    0.46223      0.52742      0.30679     Biso  1.000  Ce
   Ce2750   1.0    0.55700      0.24970      0.30679     Biso  1.000  Ce
   Ce2751   1.0    0.44652      0.50482      0.30679     Biso  1.000  Ce
   Ce2752   1.0    0.59718      0.51386      0.30679     Biso  1.000  Ce
   Ce2753   1.0    0.64426      0.26866      0.30679     Biso  1.000  Ce
   Ce2754   1.0    0.59831      0.25661      0.30679     Biso  1.000  Ce
   Ce2755   1.0    0.79487      0.47519      0.30679     Biso  1.000  Ce
   Ce2756   1.0    0.51331      0.68143      0.30679     Biso  1.000  Ce
   Ce2757   1.0    0.52486      0.64192      0.30679     Biso  1.000  Ce
   Ce2758   1.0    0.26663      0.50211      0.30679     Biso  1.000  Ce
   Ce2759   1.0    0.79970      0.54550      0.30679     Biso  1.000  Ce
   Ce2760   1.0    0.77104      0.37525      0.30679     Biso  1.000  Ce
   Ce2761   1.0    0.79115      0.40124      0.30679     Biso  1.000  Ce
   Ce2762   1.0    0.81714      0.57111      0.30679     Biso  1.000  Ce
   Ce2763   1.0    0.45491      0.72026      0.30679     Biso  1.000  Ce
   Ce2764   1.0    0.54783      0.48185      0.30679     Biso  1.000  Ce
   Ce2765   1.0    0.83042      0.52550      0.30679     Biso  1.000  Ce
   Ce2766   1.0    0.69028      0.35507      0.30679     Biso  1.000  Ce
   Ce2767   1.0    0.74181      0.39484      0.30679     Biso  1.000  Ce
   Ce2768   1.0    0.38136      0.50972      0.30679     Biso  1.000  Ce
   Ce2769   1.0    0.78851      0.59156      0.30679     Biso  1.000  Ce
   Ce2770   1.0    0.47476      0.48863      0.30679     Biso  1.000  Ce
   Ce2771   1.0    0.56516      0.76584      0.30679     Biso  1.000  Ce
   Ce2772   1.0    0.51883      0.75605      0.30679     Biso  1.000  Ce
   Ce2773   1.0    0.54105      0.22045      0.30679     Biso  1.000  Ce
   Ce2774   1.0    0.66110      0.62083      0.30679     Biso  1.000  Ce
   Ce2775   1.0    0.36064      0.66904      0.30679     Biso  1.000  Ce
   Ce2776   1.0    0.51612      0.43040      0.30679     Biso  1.000  Ce
   Ce2777   1.0    0.29822      0.55755      0.30679     Biso  1.000  Ce
   Ce2778   1.0    0.56554      0.65010      0.30679     Biso  1.000  Ce
   Ce2779   1.0    0.49563      0.77299      0.30679     Biso  1.000  Ce
   Ce2780   1.0    0.55851      0.69047      0.30679     Biso  1.000  Ce
   Ce2781   1.0    0.44200      0.43552      0.30679     Biso  1.000  Ce
   Ce2782   1.0    0.37420      0.62535      0.30679     Biso  1.000  Ce
   Ce2783   1.0    0.30339      0.63228      0.30679     Biso  1.000  Ce
   Ce2784   1.0    0.52084      0.56910      0.30679     Biso  1.000  Ce
   Ce2785   1.0    0.51582      0.49729      0.30679     Biso  1.000  Ce
   Ce2786   1.0    0.45857      0.46414      0.30679     Biso  1.000  Ce
   Ce2787   1.0    0.35900      0.73643      0.30679     Biso  1.000  Ce
   Ce2788   1.0    0.43936      0.24079      0.30679     Biso  1.000  Ce
   Ce2789   1.0    0.67133      0.33056      0.30679     Biso  1.000  Ce
   Ce2790   1.0    0.50166      0.46896      0.30679     Biso  1.000  Ce
   Ce2791   1.0    0.21299      0.42196      0.30679     Biso  1.000  Ce
   Ce2792   1.0    0.73126      0.61932      0.30679     Biso  1.000  Ce
   Ce2793   1.0    0.57491      0.53546      0.30679     Biso  1.000  Ce
   Ce2794   1.0    0.45792      0.27733      0.30679     Biso  1.000  Ce
   Ce2795   1.0    0.44463      0.68750      0.30679     Biso  1.000  Ce
   Ce2796   1.0    0.57156      0.27517      0.30679     Biso  1.000  Ce
   Ce2797   1.0    0.54358      0.73834      0.30679     Biso  1.000  Ce
   Ce2798   1.0    0.22685      0.37736      0.30679     Biso  1.000  Ce
   Ce2799   1.0    0.72633      0.66466      0.30679     Biso  1.000  Ce
   Ce2800   1.0    0.35009      0.52893      0.30679     Biso  1.000  Ce
   Ce2801   1.0    0.53691      0.40991      0.30679     Biso  1.000  Ce
   Ce2802   1.0    0.39040      0.27770      0.30679     Biso  1.000  Ce
   Ce2803   1.0    0.57759      0.41955      0.30679     Biso  1.000  Ce
   Ce2804   1.0    0.53879      0.66866      0.30679     Biso  1.000  Ce
   Ce2805   1.0    0.77465      0.56599      0.30679     Biso  1.000  Ce
   Ce2806   1.0    0.46610      0.60576      0.30679     Biso  1.000  Ce
   Ce2807   1.0    0.47876      0.56358      0.30679     Biso  1.000  Ce
   Ce2808   1.0    0.69962      0.38128      0.30679     Biso  1.000  Ce
   Ce2809   1.0    0.68506      0.65364      0.30679     Biso  1.000  Ce
   Ce2810   1.0    0.72561      0.48185      0.30679     Biso  1.000  Ce
   Ce2811   1.0    0.69360      0.42648      0.30679     Biso  1.000  Ce
   Ce2812   1.0    0.63785      0.71725      0.30679     Biso  1.000  Ce
   Ce2813   1.0    0.75436      0.64527      0.30679     Biso  1.000  Ce
   Ce2814   1.0    0.60621      0.40689      0.30679     Biso  1.000  Ce
   Ce2815   1.0    0.70866      0.63439      0.30679     Biso  1.000  Ce
   Ce2816   1.0    0.64162      0.64192      0.30679     Biso  1.000  Ce
   Ce2817   1.0    0.74181      0.50783      0.30679     Biso  1.000  Ce
   Ce2818   1.0    0.59906      0.45171      0.30679     Biso  1.000  Ce
   Ce2819   1.0    0.36215      0.29540      0.30679     Biso  1.000  Ce
   Ce2820   1.0    0.38211      0.58203      0.30679     Biso  1.000  Ce
   Ce2821   1.0    0.56468      0.58166      0.30679     Biso  1.000  Ce
   Ce2822   1.0    0.43296      0.54851      0.30679     Biso  1.000  Ce
   Ce2823   1.0    0.41525      0.63552      0.30679     Biso  1.000  Ce
   Ce2824   1.0    0.54565      0.29782      0.30679     Biso  1.000  Ce
   Ce2825   1.0    0.32247      0.54215      0.30679     Biso  1.000  Ce
   Ce2826   1.0    0.73944      0.44004      0.30679     Biso  1.000  Ce
   Ce2827   1.0    0.48418      0.25684      0.30679     Biso  1.000  Ce
   Ce2828   1.0    0.23198      0.45028      0.30679     Biso  1.000  Ce
   Ce2829   1.0    0.71243      0.45322      0.30679     Biso  1.000  Ce
   Ce2830   1.0    0.50490      0.28373      0.30679     Biso  1.000  Ce
   Ce2831   1.0    0.49360      0.40049      0.30679     Biso  1.000  Ce
   Ce2832   1.0    0.40282      0.49578      0.30679     Biso  1.000  Ce
   Ce2833   1.0    0.27326      0.46199      0.30679     Biso  1.000  Ce
   Ce2834   1.0    0.53804      0.59409      0.30679     Biso  1.000  Ce
   Ce2835   1.0    0.75273      0.46452      0.30679     Biso  1.000  Ce
   Ce2836   1.0    0.71981      0.59823      0.30679     Biso  1.000  Ce
   Ce2837   1.0    0.71871      0.52692      0.30679     Biso  1.000  Ce
   Ce2838   1.0    0.63748      0.57299      0.30679     Biso  1.000  Ce
   Ce2839   1.0    0.43296      0.36083      0.30679     Biso  1.000  Ce
   Ce2840   1.0    0.61827      0.36169      0.30679     Biso  1.000  Ce
   Ce2841   1.0    0.32900      0.42949      0.30679     Biso  1.000  Ce
   Ce2842   1.0    0.69845      0.49829      0.30679     Biso  1.000  Ce
   Ce2843   1.0    0.50829      0.61480      0.30679     Biso  1.000  Ce
   Ce2844   1.0    0.67823      0.39846      0.30679     Biso  1.000  Ce
   Ce2845   1.0    0.61944      0.54650      0.30679     Biso  1.000  Ce
   Ce2846   1.0    0.69295      0.61480      0.30679     Biso  1.000  Ce
   Ce2847   1.0    0.28230      0.41808      0.30679     Biso  1.000  Ce
   Ce2848   1.0    0.31883      0.47582      0.30679     Biso  1.000  Ce
   Ce2849   1.0    0.48870      0.32855      0.30679     Biso  1.000  Ce
   Ce2850   1.0    0.66110      0.56056      0.30679     Biso  1.000  Ce
   Ce2851   1.0    0.65443      0.67055      0.30679     Biso  1.000  Ce
   Ce2852   1.0    0.27718      0.34573      0.30679     Biso  1.000  Ce
   Ce2853   1.0    0.30339      0.33156      0.30679     Biso  1.000  Ce
   Ce2854   1.0    0.34859      0.33910      0.30679     Biso  1.000  Ce
   Ce2855   1.0    0.25869      0.43150      0.30679     Biso  1.000  Ce
   Ce2856   1.0    0.59228      0.56320      0.30679     Biso  1.000  Ce
   Ce2857   1.0    0.46648      0.41631      0.30679     Biso  1.000  Ce
   Ce2858   1.0    0.65785      0.30006      0.30679     Biso  1.000  Ce
   Ce2859   1.0    0.33616      0.31085      0.30679     Biso  1.000  Ce
   Ce2860   1.0    0.64689      0.53194      0.30679     Biso  1.000  Ce
   Ce2861   1.0    0.47552      0.29804      0.30679     Biso  1.000  Ce
   Ce2862   1.0    0.46911      0.67507      0.30679     Biso  1.000  Ce
   Ce2863   1.0    0.52134      0.38145      0.30679     Biso  1.000  Ce
   Ce2864   1.0    0.57207      0.34412      0.30679     Biso  1.000  Ce
   Ce2865   1.0    0.56102      0.32252      0.30679     Biso  1.000  Ce
   Ce2866   1.0    0.32298      0.35868      0.30679     Biso  1.000  Ce
   Ce2867   1.0    0.55382      0.43803      0.30679     Biso  1.000  Ce
   Ce2868   1.0    0.39831      0.61179      0.30679     Biso  1.000  Ce
   Ce2869   1.0    0.75898      0.53495      0.30679     Biso  1.000  Ce
   Ce2870   1.0    0.51517      0.31047      0.30679     Biso  1.000  Ce
   Ce2871   1.0    0.70678      0.56697      0.30679     Biso  1.000  Ce
   Ce2872   1.0    0.40546      0.30407      0.30679     Biso  1.000  Ce
   Ce2873   1.0    0.42151      0.33307      0.30679     Biso  1.000  Ce
   Ce2874   1.0    0.61977      0.61566      0.30679     Biso  1.000  Ce
   Ce2875   1.0    0.40584      0.37676      0.30679     Biso  1.000  Ce
   Ce2876   1.0    0.58060      0.60878      0.30679     Biso  1.000  Ce
   Ce2877   1.0    0.37269      0.43944      0.30679     Biso  1.000  Ce
   Ce2878   1.0    0.34471      0.45683      0.30679     Biso  1.000  Ce
   Ce2879   1.0    0.31092      0.40237      0.30679     Biso  1.000  Ce
   Ce2880   1.0    0.50743      0.35567      0.30679     Biso  1.000  Ce
   Ce2881   1.0    0.33955      0.38339      0.30679     Biso  1.000  Ce
   Ce2882   1.0    0.68908      0.54249      0.30679     Biso  1.000  Ce
   Ce2883   1.0    0.36606      0.36621      0.30679     Biso  1.000  Ce
   Ce2884   1.0    0.54846      0.36337      0.30679     Biso  1.000  Ce
   Ce2885   1.0    0.81262      0.50116      0.27459     Biso  1.000  Ce
   Ce2886   1.0    0.67186      0.69616      0.27459     Biso  1.000  Ce
   Ce2887   1.0    0.34608      0.64242      0.27459     Biso  1.000  Ce
   Ce2888   1.0    0.50075      0.72780      0.27459     Biso  1.000  Ce
   Ce2889   1.0    0.24915      0.54399      0.27459     Biso  1.000  Ce
   Ce2890   1.0    0.19077      0.44230      0.27459     Biso  1.000  Ce
   Ce2891   1.0    0.40245      0.23250      0.27459     Biso  1.000  Ce
   Ce2892   1.0    0.79492      0.66038      0.27459     Biso  1.000  Ce
   Ce2893   1.0    0.23559      0.33307      0.27459     Biso  1.000  Ce
   Ce2894   1.0    0.37269      0.25322      0.27459     Biso  1.000  Ce
   Ce2895   1.0    0.80358      0.43401      0.27459     Biso  1.000  Ce
   Ce2896   1.0    0.20180      0.39785      0.27459     Biso  1.000  Ce
   Ce2897   1.0    0.58964      0.75190      0.27459     Biso  1.000  Ce
   Ce2898   1.0    0.22203      0.49514      0.27459     Biso  1.000  Ce
   Ce2899   1.0    0.56581      0.20309      0.27459     Biso  1.000  Ce
   Ce2900   1.0    0.49322      0.21043      0.27459     Biso  1.000  Ce
   Ce2901   1.0    0.41186      0.26312      0.27459     Biso  1.000  Ce
   Ce2902   1.0    0.63183      0.50030      0.27459     Biso  1.000  Ce
   Ce2903   1.0    0.51070      0.80162      0.27459     Biso  1.000  Ce
   Ce2904   1.0    0.82316      0.64192      0.27459     Biso  1.000  Ce
   Ce2905   1.0    0.60471      0.78053      0.27459     Biso  1.000  Ce
   Ce2906   1.0    0.24765      0.28787      0.27459     Biso  1.000  Ce
   Ce2907   1.0    0.51431      0.24031      0.27459     Biso  1.000  Ce
   Ce2908   1.0    0.26422      0.32102      0.27459     Biso  1.000  Ce
   Ce2909   1.0    0.29134      0.30143      0.27459     Biso  1.000  Ce
   Ce2910   1.0    0.44840      0.76207      0.27459     Biso  1.000  Ce
   Ce2911   1.0    0.44501      0.57714      0.27459     Biso  1.000  Ce
   Ce2912   1.0    0.40847      0.75077      0.27459     Biso  1.000  Ce
   Ce2913   1.0    0.42994      0.47921      0.27459     Biso  1.000  Ce
   Ce2914   1.0    0.41287      0.70185      0.27459     Biso  1.000  Ce
   Ce2915   1.0    0.66949      0.50934      0.27459     Biso  1.000  Ce
   Ce2916   1.0    0.43258      0.73571      0.27459     Biso  1.000  Ce
   Ce2917   1.0    0.42151      0.77902      0.27459     Biso  1.000  Ce
   Ce2918   1.0    0.39228      0.53797      0.27459     Biso  1.000  Ce
   Ce2919   1.0    0.61073      0.72930      0.27459     Biso  1.000  Ce
   Ce2920   1.0    0.76273      0.41962      0.27459     Biso  1.000  Ce
   Ce2921   1.0    0.63484      0.19898      0.27459     Biso  1.000  Ce
   Ce2922   1.0    0.47514      0.74050      0.27459     Biso  1.000  Ce
   Ce2923   1.0    0.52697      0.71243      0.27459     Biso  1.000  Ce
   Ce2924   1.0    0.37872      0.76847      0.27459     Biso  1.000  Ce
   Ce2925   1.0    0.48203      0.63589      0.27459     Biso  1.000  Ce
   Ce2926   1.0    0.65024      0.41493      0.27459     Biso  1.000  Ce
   Ce2927   1.0    0.45556      0.64644      0.27459     Biso  1.000  Ce
   Ce2928   1.0    0.61224      0.66301      0.27459     Biso  1.000  Ce
   Ce2929   1.0    0.46987      0.22685      0.27459     Biso  1.000  Ce
   Ce2930   1.0    0.33620      0.68511      0.27459     Biso  1.000  Ce
   Ce2931   1.0    0.78765      0.52139      0.27459     Biso  1.000  Ce
   Ce2932   1.0    0.42425      0.21606      0.27459     Biso  1.000  Ce
   Ce2933   1.0    0.48569      0.70369      0.27459     Biso  1.000  Ce
   Ce2934   1.0    0.27962      0.52943      0.27459     Biso  1.000  Ce
   Ce2935   1.0    0.26970      0.57810      0.27459     Biso  1.000  Ce
   Ce2936   1.0    0.62429      0.43401      0.27459     Biso  1.000  Ce
   Ce2937   1.0    0.31846      0.28335      0.27459     Biso  1.000  Ce
   Ce2938   1.0    0.38977      0.72060      0.27459     Biso  1.000  Ce
   Ce2939   1.0    0.59567      0.63374      0.27459     Biso  1.000  Ce
   Ce2940   1.0    0.34892      0.27030      0.27459     Biso  1.000  Ce
   Ce2941   1.0    0.31209      0.58668      0.27459     Biso  1.000  Ce
   Ce2942   1.0    0.44350      0.62384      0.27459     Biso  1.000  Ce
   Ce2943   1.0    0.54746      0.55153      0.27459     Biso  1.000  Ce
   Ce2944   1.0    0.53814      0.78546      0.27459     Biso  1.000  Ce
   Ce2945   1.0    0.20697      0.35266      0.27459     Biso  1.000  Ce
   Ce2946   1.0    0.68391      0.47017      0.27459     Biso  1.000  Ce
   Ce2947   1.0    0.69510      0.68411      0.27459     Biso  1.000  Ce
   Ce2948   1.0    0.39529      0.35416      0.27459     Biso  1.000  Ce
   Ce2949   1.0    0.64438      0.34613      0.27459     Biso  1.000  Ce
   Ce2950   1.0    0.59567      0.70821      0.27459     Biso  1.000  Ce
   Ce2951   1.0    0.43095      0.29089      0.27459     Biso  1.000  Ce
   Ce2952   1.0    0.49661      0.65962      0.27459     Biso  1.000  Ce
   Ce2953   1.0    0.33567      0.50633      0.27459     Biso  1.000  Ce
   Ce2954   1.0    0.72976      0.36320      0.27459     Biso  1.000  Ce
   Ce2955   1.0    0.42908      0.66603      0.27459     Biso  1.000  Ce
   Ce2956   1.0    0.76380      0.60576      0.27459     Biso  1.000  Ce
   Ce2957   1.0    0.77981      0.45008      0.27459     Biso  1.000  Ce
   Ce2958   1.0    0.67062      0.44644      0.27459     Biso  1.000  Ce
   Ce2959   1.0    0.58389      0.67698      0.27459     Biso  1.000  Ce
   Ce2960   1.0    0.61375      0.28723      0.27459     Biso  1.000  Ce
   Ce2961   1.0    0.63032      0.31800      0.27459     Biso  1.000  Ce
   Ce2962   1.0    0.65593      0.48739      0.27459     Biso  1.000  Ce
   Ce2963   1.0    0.58931      0.49227      0.27459     Biso  1.000  Ce
   Ce2964   1.0    0.48418      0.44546      0.27459     Biso  1.000  Ce
   Ce2965   1.0    0.53202      0.26565      0.27459     Biso  1.000  Ce
   Ce2966   1.0    0.33051      0.61782      0.27459     Biso  1.000  Ce
   Ce2967   1.0    0.76893      0.49427      0.27459     Biso  1.000  Ce
   Ce2968   1.0    0.62580      0.68863      0.27459     Biso  1.000  Ce
   Ce2969   1.0    0.35712      0.59923      0.27459     Biso  1.000  Ce
   Ce2970   1.0    0.44983      0.32011      0.27459     Biso  1.000  Ce
   Ce2971   1.0    0.61375      0.48222      0.27459     Biso  1.000  Ce
   Ce2972   1.0    0.60772      0.58854      0.27459     Biso  1.000  Ce
   Ce2973   1.0    0.42779      0.59199      0.27459     Biso  1.000  Ce
   Ce2974   1.0    0.40282      0.68109      0.27459     Biso  1.000  Ce
   Ce2975   1.0    0.57070      0.46716      0.27459     Biso  1.000  Ce
   Ce2976   1.0    0.72021      0.40857      0.27459     Biso  1.000  Ce
   Ce2977   1.0    0.49322      0.58467      0.27459     Biso  1.000  Ce
   Ce2978   1.0    0.53315      0.33759      0.27459     Biso  1.000  Ce
   Ce2979   1.0    0.63785      0.46027      0.27459     Biso  1.000  Ce
   Ce2980   1.0    0.60119      0.33709      0.27459     Biso  1.000  Ce
   Ce2981   1.0    0.56403      0.39484      0.27459     Biso  1.000  Ce
   Ce2982   1.0    0.55499      0.61932      0.27459     Biso  1.000  Ce
   Ce2983   1.0    0.63149      0.38680      0.27459     Biso  1.000  Ce
   Ce2984   1.0    0.40923      0.56923      0.27459     Biso  1.000  Ce
   Ce2985   1.0    0.34015      0.57111      0.27459     Biso  1.000  Ce
   Ce2986   1.0    0.29224      0.37284      0.27459     Biso  1.000  Ce
   Ce2987   1.0    0.37571      0.32614      0.27459     Biso  1.000  Ce
   Ce2988   1.0    0.24915      0.47770      0.27459     Biso  1.000  Ce
   Ce2989   1.0    0.25432      0.36772      0.27459     Biso  1.000  Ce
   Ce2990   1.0    0.36403      0.55416      0.27459     Biso  1.000  Ce
   Ce2991   1.0    0.65593      0.36923      0.27459     Biso  1.000  Ce
   Ce2992   1.0    0.39529      0.42196      0.27459     Biso  1.000  Ce
   Ce2993   1.0    0.29220      0.49126      0.27459     Biso  1.000  Ce
   Ce2994   1.0    0.67740      0.58429      0.27459     Biso  1.000  Ce
   Ce2995   1.0    0.42429      0.40426      0.27459     Biso  1.000  Ce
   Ce2996   1.0    0.58723      0.30595      0.27459     Biso  1.000  Ce
   Ce2997   1.0    0.35677      0.41292      0.27459     Biso  1.000  Ce
   Ce2998   1.0    0.36114      0.48272      0.27459     Biso  1.000  Ce
   Ce2999   1.0    0.38441      0.39986      0.27459     Biso  1.000  Ce
   Ce3000   1.0    0.74783      0.57804      0.27459     Biso  1.000  Ce
   Ce3001   1.0    0.26824      0.39015      0.27459     Biso  1.000  Ce
   Ce3002   1.0    0.30279      0.44757      0.27459     Biso  1.000  Ce
   Ce3003   1.0    0.73089      0.55115      0.27459     Biso  1.000  Ce
   Ce3004   1.0    0.41488      0.45209      0.27459     Biso  1.000  Ce
   Ce3005   1.0    0.69510      0.30806      0.27459     Biso  1.000  Ce
   Ce3006   1.0    0.24485      0.40603      0.27459     Biso  1.000  Ce
   Ce3007   1.0    0.52837      0.45243      0.27459     Biso  1.000  Ce
   Ce3008   1.0    0.38814      0.47055      0.27459     Biso  1.000  Ce
   Ce3009   1.0    0.46068      0.34512      0.27459     Biso  1.000  Ce
   Ce3010   1.0    0.65024      0.60375      0.27459     Biso  1.000  Ce
   Ce3011   1.0    0.58964      0.37435      0.27459     Biso  1.000  Ce
   Ce3012   1.0    0.45367      0.38844      0.27459     Biso  1.000  Ce
   Ce3013   1.0    0.47849      0.37174      0.27459     Biso  1.000  Ce
   Ce3014   1.0    0.59831      0.25661      0.24239     Biso  1.000  Ce
   Ce3015   1.0    0.79487      0.47519      0.24239     Biso  1.000  Ce
   Ce3016   1.0    0.51331      0.68143      0.24239     Biso  1.000  Ce
   Ce3017   1.0    0.52486      0.64192      0.24239     Biso  1.000  Ce
   Ce3018   1.0    0.26663      0.50211      0.24239     Biso  1.000  Ce
   Ce3019   1.0    0.79970      0.54550      0.24239     Biso  1.000  Ce
   Ce3020   1.0    0.77104      0.37525      0.24239     Biso  1.000  Ce
   Ce3021   1.0    0.79115      0.40124      0.24239     Biso  1.000  Ce
   Ce3022   1.0    0.81714      0.57111      0.24239     Biso  1.000  Ce
   Ce3023   1.0    0.45491      0.72026      0.24239     Biso  1.000  Ce
   Ce3024   1.0    0.54783      0.48185      0.24239     Biso  1.000  Ce
   Ce3025   1.0    0.83042      0.52550      0.24239     Biso  1.000  Ce
   Ce3026   1.0    0.69028      0.35507      0.24239     Biso  1.000  Ce
   Ce3027   1.0    0.74181      0.39484      0.24239     Biso  1.000  Ce
   Ce3028   1.0    0.38136      0.50972      0.24239     Biso  1.000  Ce
   Ce3029   1.0    0.78851      0.59156      0.24239     Biso  1.000  Ce
   Ce3030   1.0    0.47476      0.48863      0.24239     Biso  1.000  Ce
   Ce3031   1.0    0.56516      0.76584      0.24239     Biso  1.000  Ce
   Ce3032   1.0    0.51883      0.75605      0.24239     Biso  1.000  Ce
   Ce3033   1.0    0.54105      0.22045      0.24239     Biso  1.000  Ce
   Ce3034   1.0    0.66110      0.62083      0.24239     Biso  1.000  Ce
   Ce3035   1.0    0.36064      0.66904      0.24239     Biso  1.000  Ce
   Ce3036   1.0    0.51612      0.43040      0.24239     Biso  1.000  Ce
   Ce3037   1.0    0.29822      0.55755      0.24239     Biso  1.000  Ce
   Ce3038   1.0    0.56554      0.65010      0.24239     Biso  1.000  Ce
   Ce3039   1.0    0.49563      0.77299      0.24239     Biso  1.000  Ce
   Ce3040   1.0    0.55851      0.69047      0.24239     Biso  1.000  Ce
   Ce3041   1.0    0.44200      0.43552      0.24239     Biso  1.000  Ce
   Ce3042   1.0    0.37420      0.62535      0.24239     Biso  1.000  Ce
   Ce3043   1.0    0.30339      0.63228      0.24239     Biso  1.000  Ce
   Ce3044   1.0    0.52084      0.56910      0.24239     Biso  1.000  Ce
   Ce3045   1.0    0.51582      0.49729      0.24239     Biso  1.000  Ce
   Ce3046   1.0    0.45857      0.46414      0.24239     Biso  1.000  Ce
   Ce3047   1.0    0.35900      0.73643      0.24239     Biso  1.000  Ce
   Ce3048   1.0    0.43936      0.24079      0.24239     Biso  1.000  Ce
   Ce3049   1.0    0.67133      0.33056      0.24239     Biso  1.000  Ce
   Ce3050   1.0    0.50166      0.46896      0.24239     Biso  1.000  Ce
   Ce3051   1.0    0.21299      0.42196      0.24239     Biso  1.000  Ce
   Ce3052   1.0    0.73126      0.61932      0.24239     Biso  1.000  Ce
   Ce3053   1.0    0.57491      0.53546      0.24239     Biso  1.000  Ce
   Ce3054   1.0    0.45792      0.27733      0.24239     Biso  1.000  Ce
   Ce3055   1.0    0.44463      0.68750      0.24239     Biso  1.000  Ce
   Ce3056   1.0    0.57156      0.27517      0.24239     Biso  1.000  Ce
   Ce3057   1.0    0.54358      0.73834      0.24239     Biso  1.000  Ce
   Ce3058   1.0    0.22685      0.37736      0.24239     Biso  1.000  Ce
   Ce3059   1.0    0.72633      0.66466      0.24239     Biso  1.000  Ce
   Ce3060   1.0    0.35009      0.52893      0.24239     Biso  1.000  Ce
   Ce3061   1.0    0.53691      0.40991      0.24239     Biso  1.000  Ce
   Ce3062   1.0    0.39040      0.27770      0.24239     Biso  1.000  Ce
   Ce3063   1.0    0.57759      0.41955      0.24239     Biso  1.000  Ce
   Ce3064   1.0    0.53879      0.66866      0.24239     Biso  1.000  Ce
   Ce3065   1.0    0.77465      0.56599      0.24239     Biso  1.000  Ce
   Ce3066   1.0    0.46610      0.60576      0.24239     Biso  1.000  Ce
   Ce3067   1.0    0.47876      0.56358      0.24239     Biso  1.000  Ce
   Ce3068   1.0    0.69962      0.38128      0.24239     Biso  1.000  Ce
   Ce3069   1.0    0.68506      0.65364      0.24239     Biso  1.000  Ce
   Ce3070   1.0    0.72561      0.48185      0.24239     Biso  1.000  Ce
   Ce3071   1.0    0.69360      0.42648      0.24239     Biso  1.000  Ce
   Ce3072   1.0    0.63785      0.71725      0.24239     Biso  1.000  Ce
   Ce3073   1.0    0.75436      0.64527      0.24239     Biso  1.000  Ce
   Ce3074   1.0    0.60621      0.40689      0.24239     Biso  1.000  Ce
   Ce3075   1.0    0.70866      0.63439      0.24239     Biso  1.000  Ce
   Ce3076   1.0    0.64162      0.64192      0.24239     Biso  1.000  Ce
   Ce3077   1.0    0.74181      0.50783      0.24239     Biso  1.000  Ce
   Ce3078   1.0    0.59906      0.45171      0.24239     Biso  1.000  Ce
   Ce3079   1.0    0.36215      0.29540      0.24239     Biso  1.000  Ce
   Ce3080   1.0    0.38211      0.58203      0.24239     Biso  1.000  Ce
   Ce3081   1.0    0.56468      0.58166      0.24239     Biso  1.000  Ce
   Ce3082   1.0    0.43296      0.54851      0.24239     Biso  1.000  Ce
   Ce3083   1.0    0.41525      0.63552      0.24239     Biso  1.000  Ce
   Ce3084   1.0    0.54565      0.29782      0.24239     Biso  1.000  Ce
   Ce3085   1.0    0.32247      0.54215      0.24239     Biso  1.000  Ce
   Ce3086   1.0    0.73944      0.44004      0.24239     Biso  1.000  Ce
   Ce3087   1.0    0.48418      0.25684      0.24239     Biso  1.000  Ce
   Ce3088   1.0    0.23198      0.45028      0.24239     Biso  1.000  Ce
   Ce3089   1.0    0.71243      0.45322      0.24239     Biso  1.000  Ce
   Ce3090   1.0    0.50490      0.28373      0.24239     Biso  1.000  Ce
   Ce3091   1.0    0.49360      0.40049      0.24239     Biso  1.000  Ce
   Ce3092   1.0    0.40282      0.49578      0.24239     Biso  1.000  Ce
   Ce3093   1.0    0.27326      0.46199      0.24239     Biso  1.000  Ce
   Ce3094   1.0    0.53804      0.59409      0.24239     Biso  1.000  Ce
   Ce3095   1.0    0.75273      0.46452      0.24239     Biso  1.000  Ce
   Ce3096   1.0    0.71981      0.59823      0.24239     Biso  1.000  Ce
   Ce3097   1.0    0.71871      0.52692      0.24239     Biso  1.000  Ce
   Ce3098   1.0    0.63748      0.57299      0.24239     Biso  1.000  Ce
   Ce3099   1.0    0.43296      0.36083      0.24239     Biso  1.000  Ce
   Ce3100   1.0    0.61827      0.36169      0.24239     Biso  1.000  Ce
   Ce3101   1.0    0.32900      0.42949      0.24239     Biso  1.000  Ce
   Ce3102   1.0    0.69845      0.49829      0.24239     Biso  1.000  Ce
   Ce3103   1.0    0.50829      0.61480      0.24239     Biso  1.000  Ce
   Ce3104   1.0    0.67823      0.39846      0.24239     Biso  1.000  Ce
   Ce3105   1.0    0.61944      0.54650      0.24239     Biso  1.000  Ce
   Ce3106   1.0    0.69295      0.61480      0.24239     Biso  1.000  Ce
   Ce3107   1.0    0.28230      0.41808      0.24239     Biso  1.000  Ce
   Ce3108   1.0    0.31883      0.47582      0.24239     Biso  1.000  Ce
   Ce3109   1.0    0.48870      0.32855      0.24239     Biso  1.000  Ce
   Ce3110   1.0    0.66110      0.56056      0.24239     Biso  1.000  Ce
   Ce3111   1.0    0.65443      0.67055      0.24239     Biso  1.000  Ce
   Ce3112   1.0    0.27718      0.34573      0.24239     Biso  1.000  Ce
   Ce3113   1.0    0.30339      0.33156      0.24239     Biso  1.000  Ce
   Ce3114   1.0    0.34859      0.33910      0.24239     Biso  1.000  Ce
   Ce3115   1.0    0.25869      0.43150      0.24239     Biso  1.000  Ce
   Ce3116   1.0    0.59228      0.56320      0.24239     Biso  1.000  Ce
   Ce3117   1.0    0.46648      0.41631      0.24239     Biso  1.000  Ce
   Ce3118   1.0    0.65785      0.30006      0.24239     Biso  1.000  Ce
   Ce3119   1.0    0.33616      0.31085      0.24239     Biso  1.000  Ce
   Ce3120   1.0    0.64689      0.53194      0.24239     Biso  1.000  Ce
   Ce3121   1.0    0.47552      0.29804      0.24239     Biso  1.000  Ce
   Ce3122   1.0    0.46911      0.67507      0.24239     Biso  1.000  Ce
   Ce3123   1.0    0.52134      0.38145      0.24239     Biso  1.000  Ce
   Ce3124   1.0    0.57207      0.34412      0.24239     Biso  1.000  Ce
   Ce3125   1.0    0.56102      0.32252      0.24239     Biso  1.000  Ce
   Ce3126   1.0    0.32298      0.35868      0.24239     Biso  1.000  Ce
   Ce3127   1.0    0.55382      0.43803      0.24239     Biso  1.000  Ce
   Ce3128   1.0    0.39831      0.61179      0.24239     Biso  1.000  Ce
   Ce3129   1.0    0.75898      0.53495      0.24239     Biso  1.000  Ce
   Ce3130   1.0    0.51517      0.31047      0.24239     Biso  1.000  Ce
   Ce3131   1.0    0.70678      0.56697      0.24239     Biso  1.000  Ce
   Ce3132   1.0    0.40546      0.30407      0.24239     Biso  1.000  Ce
   Ce3133   1.0    0.42151      0.33307      0.24239     Biso  1.000  Ce
   Ce3134   1.0    0.61977      0.61566      0.24239     Biso  1.000  Ce
   Ce3135   1.0    0.40584      0.37676      0.24239     Biso  1.000  Ce
   Ce3136   1.0    0.58060      0.60878      0.24239     Biso  1.000  Ce
   Ce3137   1.0    0.37269      0.43944      0.24239     Biso  1.000  Ce
   Ce3138   1.0    0.34471      0.45683      0.24239     Biso  1.000  Ce
   Ce3139   1.0    0.31092      0.40237      0.24239     Biso  1.000  Ce
   Ce3140   1.0    0.50743      0.35567      0.24239     Biso  1.000  Ce
   Ce3141   1.0    0.33955      0.38339      0.24239     Biso  1.000  Ce
   Ce3142   1.0    0.68908      0.54249      0.24239     Biso  1.000  Ce
   Ce3143   1.0    0.36606      0.36621      0.24239     Biso  1.000  Ce
   Ce3144   1.0    0.54846      0.36337      0.24239     Biso  1.000  Ce
   Ce3145   1.0    0.26970      0.57810      0.21019     Biso  1.000  Ce
   Ce3146   1.0    0.62429      0.43401      0.21019     Biso  1.000  Ce
   Ce3147   1.0    0.31846      0.28335      0.21019     Biso  1.000  Ce
   Ce3148   1.0    0.38977      0.72060      0.21019     Biso  1.000  Ce
   Ce3149   1.0    0.59567      0.63374      0.21019     Biso  1.000  Ce
   Ce3150   1.0    0.34892      0.27030      0.21019     Biso  1.000  Ce
   Ce3151   1.0    0.31209      0.58668      0.21019     Biso  1.000  Ce
   Ce3152   1.0    0.44350      0.62384      0.21019     Biso  1.000  Ce
   Ce3153   1.0    0.54746      0.55153      0.21019     Biso  1.000  Ce
   Ce3154   1.0    0.53814      0.78546      0.21019     Biso  1.000  Ce
   Ce3155   1.0    0.20697      0.35266      0.21019     Biso  1.000  Ce
   Ce3156   1.0    0.68391      0.47017      0.21019     Biso  1.000  Ce
   Ce3157   1.0    0.69510      0.68411      0.21019     Biso  1.000  Ce
   Ce3158   1.0    0.39529      0.35416      0.21019     Biso  1.000  Ce
   Ce3159   1.0    0.64438      0.34613      0.21019     Biso  1.000  Ce
   Ce3160   1.0    0.59567      0.70821      0.21019     Biso  1.000  Ce
   Ce3161   1.0    0.43095      0.29089      0.21019     Biso  1.000  Ce
   Ce3162   1.0    0.49661      0.65962      0.21019     Biso  1.000  Ce
   Ce3163   1.0    0.33567      0.50633      0.21019     Biso  1.000  Ce
   Ce3164   1.0    0.72976      0.36320      0.21019     Biso  1.000  Ce
   Ce3165   1.0    0.42908      0.66603      0.21019     Biso  1.000  Ce
   Ce3166   1.0    0.76380      0.60576      0.21019     Biso  1.000  Ce
   Ce3167   1.0    0.77981      0.45008      0.21019     Biso  1.000  Ce
   Ce3168   1.0    0.67062      0.44644      0.21019     Biso  1.000  Ce
   Ce3169   1.0    0.58389      0.67698      0.21019     Biso  1.000  Ce
   Ce3170   1.0    0.61375      0.28723      0.21019     Biso  1.000  Ce
   Ce3171   1.0    0.63032      0.31800      0.21019     Biso  1.000  Ce
   Ce3172   1.0    0.65593      0.48739      0.21019     Biso  1.000  Ce
   Ce3173   1.0    0.58931      0.49227      0.21019     Biso  1.000  Ce
   Ce3174   1.0    0.48418      0.44546      0.21019     Biso  1.000  Ce
   Ce3175   1.0    0.53202      0.26565      0.21019     Biso  1.000  Ce
   Ce3176   1.0    0.33051      0.61782      0.21019     Biso  1.000  Ce
   Ce3177   1.0    0.76893      0.49427      0.21019     Biso  1.000  Ce
   Ce3178   1.0    0.62580      0.68863      0.21019     Biso  1.000  Ce
   Ce3179   1.0    0.35712      0.59923      0.21019     Biso  1.000  Ce
   Ce3180   1.0    0.44983      0.32011      0.21019     Biso  1.000  Ce
   Ce3181   1.0    0.61375      0.48222      0.21019     Biso  1.000  Ce
   Ce3182   1.0    0.60772      0.58854      0.21019     Biso  1.000  Ce
   Ce3183   1.0    0.42779      0.59199      0.21019     Biso  1.000  Ce
   Ce3184   1.0    0.40282      0.68109      0.21019     Biso  1.000  Ce
   Ce3185   1.0    0.57070      0.46716      0.21019     Biso  1.000  Ce
   Ce3186   1.0    0.72021      0.40857      0.21019     Biso  1.000  Ce
   Ce3187   1.0    0.49322      0.58467      0.21019     Biso  1.000  Ce
   Ce3188   1.0    0.53315      0.33759      0.21019     Biso  1.000  Ce
   Ce3189   1.0    0.63785      0.46027      0.21019     Biso  1.000  Ce
   Ce3190   1.0    0.60119      0.33709      0.21019     Biso  1.000  Ce
   Ce3191   1.0    0.56403      0.39484      0.21019     Biso  1.000  Ce
   Ce3192   1.0    0.55499      0.61932      0.21019     Biso  1.000  Ce
   Ce3193   1.0    0.63149      0.38680      0.21019     Biso  1.000  Ce
   Ce3194   1.0    0.40923      0.56923      0.21019     Biso  1.000  Ce
   Ce3195   1.0    0.34015      0.57111      0.21019     Biso  1.000  Ce
   Ce3196   1.0    0.29224      0.37284      0.21019     Biso  1.000  Ce
   Ce3197   1.0    0.37571      0.32614      0.21019     Biso  1.000  Ce
   Ce3198   1.0    0.24915      0.47770      0.21019     Biso  1.000  Ce
   Ce3199   1.0    0.25432      0.36772      0.21019     Biso  1.000  Ce
   Ce3200   1.0    0.36403      0.55416      0.21019     Biso  1.000  Ce
   Ce3201   1.0    0.65593      0.36923      0.21019     Biso  1.000  Ce
   Ce3202   1.0    0.39529      0.42196      0.21019     Biso  1.000  Ce
   Ce3203   1.0    0.29220      0.49126      0.21019     Biso  1.000  Ce
   Ce3204   1.0    0.67740      0.58429      0.21019     Biso  1.000  Ce
   Ce3205   1.0    0.42429      0.40426      0.21019     Biso  1.000  Ce
   Ce3206   1.0    0.58723      0.30595      0.21019     Biso  1.000  Ce
   Ce3207   1.0    0.35677      0.41292      0.21019     Biso  1.000  Ce
   Ce3208   1.0    0.36114      0.48272      0.21019     Biso  1.000  Ce
   Ce3209   1.0    0.38441      0.39986      0.21019     Biso  1.000  Ce
   Ce3210   1.0    0.74783      0.57804      0.21019     Biso  1.000  Ce
   Ce3211   1.0    0.26824      0.39015      0.21019     Biso  1.000  Ce
   Ce3212   1.0    0.30279      0.44757      0.21019     Biso  1.000  Ce
   Ce3213   1.0    0.73089      0.55115      0.21019     Biso  1.000  Ce
   Ce3214   1.0    0.41488      0.45209      0.21019     Biso  1.000  Ce
   Ce3215   1.0    0.69510      0.30806      0.21019     Biso  1.000  Ce
   Ce3216   1.0    0.24485      0.40603      0.21019     Biso  1.000  Ce
   Ce3217   1.0    0.52837      0.45243      0.21019     Biso  1.000  Ce
   Ce3218   1.0    0.38814      0.47055      0.21019     Biso  1.000  Ce
   Ce3219   1.0    0.46068      0.34512      0.21019     Biso  1.000  Ce
   Ce3220   1.0    0.65024      0.60375      0.21019     Biso  1.000  Ce
   Ce3221   1.0    0.58964      0.37435      0.21019     Biso  1.000  Ce
   Ce3222   1.0    0.45367      0.38844      0.21019     Biso  1.000  Ce
   Ce3223   1.0    0.47849      0.37174      0.21019     Biso  1.000  Ce
   Ce3224   1.0    0.59906      0.45171      0.17798     Biso  1.000  Ce
   Ce3225   1.0    0.36215      0.29540      0.17798     Biso  1.000  Ce
   Ce3226   1.0    0.38211      0.58203      0.17798     Biso  1.000  Ce
   Ce3227   1.0    0.56468      0.58166      0.17798     Biso  1.000  Ce
   Ce3228   1.0    0.43296      0.54851      0.17798     Biso  1.000  Ce
   Ce3229   1.0    0.41525      0.63552      0.17798     Biso  1.000  Ce
   Ce3230   1.0    0.54565      0.29782      0.17798     Biso  1.000  Ce
   Ce3231   1.0    0.32247      0.54215      0.17798     Biso  1.000  Ce
   Ce3232   1.0    0.73944      0.44004      0.17798     Biso  1.000  Ce
   Ce3233   1.0    0.48418      0.25684      0.17798     Biso  1.000  Ce
   Ce3234   1.0    0.23198      0.45028      0.17798     Biso  1.000  Ce
   Ce3235   1.0    0.71243      0.45322      0.17798     Biso  1.000  Ce
   Ce3236   1.0    0.50490      0.28373      0.17798     Biso  1.000  Ce
   Ce3237   1.0    0.49360      0.40049      0.17798     Biso  1.000  Ce
   Ce3238   1.0    0.40282      0.49578      0.17798     Biso  1.000  Ce
   Ce3239   1.0    0.27326      0.46199      0.17798     Biso  1.000  Ce
   Ce3240   1.0    0.53804      0.59409      0.17798     Biso  1.000  Ce
   Ce3241   1.0    0.75273      0.46452      0.17798     Biso  1.000  Ce
   Ce3242   1.0    0.71981      0.59823      0.17798     Biso  1.000  Ce
   Ce3243   1.0    0.71871      0.52692      0.17798     Biso  1.000  Ce
   Ce3244   1.0    0.63748      0.57299      0.17798     Biso  1.000  Ce
   Ce3245   1.0    0.43296      0.36083      0.17798     Biso  1.000  Ce
   Ce3246   1.0    0.61827      0.36169      0.17798     Biso  1.000  Ce
   Ce3247   1.0    0.32900      0.42949      0.17798     Biso  1.000  Ce
   Ce3248   1.0    0.69845      0.49829      0.17798     Biso  1.000  Ce
   Ce3249   1.0    0.50829      0.61480      0.17798     Biso  1.000  Ce
   Ce3250   1.0    0.67823      0.39846      0.17798     Biso  1.000  Ce
   Ce3251   1.0    0.61944      0.54650      0.17798     Biso  1.000  Ce
   Ce3252   1.0    0.69295      0.61480      0.17798     Biso  1.000  Ce
   Ce3253   1.0    0.28230      0.41808      0.17798     Biso  1.000  Ce
   Ce3254   1.0    0.31883      0.47582      0.17798     Biso  1.000  Ce
   Ce3255   1.0    0.48870      0.32855      0.17798     Biso  1.000  Ce
   Ce3256   1.0    0.66110      0.56056      0.17798     Biso  1.000  Ce
   Ce3257   1.0    0.65443      0.67055      0.17798     Biso  1.000  Ce
   Ce3258   1.0    0.27718      0.34573      0.17798     Biso  1.000  Ce
   Ce3259   1.0    0.30339      0.33156      0.17798     Biso  1.000  Ce
   Ce3260   1.0    0.34859      0.33910      0.17798     Biso  1.000  Ce
   Ce3261   1.0    0.25869      0.43150      0.17798     Biso  1.000  Ce
   Ce3262   1.0    0.59228      0.56320      0.17798     Biso  1.000  Ce
   Ce3263   1.0    0.46648      0.41631      0.17798     Biso  1.000  Ce
   Ce3264   1.0    0.65785      0.30006      0.17798     Biso  1.000  Ce
   Ce3265   1.0    0.33616      0.31085      0.17798     Biso  1.000  Ce
   Ce3266   1.0    0.64689      0.53194      0.17798     Biso  1.000  Ce
   Ce3267   1.0    0.47552      0.29804      0.17798     Biso  1.000  Ce
   Ce3268   1.0    0.46911      0.67507      0.17798     Biso  1.000  Ce
   Ce3269   1.0    0.52134      0.38145      0.17798     Biso  1.000  Ce
   Ce3270   1.0    0.57207      0.34412      0.17798     Biso  1.000  Ce
   Ce3271   1.0    0.56102      0.32252      0.17798     Biso  1.000  Ce
   Ce3272   1.0    0.32298      0.35868      0.17798     Biso  1.000  Ce
   Ce3273   1.0    0.55382      0.43803      0.17798     Biso  1.000  Ce
   Ce3274   1.0    0.39831      0.61179      0.17798     Biso  1.000  Ce
   Ce3275   1.0    0.75898      0.53495      0.17798     Biso  1.000  Ce
   Ce3276   1.0    0.51517      0.31047      0.17798     Biso  1.000  Ce
   Ce3277   1.0    0.70678      0.56697      0.17798     Biso  1.000  Ce
   Ce3278   1.0    0.40546      0.30407      0.17798     Biso  1.000  Ce
   Ce3279   1.0    0.42151      0.33307      0.17798     Biso  1.000  Ce
   Ce3280   1.0    0.61977      0.61566      0.17798     Biso  1.000  Ce
   Ce3281   1.0    0.40584      0.37676      0.17798     Biso  1.000  Ce
   Ce3282   1.0    0.58060      0.60878      0.17798     Biso  1.000  Ce
   Ce3283   1.0    0.37269      0.43944      0.17798     Biso  1.000  Ce
   Ce3284   1.0    0.34471      0.45683      0.17798     Biso  1.000  Ce
   Ce3285   1.0    0.31092      0.40237      0.17798     Biso  1.000  Ce
   Ce3286   1.0    0.50743      0.35567      0.17798     Biso  1.000  Ce
   Ce3287   1.0    0.33955      0.38339      0.17798     Biso  1.000  Ce
   Ce3288   1.0    0.68908      0.54249      0.17798     Biso  1.000  Ce
   Ce3289   1.0    0.36606      0.36621      0.17798     Biso  1.000  Ce
   Ce3290   1.0    0.54846      0.36337      0.17798     Biso  1.000  Ce
   Ce3291   1.0    0.67740      0.58429      0.14578     Biso  1.000  Ce
   Ce3292   1.0    0.42429      0.40426      0.14578     Biso  1.000  Ce
   Ce3293   1.0    0.58723      0.30595      0.14578     Biso  1.000  Ce
   Ce3294   1.0    0.35677      0.41292      0.14578     Biso  1.000  Ce
   Ce3295   1.0    0.36114      0.48272      0.14578     Biso  1.000  Ce
   Ce3296   1.0    0.38441      0.39986      0.14578     Biso  1.000  Ce
   Ce3297   1.0    0.74783      0.57804      0.14578     Biso  1.000  Ce
   Ce3298   1.0    0.26824      0.39015      0.14578     Biso  1.000  Ce
   Ce3299   1.0    0.30279      0.44757      0.14578     Biso  1.000  Ce
   Ce3300   1.0    0.73089      0.55115      0.14578     Biso  1.000  Ce
   Ce3301   1.0    0.41488      0.45209      0.14578     Biso  1.000  Ce
   Ce3302   1.0    0.69510      0.30806      0.14578     Biso  1.000  Ce
   Ce3303   1.0    0.24485      0.40603      0.14578     Biso  1.000  Ce
   Ce3304   1.0    0.52837      0.45243      0.14578     Biso  1.000  Ce
   Ce3305   1.0    0.38814      0.47055      0.14578     Biso  1.000  Ce
   Ce3306   1.0    0.46068      0.34512      0.14578     Biso  1.000  Ce
   Ce3307   1.0    0.65024      0.60375      0.14578     Biso  1.000  Ce
   Ce3308   1.0    0.58964      0.37435      0.14578     Biso  1.000  Ce
   Ce3309   1.0    0.45367      0.38844      0.14578     Biso  1.000  Ce
   Ce3310   1.0    0.47849      0.37174      0.14578     Biso  1.000  Ce
   Ce3311   1.0    0.61977      0.61566      0.11358     Biso  1.000  Ce
   Ce3312   1.0    0.40584      0.37676      0.11358     Biso  1.000  Ce
   Ce3313   1.0    0.58060      0.60878      0.11358     Biso  1.000  Ce
   Ce3314   1.0    0.37269      0.43944      0.11358     Biso  1.000  Ce
   Ce3315   1.0    0.34471      0.45683      0.11358     Biso  1.000  Ce
   Ce3316   1.0    0.31092      0.40237      0.11358     Biso  1.000  Ce
   Ce3317   1.0    0.50743      0.35567      0.11358     Biso  1.000  Ce
   Ce3318   1.0    0.33955      0.38339      0.11358     Biso  1.000  Ce
   Ce3319   1.0    0.68908      0.54249      0.11358     Biso  1.000  Ce
   Ce3320   1.0    0.36606      0.36621      0.11358     Biso  1.000  Ce
   Ce3321   1.0    0.54846      0.36337      0.11358     Biso  1.000  Ce
