# Supplementary material for: Assessment of a nanocrystal 3-D morphology by the analysis of single HAADF-HRSTEM images
Source: Nanoscale Res Lett. 2013 Nov 13;8(1):475. doi: 10.1186/1556-276X-8-475 (PMC3831815; doi:10.1186/1556-276X-8-475)
Supplement: Additional file 8 — A_model_sym.cif – 3-D symmetric model for simulation. Atomic coordinates from symmetric morphology of type-A nanocrystals used for the HRSTEM image simulation procedure. [file 1556-276X-8-475-S8.cif]

#======================================================================

# CRYSTAL DATA

#----------------------------------------------------------------------

data_VESTA_phase_1


_pd_phase_name                         'STEM_OUTPUT'
_cell_length_a                         6.69575
_cell_length_b                         6.69575
_cell_length_c                         6.69575
_cell_angle_alpha                      90
_cell_angle_beta                       90
_cell_angle_gamma                      90
_symmetry_space_group_name_H-M         'P 1'
_symmetry_Int_Tables_number            1

loop_
_symmetry_equiv_pos_as_xyz
   'x, y, z'

loop_
   _atom_site_label
   _atom_site_occupancy
   _atom_site_fract_x
   _atom_site_fract_y
   _atom_site_fract_z
   _atom_site_thermal_displace_type
   _atom_site_B_iso_or_equiv
   _atom_site_type_symbol
   Ce1      1.0    0.15021      0.39265      0.32858     Biso  1.000  Ce
   Ce2      1.0    0.15021      0.39265      0.38571     Biso  1.000  Ce
   Ce3      1.0    0.15021      0.39265      0.44286     Biso  1.000  Ce
   Ce4      1.0    0.15021      0.39265      0.50000     Biso  1.000  Ce
   Ce5      1.0    0.15021      0.39265      0.55714     Biso  1.000  Ce
   Ce6      1.0    0.15021      0.39265      0.61429     Biso  1.000  Ce
   Ce7      1.0    0.15021      0.39265      0.67142     Biso  1.000  Ce
   Ce8      1.0    0.15858      0.44142      0.29999     Biso  1.000  Ce
   Ce9      1.0    0.15858      0.44142      0.35714     Biso  1.000  Ce
   Ce10     1.0    0.15858      0.44142      0.41429     Biso  1.000  Ce
   Ce11     1.0    0.15858      0.44142      0.47143     Biso  1.000  Ce
   Ce12     1.0    0.15858      0.44142      0.52857     Biso  1.000  Ce
   Ce13     1.0    0.15858      0.44142      0.58571     Biso  1.000  Ce
   Ce14     1.0    0.15858      0.44142      0.64286     Biso  1.000  Ce
   Ce15     1.0    0.15858      0.44142      0.70001     Biso  1.000  Ce
   Ce16     1.0    0.16695      0.49020      0.27142     Biso  1.000  Ce
   Ce17     1.0    0.16695      0.49020      0.32858     Biso  1.000  Ce
   Ce18     1.0    0.16695      0.49020      0.38571     Biso  1.000  Ce
   Ce19     1.0    0.16695      0.49020      0.44286     Biso  1.000  Ce
   Ce20     1.0    0.16695      0.49020      0.50000     Biso  1.000  Ce
   Ce21     1.0    0.16695      0.49020      0.55714     Biso  1.000  Ce
   Ce22     1.0    0.16695      0.49020      0.61429     Biso  1.000  Ce
   Ce23     1.0    0.16695      0.49020      0.67142     Biso  1.000  Ce
   Ce24     1.0    0.16695      0.49020      0.72858     Biso  1.000  Ce
   Ce25     1.0    0.17531      0.53897      0.29999     Biso  1.000  Ce
   Ce26     1.0    0.17531      0.53897      0.35714     Biso  1.000  Ce
   Ce27     1.0    0.17531      0.53897      0.41429     Biso  1.000  Ce
   Ce28     1.0    0.17531      0.53897      0.47143     Biso  1.000  Ce
   Ce29     1.0    0.17531      0.53897      0.52857     Biso  1.000  Ce
   Ce30     1.0    0.17531      0.53897      0.58571     Biso  1.000  Ce
   Ce31     1.0    0.17531      0.53897      0.64286     Biso  1.000  Ce
   Ce32     1.0    0.17531      0.53897      0.70001     Biso  1.000  Ce
   Ce33     1.0    0.18368      0.58775      0.32858     Biso  1.000  Ce
   Ce34     1.0    0.18368      0.58775      0.38571     Biso  1.000  Ce
   Ce35     1.0    0.18368      0.58775      0.44286     Biso  1.000  Ce
   Ce36     1.0    0.18368      0.58775      0.50000     Biso  1.000  Ce
   Ce37     1.0    0.18368      0.58775      0.55714     Biso  1.000  Ce
   Ce38     1.0    0.18368      0.58775      0.61429     Biso  1.000  Ce
   Ce39     1.0    0.18368      0.58775      0.67142     Biso  1.000  Ce
   Ce40     1.0    0.19062      0.35224      0.32858     Biso  1.000  Ce
   Ce41     1.0    0.19062      0.35224      0.38571     Biso  1.000  Ce
   Ce42     1.0    0.19062      0.35224      0.44286     Biso  1.000  Ce
   Ce43     1.0    0.19062      0.35224      0.50000     Biso  1.000  Ce
   Ce44     1.0    0.19062      0.35224      0.55714     Biso  1.000  Ce
   Ce45     1.0    0.19062      0.35224      0.61429     Biso  1.000  Ce
   Ce46     1.0    0.19062      0.35224      0.67142     Biso  1.000  Ce
   Ce47     1.0    0.19205      0.63652      0.35714     Biso  1.000  Ce
   Ce48     1.0    0.19205      0.63652      0.41429     Biso  1.000  Ce
   Ce49     1.0    0.19205      0.63652      0.47143     Biso  1.000  Ce
   Ce50     1.0    0.19205      0.63652      0.52857     Biso  1.000  Ce
   Ce51     1.0    0.19205      0.63652      0.58571     Biso  1.000  Ce
   Ce52     1.0    0.19205      0.63652      0.64286     Biso  1.000  Ce
   Ce53     1.0    0.19898      0.40101      0.29999     Biso  1.000  Ce
   Ce54     1.0    0.19898      0.40101      0.35714     Biso  1.000  Ce
   Ce55     1.0    0.19898      0.40101      0.41429     Biso  1.000  Ce
   Ce56     1.0    0.19898      0.40101      0.47143     Biso  1.000  Ce
   Ce57     1.0    0.19898      0.40101      0.52857     Biso  1.000  Ce
   Ce58     1.0    0.19898      0.40101      0.58571     Biso  1.000  Ce
   Ce59     1.0    0.19898      0.40101      0.64286     Biso  1.000  Ce
   Ce60     1.0    0.19898      0.40101      0.70001     Biso  1.000  Ce
   Ce61     1.0    0.20042      0.68529      0.38571     Biso  1.000  Ce
   Ce62     1.0    0.20042      0.68529      0.44286     Biso  1.000  Ce
   Ce63     1.0    0.20042      0.68529      0.50000     Biso  1.000  Ce
   Ce64     1.0    0.20042      0.68529      0.55714     Biso  1.000  Ce
   Ce65     1.0    0.20042      0.68529      0.61429     Biso  1.000  Ce
   Ce66     1.0    0.20735      0.44979      0.27142     Biso  1.000  Ce
   Ce67     1.0    0.20735      0.44979      0.32858     Biso  1.000  Ce
   Ce68     1.0    0.20735      0.44979      0.38571     Biso  1.000  Ce
   Ce69     1.0    0.20735      0.44979      0.44286     Biso  1.000  Ce
   Ce70     1.0    0.20735      0.44979      0.50000     Biso  1.000  Ce
   Ce71     1.0    0.20735      0.44979      0.55714     Biso  1.000  Ce
   Ce72     1.0    0.20735      0.44979      0.61429     Biso  1.000  Ce
   Ce73     1.0    0.20735      0.44979      0.67142     Biso  1.000  Ce
   Ce74     1.0    0.20735      0.44979      0.72858     Biso  1.000  Ce
   Ce75     1.0    0.20879      0.73407      0.41429     Biso  1.000  Ce
   Ce76     1.0    0.20879      0.73407      0.47143     Biso  1.000  Ce
   Ce77     1.0    0.20879      0.73407      0.52857     Biso  1.000  Ce
   Ce78     1.0    0.20879      0.73407      0.58571     Biso  1.000  Ce
   Ce79     1.0    0.21572      0.49856      0.24285     Biso  1.000  Ce
   Ce80     1.0    0.21572      0.49856      0.29999     Biso  1.000  Ce
   Ce81     1.0    0.21572      0.49856      0.35714     Biso  1.000  Ce
   Ce82     1.0    0.21572      0.49856      0.41429     Biso  1.000  Ce
   Ce83     1.0    0.21572      0.49856      0.47143     Biso  1.000  Ce
   Ce84     1.0    0.21572      0.49856      0.52857     Biso  1.000  Ce
   Ce85     1.0    0.21572      0.49856      0.58571     Biso  1.000  Ce
   Ce86     1.0    0.21572      0.49856      0.64286     Biso  1.000  Ce
   Ce87     1.0    0.21572      0.49856      0.70001     Biso  1.000  Ce
   Ce88     1.0    0.21572      0.49856      0.75715     Biso  1.000  Ce
   Ce89     1.0    0.21716      0.78284      0.44286     Biso  1.000  Ce
   Ce90     1.0    0.21716      0.78284      0.50000     Biso  1.000  Ce
   Ce91     1.0    0.21716      0.78284      0.55714     Biso  1.000  Ce
   Ce92     1.0    0.22409      0.54734      0.27142     Biso  1.000  Ce
   Ce93     1.0    0.22409      0.54734      0.32858     Biso  1.000  Ce
   Ce94     1.0    0.22409      0.54734      0.38571     Biso  1.000  Ce
   Ce95     1.0    0.22409      0.54734      0.44286     Biso  1.000  Ce
   Ce96     1.0    0.22409      0.54734      0.50000     Biso  1.000  Ce
   Ce97     1.0    0.22409      0.54734      0.55714     Biso  1.000  Ce
   Ce98     1.0    0.22409      0.54734      0.61429     Biso  1.000  Ce
   Ce99     1.0    0.22409      0.54734      0.67142     Biso  1.000  Ce
   Ce100    1.0    0.22409      0.54734      0.72858     Biso  1.000  Ce
   Ce101    1.0    0.23102      0.31183      0.32858     Biso  1.000  Ce
   Ce102    1.0    0.23102      0.31183      0.38571     Biso  1.000  Ce
   Ce103    1.0    0.23102      0.31183      0.44286     Biso  1.000  Ce
   Ce104    1.0    0.23102      0.31183      0.50000     Biso  1.000  Ce
   Ce105    1.0    0.23102      0.31183      0.55714     Biso  1.000  Ce
   Ce106    1.0    0.23102      0.31183      0.61429     Biso  1.000  Ce
   Ce107    1.0    0.23102      0.31183      0.67142     Biso  1.000  Ce
   Ce108    1.0    0.23246      0.59611      0.29999     Biso  1.000  Ce
   Ce109    1.0    0.23246      0.59611      0.35714     Biso  1.000  Ce
   Ce110    1.0    0.23246      0.59611      0.41429     Biso  1.000  Ce
   Ce111    1.0    0.23246      0.59611      0.47143     Biso  1.000  Ce
   Ce112    1.0    0.23246      0.59611      0.52857     Biso  1.000  Ce
   Ce113    1.0    0.23246      0.59611      0.58571     Biso  1.000  Ce
   Ce114    1.0    0.23246      0.59611      0.64286     Biso  1.000  Ce
   Ce115    1.0    0.23246      0.59611      0.70001     Biso  1.000  Ce
   Ce116    1.0    0.23939      0.36061      0.29999     Biso  1.000  Ce
   Ce117    1.0    0.23939      0.36061      0.35714     Biso  1.000  Ce
   Ce118    1.0    0.23939      0.36061      0.41429     Biso  1.000  Ce
   Ce119    1.0    0.23939      0.36061      0.47143     Biso  1.000  Ce
   Ce120    1.0    0.23939      0.36061      0.52857     Biso  1.000  Ce
   Ce121    1.0    0.23939      0.36061      0.58571     Biso  1.000  Ce
   Ce122    1.0    0.23939      0.36061      0.64286     Biso  1.000  Ce
   Ce123    1.0    0.23939      0.36061      0.70001     Biso  1.000  Ce
   Ce124    1.0    0.24083      0.64489      0.32858     Biso  1.000  Ce
   Ce125    1.0    0.24083      0.64489      0.38571     Biso  1.000  Ce
   Ce126    1.0    0.24083      0.64489      0.44286     Biso  1.000  Ce
   Ce127    1.0    0.24083      0.64489      0.50000     Biso  1.000  Ce
   Ce128    1.0    0.24083      0.64489      0.55714     Biso  1.000  Ce
   Ce129    1.0    0.24083      0.64489      0.61429     Biso  1.000  Ce
   Ce130    1.0    0.24083      0.64489      0.67142     Biso  1.000  Ce
   Ce131    1.0    0.24776      0.40938      0.27142     Biso  1.000  Ce
   Ce132    1.0    0.24776      0.40938      0.32858     Biso  1.000  Ce
   Ce133    1.0    0.24776      0.40938      0.38571     Biso  1.000  Ce
   Ce134    1.0    0.24776      0.40938      0.44286     Biso  1.000  Ce
   Ce135    1.0    0.24776      0.40938      0.50000     Biso  1.000  Ce
   Ce136    1.0    0.24776      0.40938      0.55714     Biso  1.000  Ce
   Ce137    1.0    0.24776      0.40938      0.61429     Biso  1.000  Ce
   Ce138    1.0    0.24776      0.40938      0.67142     Biso  1.000  Ce
   Ce139    1.0    0.24776      0.40938      0.72858     Biso  1.000  Ce
   Ce140    1.0    0.24919      0.69366      0.35714     Biso  1.000  Ce
   Ce141    1.0    0.24919      0.69366      0.41429     Biso  1.000  Ce
   Ce142    1.0    0.24919      0.69366      0.47143     Biso  1.000  Ce
   Ce143    1.0    0.24919      0.69366      0.52857     Biso  1.000  Ce
   Ce144    1.0    0.24919      0.69366      0.58571     Biso  1.000  Ce
   Ce145    1.0    0.24919      0.69366      0.64286     Biso  1.000  Ce
   Ce146    1.0    0.25613      0.45816      0.24285     Biso  1.000  Ce
   Ce147    1.0    0.25613      0.45816      0.29999     Biso  1.000  Ce
   Ce148    1.0    0.25613      0.45816      0.35714     Biso  1.000  Ce
   Ce149    1.0    0.25613      0.45816      0.41429     Biso  1.000  Ce
   Ce150    1.0    0.25613      0.45816      0.47143     Biso  1.000  Ce
   Ce151    1.0    0.25613      0.45816      0.52857     Biso  1.000  Ce
   Ce152    1.0    0.25613      0.45816      0.58571     Biso  1.000  Ce
   Ce153    1.0    0.25613      0.45816      0.64286     Biso  1.000  Ce
   Ce154    1.0    0.25613      0.45816      0.70001     Biso  1.000  Ce
   Ce155    1.0    0.25613      0.45816      0.75715     Biso  1.000  Ce
   Ce156    1.0    0.25756      0.74244      0.38571     Biso  1.000  Ce
   Ce157    1.0    0.25756      0.74244      0.44286     Biso  1.000  Ce
   Ce158    1.0    0.25756      0.74244      0.50000     Biso  1.000  Ce
   Ce159    1.0    0.25756      0.74244      0.55714     Biso  1.000  Ce
   Ce160    1.0    0.25756      0.74244      0.61429     Biso  1.000  Ce
   Ce161    1.0    0.26450      0.50693      0.21428     Biso  1.000  Ce
   Ce162    1.0    0.26450      0.50693      0.27142     Biso  1.000  Ce
   Ce163    1.0    0.26450      0.50693      0.32858     Biso  1.000  Ce
   Ce164    1.0    0.26450      0.50693      0.38571     Biso  1.000  Ce
   Ce165    1.0    0.26450      0.50693      0.44286     Biso  1.000  Ce
   Ce166    1.0    0.26450      0.50693      0.50000     Biso  1.000  Ce
   Ce167    1.0    0.26450      0.50693      0.55714     Biso  1.000  Ce
   Ce168    1.0    0.26450      0.50693      0.61429     Biso  1.000  Ce
   Ce169    1.0    0.26450      0.50693      0.67142     Biso  1.000  Ce
   Ce170    1.0    0.26450      0.50693      0.72858     Biso  1.000  Ce
   Ce171    1.0    0.26450      0.50693      0.78572     Biso  1.000  Ce
   Ce172    1.0    0.26593      0.79121      0.41429     Biso  1.000  Ce
   Ce173    1.0    0.26593      0.79121      0.47143     Biso  1.000  Ce
   Ce174    1.0    0.26593      0.79121      0.52857     Biso  1.000  Ce
   Ce175    1.0    0.26593      0.79121      0.58571     Biso  1.000  Ce
   Ce176    1.0    0.27143      0.27143      0.32858     Biso  1.000  Ce
   Ce177    1.0    0.27143      0.27143      0.38571     Biso  1.000  Ce
   Ce178    1.0    0.27143      0.27143      0.44286     Biso  1.000  Ce
   Ce179    1.0    0.27143      0.27143      0.50000     Biso  1.000  Ce
   Ce180    1.0    0.27143      0.27143      0.55714     Biso  1.000  Ce
   Ce181    1.0    0.27143      0.27143      0.61429     Biso  1.000  Ce
   Ce182    1.0    0.27143      0.27143      0.67142     Biso  1.000  Ce
   Ce183    1.0    0.27286      0.55571      0.24285     Biso  1.000  Ce
   Ce184    1.0    0.27286      0.55571      0.29999     Biso  1.000  Ce
   Ce185    1.0    0.27286      0.55571      0.35714     Biso  1.000  Ce
   Ce186    1.0    0.27286      0.55571      0.41429     Biso  1.000  Ce
   Ce187    1.0    0.27286      0.55571      0.47143     Biso  1.000  Ce
   Ce188    1.0    0.27286      0.55571      0.52857     Biso  1.000  Ce
   Ce189    1.0    0.27286      0.55571      0.58571     Biso  1.000  Ce
   Ce190    1.0    0.27286      0.55571      0.64286     Biso  1.000  Ce
   Ce191    1.0    0.27286      0.55571      0.70001     Biso  1.000  Ce
   Ce192    1.0    0.27286      0.55571      0.75715     Biso  1.000  Ce
   Ce193    1.0    0.27980      0.32020      0.29999     Biso  1.000  Ce
   Ce194    1.0    0.27980      0.32020      0.35714     Biso  1.000  Ce
   Ce195    1.0    0.27980      0.32020      0.41429     Biso  1.000  Ce
   Ce196    1.0    0.27980      0.32020      0.47143     Biso  1.000  Ce
   Ce197    1.0    0.27980      0.32020      0.52857     Biso  1.000  Ce
   Ce198    1.0    0.27980      0.32020      0.58571     Biso  1.000  Ce
   Ce199    1.0    0.27980      0.32020      0.64286     Biso  1.000  Ce
   Ce200    1.0    0.27980      0.32020      0.70001     Biso  1.000  Ce
   Ce201    1.0    0.28123      0.60448      0.27142     Biso  1.000  Ce
   Ce202    1.0    0.28123      0.60448      0.32858     Biso  1.000  Ce
   Ce203    1.0    0.28123      0.60448      0.38571     Biso  1.000  Ce
   Ce204    1.0    0.28123      0.60448      0.44286     Biso  1.000  Ce
   Ce205    1.0    0.28123      0.60448      0.50000     Biso  1.000  Ce
   Ce206    1.0    0.28123      0.60448      0.55714     Biso  1.000  Ce
   Ce207    1.0    0.28123      0.60448      0.61429     Biso  1.000  Ce
   Ce208    1.0    0.28123      0.60448      0.67142     Biso  1.000  Ce
   Ce209    1.0    0.28123      0.60448      0.72858     Biso  1.000  Ce
   Ce210    1.0    0.28816      0.36898      0.27142     Biso  1.000  Ce
   Ce211    1.0    0.28816      0.36898      0.32858     Biso  1.000  Ce
   Ce212    1.0    0.28816      0.36898      0.38571     Biso  1.000  Ce
   Ce213    1.0    0.28816      0.36898      0.44286     Biso  1.000  Ce
   Ce214    1.0    0.28816      0.36898      0.50000     Biso  1.000  Ce
   Ce215    1.0    0.28816      0.36898      0.55714     Biso  1.000  Ce
   Ce216    1.0    0.28816      0.36898      0.61429     Biso  1.000  Ce
   Ce217    1.0    0.28816      0.36898      0.67142     Biso  1.000  Ce
   Ce218    1.0    0.28816      0.36898      0.72858     Biso  1.000  Ce
   Ce219    1.0    0.28960      0.65326      0.29999     Biso  1.000  Ce
   Ce220    1.0    0.28960      0.65326      0.35714     Biso  1.000  Ce
   Ce221    1.0    0.28960      0.65326      0.41429     Biso  1.000  Ce
   Ce222    1.0    0.28960      0.65326      0.47143     Biso  1.000  Ce
   Ce223    1.0    0.28960      0.65326      0.52857     Biso  1.000  Ce
   Ce224    1.0    0.28960      0.65326      0.58571     Biso  1.000  Ce
   Ce225    1.0    0.28960      0.65326      0.64286     Biso  1.000  Ce
   Ce226    1.0    0.28960      0.65326      0.70001     Biso  1.000  Ce
   Ce227    1.0    0.29653      0.41775      0.24285     Biso  1.000  Ce
   Ce228    1.0    0.29653      0.41775      0.29999     Biso  1.000  Ce
   Ce229    1.0    0.29653      0.41775      0.35714     Biso  1.000  Ce
   Ce230    1.0    0.29653      0.41775      0.41429     Biso  1.000  Ce
   Ce231    1.0    0.29653      0.41775      0.47143     Biso  1.000  Ce
   Ce232    1.0    0.29653      0.41775      0.52857     Biso  1.000  Ce
   Ce233    1.0    0.29653      0.41775      0.58571     Biso  1.000  Ce
   Ce234    1.0    0.29653      0.41775      0.64286     Biso  1.000  Ce
   Ce235    1.0    0.29653      0.41775      0.70001     Biso  1.000  Ce
   Ce236    1.0    0.29653      0.41775      0.75715     Biso  1.000  Ce
   Ce237    1.0    0.29797      0.70203      0.32858     Biso  1.000  Ce
   Ce238    1.0    0.29797      0.70203      0.38571     Biso  1.000  Ce
   Ce239    1.0    0.29797      0.70203      0.44286     Biso  1.000  Ce
   Ce240    1.0    0.29797      0.70203      0.50000     Biso  1.000  Ce
   Ce241    1.0    0.29797      0.70203      0.55714     Biso  1.000  Ce
   Ce242    1.0    0.29797      0.70203      0.61429     Biso  1.000  Ce
   Ce243    1.0    0.29797      0.70203      0.67142     Biso  1.000  Ce
   Ce244    1.0    0.30490      0.46653      0.21428     Biso  1.000  Ce
   Ce245    1.0    0.30490      0.46653      0.27142     Biso  1.000  Ce
   Ce246    1.0    0.30490      0.46653      0.32858     Biso  1.000  Ce
   Ce247    1.0    0.30490      0.46653      0.38571     Biso  1.000  Ce
   Ce248    1.0    0.30490      0.46653      0.44286     Biso  1.000  Ce
   Ce249    1.0    0.30490      0.46653      0.50000     Biso  1.000  Ce
   Ce250    1.0    0.30490      0.46653      0.55714     Biso  1.000  Ce
   Ce251    1.0    0.30490      0.46653      0.61429     Biso  1.000  Ce
   Ce252    1.0    0.30490      0.46653      0.67142     Biso  1.000  Ce
   Ce253    1.0    0.30490      0.46653      0.72858     Biso  1.000  Ce
   Ce254    1.0    0.30490      0.46653      0.78572     Biso  1.000  Ce
   Ce255    1.0    0.30634      0.75081      0.35714     Biso  1.000  Ce
   Ce256    1.0    0.30634      0.75081      0.41429     Biso  1.000  Ce
   Ce257    1.0    0.30634      0.75081      0.47143     Biso  1.000  Ce
   Ce258    1.0    0.30634      0.75081      0.52857     Biso  1.000  Ce
   Ce259    1.0    0.30634      0.75081      0.58571     Biso  1.000  Ce
   Ce260    1.0    0.30634      0.75081      0.64286     Biso  1.000  Ce
   Ce261    1.0    0.31183      0.23102      0.32858     Biso  1.000  Ce
   Ce262    1.0    0.31183      0.23102      0.38571     Biso  1.000  Ce
   Ce263    1.0    0.31183      0.23102      0.44286     Biso  1.000  Ce
   Ce264    1.0    0.31183      0.23102      0.50000     Biso  1.000  Ce
   Ce265    1.0    0.31183      0.23102      0.55714     Biso  1.000  Ce
   Ce266    1.0    0.31183      0.23102      0.61429     Biso  1.000  Ce
   Ce267    1.0    0.31183      0.23102      0.67142     Biso  1.000  Ce
   Ce268    1.0    0.31327      0.51530      0.18571     Biso  1.000  Ce
   Ce269    1.0    0.31327      0.51530      0.24285     Biso  1.000  Ce
   Ce270    1.0    0.31327      0.51530      0.29999     Biso  1.000  Ce
   Ce271    1.0    0.31327      0.51530      0.35714     Biso  1.000  Ce
   Ce272    1.0    0.31327      0.51530      0.41429     Biso  1.000  Ce
   Ce273    1.0    0.31327      0.51530      0.47143     Biso  1.000  Ce
   Ce274    1.0    0.31327      0.51530      0.52857     Biso  1.000  Ce
   Ce275    1.0    0.31327      0.51530      0.58571     Biso  1.000  Ce
   Ce276    1.0    0.31327      0.51530      0.64286     Biso  1.000  Ce
   Ce277    1.0    0.31327      0.51530      0.70001     Biso  1.000  Ce
   Ce278    1.0    0.31327      0.51530      0.75715     Biso  1.000  Ce
   Ce279    1.0    0.31327      0.51530      0.81429     Biso  1.000  Ce
   Ce280    1.0    0.31471      0.79958      0.38571     Biso  1.000  Ce
   Ce281    1.0    0.31471      0.79958      0.44286     Biso  1.000  Ce
   Ce282    1.0    0.31471      0.79958      0.50000     Biso  1.000  Ce
   Ce283    1.0    0.31471      0.79958      0.55714     Biso  1.000  Ce
   Ce284    1.0    0.31471      0.79958      0.61429     Biso  1.000  Ce
   Ce285    1.0    0.32020      0.27980      0.29999     Biso  1.000  Ce
   Ce286    1.0    0.32020      0.27980      0.35714     Biso  1.000  Ce
   Ce287    1.0    0.32020      0.27980      0.41429     Biso  1.000  Ce
   Ce288    1.0    0.32020      0.27980      0.47143     Biso  1.000  Ce
   Ce289    1.0    0.32020      0.27980      0.52857     Biso  1.000  Ce
   Ce290    1.0    0.32020      0.27980      0.58571     Biso  1.000  Ce
   Ce291    1.0    0.32020      0.27980      0.64286     Biso  1.000  Ce
   Ce292    1.0    0.32020      0.27980      0.70001     Biso  1.000  Ce
   Ce293    1.0    0.32164      0.56408      0.21428     Biso  1.000  Ce
   Ce294    1.0    0.32164      0.56408      0.27142     Biso  1.000  Ce
   Ce295    1.0    0.32164      0.56408      0.32858     Biso  1.000  Ce
   Ce296    1.0    0.32164      0.56408      0.38571     Biso  1.000  Ce
   Ce297    1.0    0.32164      0.56408      0.44286     Biso  1.000  Ce
   Ce298    1.0    0.32164      0.56408      0.50000     Biso  1.000  Ce
   Ce299    1.0    0.32164      0.56408      0.55714     Biso  1.000  Ce
   Ce300    1.0    0.32164      0.56408      0.61429     Biso  1.000  Ce
   Ce301    1.0    0.32164      0.56408      0.67142     Biso  1.000  Ce
   Ce302    1.0    0.32164      0.56408      0.72858     Biso  1.000  Ce
   Ce303    1.0    0.32164      0.56408      0.78572     Biso  1.000  Ce
   Ce304    1.0    0.32857      0.32857      0.27142     Biso  1.000  Ce
   Ce305    1.0    0.32857      0.32857      0.32858     Biso  1.000  Ce
   Ce306    1.0    0.32857      0.32857      0.38571     Biso  1.000  Ce
   Ce307    1.0    0.32857      0.32857      0.44286     Biso  1.000  Ce
   Ce308    1.0    0.32857      0.32857      0.50000     Biso  1.000  Ce
   Ce309    1.0    0.32857      0.32857      0.55714     Biso  1.000  Ce
   Ce310    1.0    0.32857      0.32857      0.61429     Biso  1.000  Ce
   Ce311    1.0    0.32857      0.32857      0.67142     Biso  1.000  Ce
   Ce312    1.0    0.32857      0.32857      0.72858     Biso  1.000  Ce
   Ce313    1.0    0.33001      0.61285      0.24285     Biso  1.000  Ce
   Ce314    1.0    0.33001      0.61285      0.29999     Biso  1.000  Ce
   Ce315    1.0    0.33001      0.61285      0.35714     Biso  1.000  Ce
   Ce316    1.0    0.33001      0.61285      0.41429     Biso  1.000  Ce
   Ce317    1.0    0.33001      0.61285      0.47143     Biso  1.000  Ce
   Ce318    1.0    0.33001      0.61285      0.52857     Biso  1.000  Ce
   Ce319    1.0    0.33001      0.61285      0.58571     Biso  1.000  Ce
   Ce320    1.0    0.33001      0.61285      0.64286     Biso  1.000  Ce
   Ce321    1.0    0.33001      0.61285      0.70001     Biso  1.000  Ce
   Ce322    1.0    0.33001      0.61285      0.75715     Biso  1.000  Ce
   Ce323    1.0    0.33694      0.37735      0.24285     Biso  1.000  Ce
   Ce324    1.0    0.33694      0.37735      0.29999     Biso  1.000  Ce
   Ce325    1.0    0.33694      0.37735      0.35714     Biso  1.000  Ce
   Ce326    1.0    0.33694      0.37735      0.41429     Biso  1.000  Ce
   Ce327    1.0    0.33694      0.37735      0.47143     Biso  1.000  Ce
   Ce328    1.0    0.33694      0.37735      0.52857     Biso  1.000  Ce
   Ce329    1.0    0.33694      0.37735      0.58571     Biso  1.000  Ce
   Ce330    1.0    0.33694      0.37735      0.64286     Biso  1.000  Ce
   Ce331    1.0    0.33694      0.37735      0.70001     Biso  1.000  Ce
   Ce332    1.0    0.33694      0.37735      0.75715     Biso  1.000  Ce
   Ce333    1.0    0.33838      0.66162      0.27142     Biso  1.000  Ce
   Ce334    1.0    0.33838      0.66162      0.32858     Biso  1.000  Ce
   Ce335    1.0    0.33838      0.66162      0.38571     Biso  1.000  Ce
   Ce336    1.0    0.33838      0.66162      0.44286     Biso  1.000  Ce
   Ce337    1.0    0.33838      0.66162      0.50000     Biso  1.000  Ce
   Ce338    1.0    0.33838      0.66162      0.55714     Biso  1.000  Ce
   Ce339    1.0    0.33838      0.66162      0.61429     Biso  1.000  Ce
   Ce340    1.0    0.33838      0.66162      0.67142     Biso  1.000  Ce
   Ce341    1.0    0.33838      0.66162      0.72858     Biso  1.000  Ce
   Ce342    1.0    0.34531      0.42612      0.21428     Biso  1.000  Ce
   Ce343    1.0    0.34531      0.42612      0.27142     Biso  1.000  Ce
   Ce344    1.0    0.34531      0.42612      0.32858     Biso  1.000  Ce
   Ce345    1.0    0.34531      0.42612      0.38571     Biso  1.000  Ce
   Ce346    1.0    0.34531      0.42612      0.44286     Biso  1.000  Ce
   Ce347    1.0    0.34531      0.42612      0.50000     Biso  1.000  Ce
   Ce348    1.0    0.34531      0.42612      0.55714     Biso  1.000  Ce
   Ce349    1.0    0.34531      0.42612      0.61429     Biso  1.000  Ce
   Ce350    1.0    0.34531      0.42612      0.67142     Biso  1.000  Ce
   Ce351    1.0    0.34531      0.42612      0.72858     Biso  1.000  Ce
   Ce352    1.0    0.34531      0.42612      0.78572     Biso  1.000  Ce
   Ce353    1.0    0.34674      0.71040      0.29999     Biso  1.000  Ce
   Ce354    1.0    0.34674      0.71040      0.35714     Biso  1.000  Ce
   Ce355    1.0    0.34674      0.71040      0.41429     Biso  1.000  Ce
   Ce356    1.0    0.34674      0.71040      0.47143     Biso  1.000  Ce
   Ce357    1.0    0.34674      0.71040      0.52857     Biso  1.000  Ce
   Ce358    1.0    0.34674      0.71040      0.58571     Biso  1.000  Ce
   Ce359    1.0    0.34674      0.71040      0.64286     Biso  1.000  Ce
   Ce360    1.0    0.34674      0.71040      0.70001     Biso  1.000  Ce
   Ce361    1.0    0.35224      0.19062      0.32858     Biso  1.000  Ce
   Ce362    1.0    0.35224      0.19062      0.38571     Biso  1.000  Ce
   Ce363    1.0    0.35224      0.19062      0.44286     Biso  1.000  Ce
   Ce364    1.0    0.35224      0.19062      0.50000     Biso  1.000  Ce
   Ce365    1.0    0.35224      0.19062      0.55714     Biso  1.000  Ce
   Ce366    1.0    0.35224      0.19062      0.61429     Biso  1.000  Ce
   Ce367    1.0    0.35224      0.19062      0.67142     Biso  1.000  Ce
   Ce368    1.0    0.35368      0.47489      0.18571     Biso  1.000  Ce
   Ce369    1.0    0.35368      0.47489      0.24285     Biso  1.000  Ce
   Ce370    1.0    0.35368      0.47489      0.29999     Biso  1.000  Ce
   Ce371    1.0    0.35368      0.47489      0.35714     Biso  1.000  Ce
   Ce372    1.0    0.35368      0.47489      0.41429     Biso  1.000  Ce
   Ce373    1.0    0.35368      0.47489      0.47143     Biso  1.000  Ce
   Ce374    1.0    0.35368      0.47489      0.52857     Biso  1.000  Ce
   Ce375    1.0    0.35368      0.47489      0.58571     Biso  1.000  Ce
   Ce376    1.0    0.35368      0.47489      0.64286     Biso  1.000  Ce
   Ce377    1.0    0.35368      0.47489      0.70001     Biso  1.000  Ce
   Ce378    1.0    0.35368      0.47489      0.75715     Biso  1.000  Ce
   Ce379    1.0    0.35368      0.47489      0.81429     Biso  1.000  Ce
   Ce380    1.0    0.35511      0.75917      0.32858     Biso  1.000  Ce
   Ce381    1.0    0.35511      0.75917      0.38571     Biso  1.000  Ce
   Ce382    1.0    0.35511      0.75917      0.44286     Biso  1.000  Ce
   Ce383    1.0    0.35511      0.75917      0.50000     Biso  1.000  Ce
   Ce384    1.0    0.35511      0.75917      0.55714     Biso  1.000  Ce
   Ce385    1.0    0.35511      0.75917      0.61429     Biso  1.000  Ce
   Ce386    1.0    0.35511      0.75917      0.67142     Biso  1.000  Ce
   Ce387    1.0    0.36061      0.23939      0.29999     Biso  1.000  Ce
   Ce388    1.0    0.36061      0.23939      0.35714     Biso  1.000  Ce
   Ce389    1.0    0.36061      0.23939      0.41429     Biso  1.000  Ce
   Ce390    1.0    0.36061      0.23939      0.47143     Biso  1.000  Ce
   Ce391    1.0    0.36061      0.23939      0.52857     Biso  1.000  Ce
   Ce392    1.0    0.36061      0.23939      0.58571     Biso  1.000  Ce
   Ce393    1.0    0.36061      0.23939      0.64286     Biso  1.000  Ce
   Ce394    1.0    0.36061      0.23939      0.70001     Biso  1.000  Ce
   Ce395    1.0    0.36204      0.52367      0.15714     Biso  1.000  Ce
   Ce396    1.0    0.36204      0.52367      0.21428     Biso  1.000  Ce
   Ce397    1.0    0.36204      0.52367      0.27142     Biso  1.000  Ce
   Ce398    1.0    0.36204      0.52367      0.32858     Biso  1.000  Ce
   Ce399    1.0    0.36204      0.52367      0.38571     Biso  1.000  Ce
   Ce400    1.0    0.36204      0.52367      0.44286     Biso  1.000  Ce
   Ce401    1.0    0.36204      0.52367      0.50000     Biso  1.000  Ce
   Ce402    1.0    0.36204      0.52367      0.55714     Biso  1.000  Ce
   Ce403    1.0    0.36204      0.52367      0.61429     Biso  1.000  Ce
   Ce404    1.0    0.36204      0.52367      0.67142     Biso  1.000  Ce
   Ce405    1.0    0.36204      0.52367      0.72858     Biso  1.000  Ce
   Ce406    1.0    0.36204      0.52367      0.78572     Biso  1.000  Ce
   Ce407    1.0    0.36204      0.52367      0.84286     Biso  1.000  Ce
   Ce408    1.0    0.36348      0.80795      0.35714     Biso  1.000  Ce
   Ce409    1.0    0.36348      0.80795      0.41429     Biso  1.000  Ce
   Ce410    1.0    0.36348      0.80795      0.47143     Biso  1.000  Ce
   Ce411    1.0    0.36348      0.80795      0.52857     Biso  1.000  Ce
   Ce412    1.0    0.36348      0.80795      0.58571     Biso  1.000  Ce
   Ce413    1.0    0.36348      0.80795      0.64286     Biso  1.000  Ce
   Ce414    1.0    0.36898      0.28816      0.27142     Biso  1.000  Ce
   Ce415    1.0    0.36898      0.28816      0.32858     Biso  1.000  Ce
   Ce416    1.0    0.36898      0.28816      0.38571     Biso  1.000  Ce
   Ce417    1.0    0.36898      0.28816      0.44286     Biso  1.000  Ce
   Ce418    1.0    0.36898      0.28816      0.50000     Biso  1.000  Ce
   Ce419    1.0    0.36898      0.28816      0.55714     Biso  1.000  Ce
   Ce420    1.0    0.36898      0.28816      0.61429     Biso  1.000  Ce
   Ce421    1.0    0.36898      0.28816      0.67142     Biso  1.000  Ce
   Ce422    1.0    0.36898      0.28816      0.72858     Biso  1.000  Ce
   Ce423    1.0    0.37041      0.57244      0.18571     Biso  1.000  Ce
   Ce424    1.0    0.37041      0.57244      0.24285     Biso  1.000  Ce
   Ce425    1.0    0.37041      0.57244      0.29999     Biso  1.000  Ce
   Ce426    1.0    0.37041      0.57244      0.35714     Biso  1.000  Ce
   Ce427    1.0    0.37041      0.57244      0.41429     Biso  1.000  Ce
   Ce428    1.0    0.37041      0.57244      0.47143     Biso  1.000  Ce
   Ce429    1.0    0.37041      0.57244      0.52857     Biso  1.000  Ce
   Ce430    1.0    0.37041      0.57244      0.58571     Biso  1.000  Ce
   Ce431    1.0    0.37041      0.57244      0.64286     Biso  1.000  Ce
   Ce432    1.0    0.37041      0.57244      0.70001     Biso  1.000  Ce
   Ce433    1.0    0.37041      0.57244      0.75715     Biso  1.000  Ce
   Ce434    1.0    0.37041      0.57244      0.81429     Biso  1.000  Ce
   Ce435    1.0    0.37735      0.33694      0.24285     Biso  1.000  Ce
   Ce436    1.0    0.37735      0.33694      0.29999     Biso  1.000  Ce
   Ce437    1.0    0.37735      0.33694      0.35714     Biso  1.000  Ce
   Ce438    1.0    0.37735      0.33694      0.41429     Biso  1.000  Ce
   Ce439    1.0    0.37735      0.33694      0.47143     Biso  1.000  Ce
   Ce440    1.0    0.37735      0.33694      0.52857     Biso  1.000  Ce
   Ce441    1.0    0.37735      0.33694      0.58571     Biso  1.000  Ce
   Ce442    1.0    0.37735      0.33694      0.64286     Biso  1.000  Ce
   Ce443    1.0    0.37735      0.33694      0.70001     Biso  1.000  Ce
   Ce444    1.0    0.37735      0.33694      0.75715     Biso  1.000  Ce
   Ce445    1.0    0.37878      0.62122      0.21428     Biso  1.000  Ce
   Ce446    1.0    0.37878      0.62122      0.27142     Biso  1.000  Ce
   Ce447    1.0    0.37878      0.62122      0.32858     Biso  1.000  Ce
   Ce448    1.0    0.37878      0.62122      0.38571     Biso  1.000  Ce
   Ce449    1.0    0.37878      0.62122      0.44286     Biso  1.000  Ce
   Ce450    1.0    0.37878      0.62122      0.50000     Biso  1.000  Ce
   Ce451    1.0    0.37878      0.62122      0.55714     Biso  1.000  Ce
   Ce452    1.0    0.37878      0.62122      0.61429     Biso  1.000  Ce
   Ce453    1.0    0.37878      0.62122      0.67142     Biso  1.000  Ce
   Ce454    1.0    0.37878      0.62122      0.72858     Biso  1.000  Ce
   Ce455    1.0    0.37878      0.62122      0.78572     Biso  1.000  Ce
   Ce456    1.0    0.38571      0.38571      0.21428     Biso  1.000  Ce
   Ce457    1.0    0.38571      0.38571      0.27142     Biso  1.000  Ce
   Ce458    1.0    0.38571      0.38571      0.32858     Biso  1.000  Ce
   Ce459    1.0    0.38571      0.38571      0.38571     Biso  1.000  Ce
   Ce460    1.0    0.38571      0.38571      0.44286     Biso  1.000  Ce
   Ce461    1.0    0.38571      0.38571      0.50000     Biso  1.000  Ce
   Ce462    1.0    0.38571      0.38571      0.55714     Biso  1.000  Ce
   Ce463    1.0    0.38571      0.38571      0.61429     Biso  1.000  Ce
   Ce464    1.0    0.38571      0.38571      0.67142     Biso  1.000  Ce
   Ce465    1.0    0.38571      0.38571      0.72858     Biso  1.000  Ce
   Ce466    1.0    0.38571      0.38571      0.78572     Biso  1.000  Ce
   Ce467    1.0    0.38715      0.66999      0.24285     Biso  1.000  Ce
   Ce468    1.0    0.38715      0.66999      0.29999     Biso  1.000  Ce
   Ce469    1.0    0.38715      0.66999      0.35714     Biso  1.000  Ce
   Ce470    1.0    0.38715      0.66999      0.41429     Biso  1.000  Ce
   Ce471    1.0    0.38715      0.66999      0.47143     Biso  1.000  Ce
   Ce472    1.0    0.38715      0.66999      0.52857     Biso  1.000  Ce
   Ce473    1.0    0.38715      0.66999      0.58571     Biso  1.000  Ce
   Ce474    1.0    0.38715      0.66999      0.64286     Biso  1.000  Ce
   Ce475    1.0    0.38715      0.66999      0.70001     Biso  1.000  Ce
   Ce476    1.0    0.38715      0.66999      0.75715     Biso  1.000  Ce
   Ce477    1.0    0.39265      0.15021      0.32858     Biso  1.000  Ce
   Ce478    1.0    0.39265      0.15021      0.38571     Biso  1.000  Ce
   Ce479    1.0    0.39265      0.15021      0.44286     Biso  1.000  Ce
   Ce480    1.0    0.39265      0.15021      0.50000     Biso  1.000  Ce
   Ce481    1.0    0.39265      0.15021      0.55714     Biso  1.000  Ce
   Ce482    1.0    0.39265      0.15021      0.61429     Biso  1.000  Ce
   Ce483    1.0    0.39265      0.15021      0.67142     Biso  1.000  Ce
   Ce484    1.0    0.39408      0.43449      0.18571     Biso  1.000  Ce
   Ce485    1.0    0.39408      0.43449      0.24285     Biso  1.000  Ce
   Ce486    1.0    0.39408      0.43449      0.29999     Biso  1.000  Ce
   Ce487    1.0    0.39408      0.43449      0.35714     Biso  1.000  Ce
   Ce488    1.0    0.39408      0.43449      0.41429     Biso  1.000  Ce
   Ce489    1.0    0.39408      0.43449      0.47143     Biso  1.000  Ce
   Ce490    1.0    0.39408      0.43449      0.52857     Biso  1.000  Ce
   Ce491    1.0    0.39408      0.43449      0.58571     Biso  1.000  Ce
   Ce492    1.0    0.39408      0.43449      0.64286     Biso  1.000  Ce
   Ce493    1.0    0.39408      0.43449      0.70001     Biso  1.000  Ce
   Ce494    1.0    0.39408      0.43449      0.75715     Biso  1.000  Ce
   Ce495    1.0    0.39408      0.43449      0.81429     Biso  1.000  Ce
   Ce496    1.0    0.39552      0.71877      0.27142     Biso  1.000  Ce
   Ce497    1.0    0.39552      0.71877      0.32858     Biso  1.000  Ce
   Ce498    1.0    0.39552      0.71877      0.38571     Biso  1.000  Ce
   Ce499    1.0    0.39552      0.71877      0.44286     Biso  1.000  Ce
   Ce500    1.0    0.39552      0.71877      0.50000     Biso  1.000  Ce
   Ce501    1.0    0.39552      0.71877      0.55714     Biso  1.000  Ce
   Ce502    1.0    0.39552      0.71877      0.61429     Biso  1.000  Ce
   Ce503    1.0    0.39552      0.71877      0.67142     Biso  1.000  Ce
   Ce504    1.0    0.39552      0.71877      0.72858     Biso  1.000  Ce
   Ce505    1.0    0.40101      0.19898      0.29999     Biso  1.000  Ce
   Ce506    1.0    0.40101      0.19898      0.35714     Biso  1.000  Ce
   Ce507    1.0    0.40101      0.19898      0.41429     Biso  1.000  Ce
   Ce508    1.0    0.40101      0.19898      0.47143     Biso  1.000  Ce
   Ce509    1.0    0.40101      0.19898      0.52857     Biso  1.000  Ce
   Ce510    1.0    0.40101      0.19898      0.58571     Biso  1.000  Ce
   Ce511    1.0    0.40101      0.19898      0.64286     Biso  1.000  Ce
   Ce512    1.0    0.40101      0.19898      0.70001     Biso  1.000  Ce
   Ce513    1.0    0.40245      0.48326      0.15714     Biso  1.000  Ce
   Ce514    1.0    0.40245      0.48326      0.21428     Biso  1.000  Ce
   Ce515    1.0    0.40245      0.48326      0.27142     Biso  1.000  Ce
   Ce516    1.0    0.40245      0.48326      0.32858     Biso  1.000  Ce
   Ce517    1.0    0.40245      0.48326      0.38571     Biso  1.000  Ce
   Ce518    1.0    0.40245      0.48326      0.44286     Biso  1.000  Ce
   Ce519    1.0    0.40245      0.48326      0.50000     Biso  1.000  Ce
   Ce520    1.0    0.40245      0.48326      0.55714     Biso  1.000  Ce
   Ce521    1.0    0.40245      0.48326      0.61429     Biso  1.000  Ce
   Ce522    1.0    0.40245      0.48326      0.67142     Biso  1.000  Ce
   Ce523    1.0    0.40245      0.48326      0.72858     Biso  1.000  Ce
   Ce524    1.0    0.40245      0.48326      0.78572     Biso  1.000  Ce
   Ce525    1.0    0.40245      0.48326      0.84286     Biso  1.000  Ce
   Ce526    1.0    0.40389      0.76754      0.29999     Biso  1.000  Ce
   Ce527    1.0    0.40389      0.76754      0.35714     Biso  1.000  Ce
   Ce528    1.0    0.40389      0.76754      0.41429     Biso  1.000  Ce
   Ce529    1.0    0.40389      0.76754      0.47143     Biso  1.000  Ce
   Ce530    1.0    0.40389      0.76754      0.52857     Biso  1.000  Ce
   Ce531    1.0    0.40389      0.76754      0.58571     Biso  1.000  Ce
   Ce532    1.0    0.40389      0.76754      0.64286     Biso  1.000  Ce
   Ce533    1.0    0.40389      0.76754      0.70001     Biso  1.000  Ce
   Ce534    1.0    0.40938      0.24776      0.27142     Biso  1.000  Ce
   Ce535    1.0    0.40938      0.24776      0.32858     Biso  1.000  Ce
   Ce536    1.0    0.40938      0.24776      0.38571     Biso  1.000  Ce
   Ce537    1.0    0.40938      0.24776      0.44286     Biso  1.000  Ce
   Ce538    1.0    0.40938      0.24776      0.50000     Biso  1.000  Ce
   Ce539    1.0    0.40938      0.24776      0.55714     Biso  1.000  Ce
   Ce540    1.0    0.40938      0.24776      0.61429     Biso  1.000  Ce
   Ce541    1.0    0.40938      0.24776      0.67142     Biso  1.000  Ce
   Ce542    1.0    0.40938      0.24776      0.72858     Biso  1.000  Ce
   Ce543    1.0    0.41082      0.53204      0.12857     Biso  1.000  Ce
   Ce544    1.0    0.41082      0.53204      0.18571     Biso  1.000  Ce
   Ce545    1.0    0.41082      0.53204      0.24285     Biso  1.000  Ce
   Ce546    1.0    0.41082      0.53204      0.29999     Biso  1.000  Ce
   Ce547    1.0    0.41082      0.53204      0.35714     Biso  1.000  Ce
   Ce548    1.0    0.41082      0.53204      0.41429     Biso  1.000  Ce
   Ce549    1.0    0.41082      0.53204      0.47143     Biso  1.000  Ce
   Ce550    1.0    0.41082      0.53204      0.52857     Biso  1.000  Ce
   Ce551    1.0    0.41082      0.53204      0.58571     Biso  1.000  Ce
   Ce552    1.0    0.41082      0.53204      0.64286     Biso  1.000  Ce
   Ce553    1.0    0.41082      0.53204      0.70001     Biso  1.000  Ce
   Ce554    1.0    0.41082      0.53204      0.75715     Biso  1.000  Ce
   Ce555    1.0    0.41082      0.53204      0.81429     Biso  1.000  Ce
   Ce556    1.0    0.41082      0.53204      0.87143     Biso  1.000  Ce
   Ce557    1.0    0.41225      0.81632      0.32858     Biso  1.000  Ce
   Ce558    1.0    0.41225      0.81632      0.38571     Biso  1.000  Ce
   Ce559    1.0    0.41225      0.81632      0.44286     Biso  1.000  Ce
   Ce560    1.0    0.41225      0.81632      0.50000     Biso  1.000  Ce
   Ce561    1.0    0.41225      0.81632      0.55714     Biso  1.000  Ce
   Ce562    1.0    0.41225      0.81632      0.61429     Biso  1.000  Ce
   Ce563    1.0    0.41225      0.81632      0.67142     Biso  1.000  Ce
   Ce564    1.0    0.41775      0.29653      0.24285     Biso  1.000  Ce
   Ce565    1.0    0.41775      0.29653      0.29999     Biso  1.000  Ce
   Ce566    1.0    0.41775      0.29653      0.35714     Biso  1.000  Ce
   Ce567    1.0    0.41775      0.29653      0.41429     Biso  1.000  Ce
   Ce568    1.0    0.41775      0.29653      0.47143     Biso  1.000  Ce
   Ce569    1.0    0.41775      0.29653      0.52857     Biso  1.000  Ce
   Ce570    1.0    0.41775      0.29653      0.58571     Biso  1.000  Ce
   Ce571    1.0    0.41775      0.29653      0.64286     Biso  1.000  Ce
   Ce572    1.0    0.41775      0.29653      0.70001     Biso  1.000  Ce
   Ce573    1.0    0.41775      0.29653      0.75715     Biso  1.000  Ce
   Ce574    1.0    0.41919      0.58081      0.15714     Biso  1.000  Ce
   Ce575    1.0    0.41919      0.58081      0.21428     Biso  1.000  Ce
   Ce576    1.0    0.41919      0.58081      0.27142     Biso  1.000  Ce
   Ce577    1.0    0.41919      0.58081      0.32858     Biso  1.000  Ce
   Ce578    1.0    0.41919      0.58081      0.38571     Biso  1.000  Ce
   Ce579    1.0    0.41919      0.58081      0.44286     Biso  1.000  Ce
   Ce580    1.0    0.41919      0.58081      0.50000     Biso  1.000  Ce
   Ce581    1.0    0.41919      0.58081      0.55714     Biso  1.000  Ce
   Ce582    1.0    0.41919      0.58081      0.61429     Biso  1.000  Ce
   Ce583    1.0    0.41919      0.58081      0.67142     Biso  1.000  Ce
   Ce584    1.0    0.41919      0.58081      0.72858     Biso  1.000  Ce
   Ce585    1.0    0.41919      0.58081      0.78572     Biso  1.000  Ce
   Ce586    1.0    0.41919      0.58081      0.84286     Biso  1.000  Ce
   Ce587    1.0    0.42612      0.34531      0.21428     Biso  1.000  Ce
   Ce588    1.0    0.42612      0.34531      0.27142     Biso  1.000  Ce
   Ce589    1.0    0.42612      0.34531      0.32858     Biso  1.000  Ce
   Ce590    1.0    0.42612      0.34531      0.38571     Biso  1.000  Ce
   Ce591    1.0    0.42612      0.34531      0.44286     Biso  1.000  Ce
   Ce592    1.0    0.42612      0.34531      0.50000     Biso  1.000  Ce
   Ce593    1.0    0.42612      0.34531      0.55714     Biso  1.000  Ce
   Ce594    1.0    0.42612      0.34531      0.61429     Biso  1.000  Ce
   Ce595    1.0    0.42612      0.34531      0.67142     Biso  1.000  Ce
   Ce596    1.0    0.42612      0.34531      0.72858     Biso  1.000  Ce
   Ce597    1.0    0.42612      0.34531      0.78572     Biso  1.000  Ce
   Ce598    1.0    0.42756      0.62959      0.18571     Biso  1.000  Ce
   Ce599    1.0    0.42756      0.62959      0.24285     Biso  1.000  Ce
   Ce600    1.0    0.42756      0.62959      0.29999     Biso  1.000  Ce
   Ce601    1.0    0.42756      0.62959      0.35714     Biso  1.000  Ce
   Ce602    1.0    0.42756      0.62959      0.41429     Biso  1.000  Ce
   Ce603    1.0    0.42756      0.62959      0.47143     Biso  1.000  Ce
   Ce604    1.0    0.42756      0.62959      0.52857     Biso  1.000  Ce
   Ce605    1.0    0.42756      0.62959      0.58571     Biso  1.000  Ce
   Ce606    1.0    0.42756      0.62959      0.64286     Biso  1.000  Ce
   Ce607    1.0    0.42756      0.62959      0.70001     Biso  1.000  Ce
   Ce608    1.0    0.42756      0.62959      0.75715     Biso  1.000  Ce
   Ce609    1.0    0.42756      0.62959      0.81429     Biso  1.000  Ce
   Ce610    1.0    0.43449      0.39408      0.18571     Biso  1.000  Ce
   Ce611    1.0    0.43449      0.39408      0.24285     Biso  1.000  Ce
   Ce612    1.0    0.43449      0.39408      0.29999     Biso  1.000  Ce
   Ce613    1.0    0.43449      0.39408      0.35714     Biso  1.000  Ce
   Ce614    1.0    0.43449      0.39408      0.41429     Biso  1.000  Ce
   Ce615    1.0    0.43449      0.39408      0.47143     Biso  1.000  Ce
   Ce616    1.0    0.43449      0.39408      0.52857     Biso  1.000  Ce
   Ce617    1.0    0.43449      0.39408      0.58571     Biso  1.000  Ce
   Ce618    1.0    0.43449      0.39408      0.64286     Biso  1.000  Ce
   Ce619    1.0    0.43449      0.39408      0.70001     Biso  1.000  Ce
   Ce620    1.0    0.43449      0.39408      0.75715     Biso  1.000  Ce
   Ce621    1.0    0.43449      0.39408      0.81429     Biso  1.000  Ce
   Ce622    1.0    0.43592      0.67836      0.21428     Biso  1.000  Ce
   Ce623    1.0    0.43592      0.67836      0.27142     Biso  1.000  Ce
   Ce624    1.0    0.43592      0.67836      0.32858     Biso  1.000  Ce
   Ce625    1.0    0.43592      0.67836      0.38571     Biso  1.000  Ce
   Ce626    1.0    0.43592      0.67836      0.44286     Biso  1.000  Ce
   Ce627    1.0    0.43592      0.67836      0.50000     Biso  1.000  Ce
   Ce628    1.0    0.43592      0.67836      0.55714     Biso  1.000  Ce
   Ce629    1.0    0.43592      0.67836      0.61429     Biso  1.000  Ce
   Ce630    1.0    0.43592      0.67836      0.67142     Biso  1.000  Ce
   Ce631    1.0    0.43592      0.67836      0.72858     Biso  1.000  Ce
   Ce632    1.0    0.43592      0.67836      0.78572     Biso  1.000  Ce
   Ce633    1.0    0.44142      0.15858      0.29999     Biso  1.000  Ce
   Ce634    1.0    0.44142      0.15858      0.35714     Biso  1.000  Ce
   Ce635    1.0    0.44142      0.15858      0.41429     Biso  1.000  Ce
   Ce636    1.0    0.44142      0.15858      0.47143     Biso  1.000  Ce
   Ce637    1.0    0.44142      0.15858      0.52857     Biso  1.000  Ce
   Ce638    1.0    0.44142      0.15858      0.58571     Biso  1.000  Ce
   Ce639    1.0    0.44142      0.15858      0.64286     Biso  1.000  Ce
   Ce640    1.0    0.44142      0.15858      0.70001     Biso  1.000  Ce
   Ce641    1.0    0.44286      0.44286      0.15714     Biso  1.000  Ce
   Ce642    1.0    0.44286      0.44286      0.21428     Biso  1.000  Ce
   Ce643    1.0    0.44286      0.44286      0.27142     Biso  1.000  Ce
   Ce644    1.0    0.44286      0.44286      0.32858     Biso  1.000  Ce
   Ce645    1.0    0.44286      0.44286      0.38571     Biso  1.000  Ce
   Ce646    1.0    0.44286      0.44286      0.44286     Biso  1.000  Ce
   Ce647    1.0    0.44286      0.44286      0.50000     Biso  1.000  Ce
   Ce648    1.0    0.44286      0.44286      0.55714     Biso  1.000  Ce
   Ce649    1.0    0.44286      0.44286      0.61429     Biso  1.000  Ce
   Ce650    1.0    0.44286      0.44286      0.67142     Biso  1.000  Ce
   Ce651    1.0    0.44286      0.44286      0.72858     Biso  1.000  Ce
   Ce652    1.0    0.44286      0.44286      0.78572     Biso  1.000  Ce
   Ce653    1.0    0.44286      0.44286      0.84286     Biso  1.000  Ce
   Ce654    1.0    0.44429      0.72714      0.24285     Biso  1.000  Ce
   Ce655    1.0    0.44429      0.72714      0.29999     Biso  1.000  Ce
   Ce656    1.0    0.44429      0.72714      0.35714     Biso  1.000  Ce
   Ce657    1.0    0.44429      0.72714      0.41429     Biso  1.000  Ce
   Ce658    1.0    0.44429      0.72714      0.47143     Biso  1.000  Ce
   Ce659    1.0    0.44429      0.72714      0.52857     Biso  1.000  Ce
   Ce660    1.0    0.44429      0.72714      0.58571     Biso  1.000  Ce
   Ce661    1.0    0.44429      0.72714      0.64286     Biso  1.000  Ce
   Ce662    1.0    0.44429      0.72714      0.70001     Biso  1.000  Ce
   Ce663    1.0    0.44429      0.72714      0.75715     Biso  1.000  Ce
   Ce664    1.0    0.44979      0.20735      0.27142     Biso  1.000  Ce
   Ce665    1.0    0.44979      0.20735      0.32858     Biso  1.000  Ce
   Ce666    1.0    0.44979      0.20735      0.38571     Biso  1.000  Ce
   Ce667    1.0    0.44979      0.20735      0.44286     Biso  1.000  Ce
   Ce668    1.0    0.44979      0.20735      0.50000     Biso  1.000  Ce
   Ce669    1.0    0.44979      0.20735      0.55714     Biso  1.000  Ce
   Ce670    1.0    0.44979      0.20735      0.61429     Biso  1.000  Ce
   Ce671    1.0    0.44979      0.20735      0.67142     Biso  1.000  Ce
   Ce672    1.0    0.44979      0.20735      0.72858     Biso  1.000  Ce
   Ce673    1.0    0.45123      0.49163      0.12857     Biso  1.000  Ce
   Ce674    1.0    0.45123      0.49163      0.18571     Biso  1.000  Ce
   Ce675    1.0    0.45123      0.49163      0.24285     Biso  1.000  Ce
   Ce676    1.0    0.45123      0.49163      0.29999     Biso  1.000  Ce
   Ce677    1.0    0.45123      0.49163      0.35714     Biso  1.000  Ce
   Ce678    1.0    0.45123      0.49163      0.41429     Biso  1.000  Ce
   Ce679    1.0    0.45123      0.49163      0.47143     Biso  1.000  Ce
   Ce680    1.0    0.45123      0.49163      0.52857     Biso  1.000  Ce
   Ce681    1.0    0.45123      0.49163      0.58571     Biso  1.000  Ce
   Ce682    1.0    0.45123      0.49163      0.64286     Biso  1.000  Ce
   Ce683    1.0    0.45123      0.49163      0.70001     Biso  1.000  Ce
   Ce684    1.0    0.45123      0.49163      0.75715     Biso  1.000  Ce
   Ce685    1.0    0.45123      0.49163      0.81429     Biso  1.000  Ce
   Ce686    1.0    0.45123      0.49163      0.87143     Biso  1.000  Ce
   Ce687    1.0    0.45266      0.77591      0.27142     Biso  1.000  Ce
   Ce688    1.0    0.45266      0.77591      0.32858     Biso  1.000  Ce
   Ce689    1.0    0.45266      0.77591      0.38571     Biso  1.000  Ce
   Ce690    1.0    0.45266      0.77591      0.44286     Biso  1.000  Ce
   Ce691    1.0    0.45266      0.77591      0.50000     Biso  1.000  Ce
   Ce692    1.0    0.45266      0.77591      0.55714     Biso  1.000  Ce
   Ce693    1.0    0.45266      0.77591      0.61429     Biso  1.000  Ce
   Ce694    1.0    0.45266      0.77591      0.67142     Biso  1.000  Ce
   Ce695    1.0    0.45266      0.77591      0.72858     Biso  1.000  Ce
   Ce696    1.0    0.45816      0.25613      0.24285     Biso  1.000  Ce
   Ce697    1.0    0.45816      0.25613      0.29999     Biso  1.000  Ce
   Ce698    1.0    0.45816      0.25613      0.35714     Biso  1.000  Ce
   Ce699    1.0    0.45816      0.25613      0.41429     Biso  1.000  Ce
   Ce700    1.0    0.45816      0.25613      0.47143     Biso  1.000  Ce
   Ce701    1.0    0.45816      0.25613      0.52857     Biso  1.000  Ce
   Ce702    1.0    0.45816      0.25613      0.58571     Biso  1.000  Ce
   Ce703    1.0    0.45816      0.25613      0.64286     Biso  1.000  Ce
   Ce704    1.0    0.45816      0.25613      0.70001     Biso  1.000  Ce
   Ce705    1.0    0.45816      0.25613      0.75715     Biso  1.000  Ce
   Ce706    1.0    0.45959      0.54041      0.10000     Biso  1.000  Ce
   Ce707    1.0    0.45959      0.54041      0.15714     Biso  1.000  Ce
   Ce708    1.0    0.45959      0.54041      0.21428     Biso  1.000  Ce
   Ce709    1.0    0.45959      0.54041      0.27142     Biso  1.000  Ce
   Ce710    1.0    0.45959      0.54041      0.32858     Biso  1.000  Ce
   Ce711    1.0    0.45959      0.54041      0.38571     Biso  1.000  Ce
   Ce712    1.0    0.45959      0.54041      0.44286     Biso  1.000  Ce
   Ce713    1.0    0.45959      0.54041      0.50000     Biso  1.000  Ce
   Ce714    1.0    0.45959      0.54041      0.55714     Biso  1.000  Ce
   Ce715    1.0    0.45959      0.54041      0.61429     Biso  1.000  Ce
   Ce716    1.0    0.45959      0.54041      0.67142     Biso  1.000  Ce
   Ce717    1.0    0.45959      0.54041      0.72858     Biso  1.000  Ce
   Ce718    1.0    0.45959      0.54041      0.78572     Biso  1.000  Ce
   Ce719    1.0    0.45959      0.54041      0.84286     Biso  1.000  Ce
   Ce720    1.0    0.45959      0.54041      0.90000     Biso  1.000  Ce
   Ce721    1.0    0.46103      0.82469      0.29999     Biso  1.000  Ce
   Ce722    1.0    0.46103      0.82469      0.35714     Biso  1.000  Ce
   Ce723    1.0    0.46103      0.82469      0.41429     Biso  1.000  Ce
   Ce724    1.0    0.46103      0.82469      0.47143     Biso  1.000  Ce
   Ce725    1.0    0.46103      0.82469      0.52857     Biso  1.000  Ce
   Ce726    1.0    0.46103      0.82469      0.58571     Biso  1.000  Ce
   Ce727    1.0    0.46103      0.82469      0.64286     Biso  1.000  Ce
   Ce728    1.0    0.46103      0.82469      0.70001     Biso  1.000  Ce
   Ce729    1.0    0.46653      0.30490      0.21428     Biso  1.000  Ce
   Ce730    1.0    0.46653      0.30490      0.27142     Biso  1.000  Ce
   Ce731    1.0    0.46653      0.30490      0.32858     Biso  1.000  Ce
   Ce732    1.0    0.46653      0.30490      0.38571     Biso  1.000  Ce
   Ce733    1.0    0.46653      0.30490      0.44286     Biso  1.000  Ce
   Ce734    1.0    0.46653      0.30490      0.50000     Biso  1.000  Ce
   Ce735    1.0    0.46653      0.30490      0.55714     Biso  1.000  Ce
   Ce736    1.0    0.46653      0.30490      0.61429     Biso  1.000  Ce
   Ce737    1.0    0.46653      0.30490      0.67142     Biso  1.000  Ce
   Ce738    1.0    0.46653      0.30490      0.72858     Biso  1.000  Ce
   Ce739    1.0    0.46653      0.30490      0.78572     Biso  1.000  Ce
   Ce740    1.0    0.46796      0.58918      0.12857     Biso  1.000  Ce
   Ce741    1.0    0.46796      0.58918      0.18571     Biso  1.000  Ce
   Ce742    1.0    0.46796      0.58918      0.24285     Biso  1.000  Ce
   Ce743    1.0    0.46796      0.58918      0.29999     Biso  1.000  Ce
   Ce744    1.0    0.46796      0.58918      0.35714     Biso  1.000  Ce
   Ce745    1.0    0.46796      0.58918      0.41429     Biso  1.000  Ce
   Ce746    1.0    0.46796      0.58918      0.47143     Biso  1.000  Ce
   Ce747    1.0    0.46796      0.58918      0.52857     Biso  1.000  Ce
   Ce748    1.0    0.46796      0.58918      0.58571     Biso  1.000  Ce
   Ce749    1.0    0.46796      0.58918      0.64286     Biso  1.000  Ce
   Ce750    1.0    0.46796      0.58918      0.70001     Biso  1.000  Ce
   Ce751    1.0    0.46796      0.58918      0.75715     Biso  1.000  Ce
   Ce752    1.0    0.46796      0.58918      0.81429     Biso  1.000  Ce
   Ce753    1.0    0.46796      0.58918      0.87143     Biso  1.000  Ce
   Ce754    1.0    0.47489      0.35368      0.18571     Biso  1.000  Ce
   Ce755    1.0    0.47489      0.35368      0.24285     Biso  1.000  Ce
   Ce756    1.0    0.47489      0.35368      0.29999     Biso  1.000  Ce
   Ce757    1.0    0.47489      0.35368      0.35714     Biso  1.000  Ce
   Ce758    1.0    0.47489      0.35368      0.41429     Biso  1.000  Ce
   Ce759    1.0    0.47489      0.35368      0.47143     Biso  1.000  Ce
   Ce760    1.0    0.47489      0.35368      0.52857     Biso  1.000  Ce
   Ce761    1.0    0.47489      0.35368      0.58571     Biso  1.000  Ce
   Ce762    1.0    0.47489      0.35368      0.64286     Biso  1.000  Ce
   Ce763    1.0    0.47489      0.35368      0.70001     Biso  1.000  Ce
   Ce764    1.0    0.47489      0.35368      0.75715     Biso  1.000  Ce
   Ce765    1.0    0.47489      0.35368      0.81429     Biso  1.000  Ce
   Ce766    1.0    0.47633      0.63796      0.15714     Biso  1.000  Ce
   Ce767    1.0    0.47633      0.63796      0.21428     Biso  1.000  Ce
   Ce768    1.0    0.47633      0.63796      0.27142     Biso  1.000  Ce
   Ce769    1.0    0.47633      0.63796      0.32858     Biso  1.000  Ce
   Ce770    1.0    0.47633      0.63796      0.38571     Biso  1.000  Ce
   Ce771    1.0    0.47633      0.63796      0.44286     Biso  1.000  Ce
   Ce772    1.0    0.47633      0.63796      0.50000     Biso  1.000  Ce
   Ce773    1.0    0.47633      0.63796      0.55714     Biso  1.000  Ce
   Ce774    1.0    0.47633      0.63796      0.61429     Biso  1.000  Ce
   Ce775    1.0    0.47633      0.63796      0.67142     Biso  1.000  Ce
   Ce776    1.0    0.47633      0.63796      0.72858     Biso  1.000  Ce
   Ce777    1.0    0.47633      0.63796      0.78572     Biso  1.000  Ce
   Ce778    1.0    0.47633      0.63796      0.84286     Biso  1.000  Ce
   Ce779    1.0    0.48326      0.40245      0.15714     Biso  1.000  Ce
   Ce780    1.0    0.48326      0.40245      0.21428     Biso  1.000  Ce
   Ce781    1.0    0.48326      0.40245      0.27142     Biso  1.000  Ce
   Ce782    1.0    0.48326      0.40245      0.32858     Biso  1.000  Ce
   Ce783    1.0    0.48326      0.40245      0.38571     Biso  1.000  Ce
   Ce784    1.0    0.48326      0.40245      0.44286     Biso  1.000  Ce
   Ce785    1.0    0.48326      0.40245      0.50000     Biso  1.000  Ce
   Ce786    1.0    0.48326      0.40245      0.55714     Biso  1.000  Ce
   Ce787    1.0    0.48326      0.40245      0.61429     Biso  1.000  Ce
   Ce788    1.0    0.48326      0.40245      0.67142     Biso  1.000  Ce
   Ce789    1.0    0.48326      0.40245      0.72858     Biso  1.000  Ce
   Ce790    1.0    0.48326      0.40245      0.78572     Biso  1.000  Ce
   Ce791    1.0    0.48326      0.40245      0.84286     Biso  1.000  Ce
   Ce792    1.0    0.48470      0.68673      0.18571     Biso  1.000  Ce
   Ce793    1.0    0.48470      0.68673      0.24285     Biso  1.000  Ce
   Ce794    1.0    0.48470      0.68673      0.29999     Biso  1.000  Ce
   Ce795    1.0    0.48470      0.68673      0.35714     Biso  1.000  Ce
   Ce796    1.0    0.48470      0.68673      0.41429     Biso  1.000  Ce
   Ce797    1.0    0.48470      0.68673      0.47143     Biso  1.000  Ce
   Ce798    1.0    0.48470      0.68673      0.52857     Biso  1.000  Ce
   Ce799    1.0    0.48470      0.68673      0.58571     Biso  1.000  Ce
   Ce800    1.0    0.48470      0.68673      0.64286     Biso  1.000  Ce
   Ce801    1.0    0.48470      0.68673      0.70001     Biso  1.000  Ce
   Ce802    1.0    0.48470      0.68673      0.75715     Biso  1.000  Ce
   Ce803    1.0    0.48470      0.68673      0.81429     Biso  1.000  Ce
   Ce804    1.0    0.49020      0.16695      0.27142     Biso  1.000  Ce
   Ce805    1.0    0.49020      0.16695      0.32858     Biso  1.000  Ce
   Ce806    1.0    0.49020      0.16695      0.38571     Biso  1.000  Ce
   Ce807    1.0    0.49020      0.16695      0.44286     Biso  1.000  Ce
   Ce808    1.0    0.49020      0.16695      0.50000     Biso  1.000  Ce
   Ce809    1.0    0.49020      0.16695      0.55714     Biso  1.000  Ce
   Ce810    1.0    0.49020      0.16695      0.61429     Biso  1.000  Ce
   Ce811    1.0    0.49020      0.16695      0.67142     Biso  1.000  Ce
   Ce812    1.0    0.49020      0.16695      0.72858     Biso  1.000  Ce
   Ce813    1.0    0.49163      0.45123      0.12857     Biso  1.000  Ce
   Ce814    1.0    0.49163      0.45123      0.18571     Biso  1.000  Ce
   Ce815    1.0    0.49163      0.45123      0.24285     Biso  1.000  Ce
   Ce816    1.0    0.49163      0.45123      0.29999     Biso  1.000  Ce
   Ce817    1.0    0.49163      0.45123      0.35714     Biso  1.000  Ce
   Ce818    1.0    0.49163      0.45123      0.41429     Biso  1.000  Ce
   Ce819    1.0    0.49163      0.45123      0.47143     Biso  1.000  Ce
   Ce820    1.0    0.49163      0.45123      0.52857     Biso  1.000  Ce
   Ce821    1.0    0.49163      0.45123      0.58571     Biso  1.000  Ce
   Ce822    1.0    0.49163      0.45123      0.64286     Biso  1.000  Ce
   Ce823    1.0    0.49163      0.45123      0.70001     Biso  1.000  Ce
   Ce824    1.0    0.49163      0.45123      0.75715     Biso  1.000  Ce
   Ce825    1.0    0.49163      0.45123      0.81429     Biso  1.000  Ce
   Ce826    1.0    0.49163      0.45123      0.87143     Biso  1.000  Ce
   Ce827    1.0    0.49307      0.73550      0.21428     Biso  1.000  Ce
   Ce828    1.0    0.49307      0.73550      0.27142     Biso  1.000  Ce
   Ce829    1.0    0.49307      0.73550      0.32858     Biso  1.000  Ce
   Ce830    1.0    0.49307      0.73550      0.38571     Biso  1.000  Ce
   Ce831    1.0    0.49307      0.73550      0.44286     Biso  1.000  Ce
   Ce832    1.0    0.49307      0.73550      0.50000     Biso  1.000  Ce
   Ce833    1.0    0.49307      0.73550      0.55714     Biso  1.000  Ce
   Ce834    1.0    0.49307      0.73550      0.61429     Biso  1.000  Ce
   Ce835    1.0    0.49307      0.73550      0.67142     Biso  1.000  Ce
   Ce836    1.0    0.49307      0.73550      0.72858     Biso  1.000  Ce
   Ce837    1.0    0.49307      0.73550      0.78572     Biso  1.000  Ce
   Ce838    1.0    0.49856      0.21572      0.24285     Biso  1.000  Ce
   Ce839    1.0    0.49856      0.21572      0.29999     Biso  1.000  Ce
   Ce840    1.0    0.49856      0.21572      0.35714     Biso  1.000  Ce
   Ce841    1.0    0.49856      0.21572      0.41429     Biso  1.000  Ce
   Ce842    1.0    0.49856      0.21572      0.47143     Biso  1.000  Ce
   Ce843    1.0    0.49856      0.21572      0.52857     Biso  1.000  Ce
   Ce844    1.0    0.49856      0.21572      0.58571     Biso  1.000  Ce
   Ce845    1.0    0.49856      0.21572      0.64286     Biso  1.000  Ce
   Ce846    1.0    0.49856      0.21572      0.70001     Biso  1.000  Ce
   Ce847    1.0    0.49856      0.21572      0.75715     Biso  1.000  Ce
   Ce848    1.0    0.50000      0.50000      0.10000     Biso  1.000  Ce
   Ce849    1.0    0.50000      0.50000      0.15714     Biso  1.000  Ce
   Ce850    1.0    0.50000      0.50000      0.21428     Biso  1.000  Ce
   Ce851    1.0    0.50000      0.50000      0.27142     Biso  1.000  Ce
   Ce852    1.0    0.50000      0.50000      0.32858     Biso  1.000  Ce
   Ce853    1.0    0.50000      0.50000      0.38571     Biso  1.000  Ce
   Ce854    1.0    0.50000      0.50000      0.44286     Biso  1.000  Ce
   Ce855    1.0    0.50000      0.50000      0.50000     Biso  1.000  Ce
   Ce856    1.0    0.50000      0.50000      0.55714     Biso  1.000  Ce
   Ce857    1.0    0.50000      0.50000      0.61429     Biso  1.000  Ce
   Ce858    1.0    0.50000      0.50000      0.67142     Biso  1.000  Ce
   Ce859    1.0    0.50000      0.50000      0.72858     Biso  1.000  Ce
   Ce860    1.0    0.50000      0.50000      0.78572     Biso  1.000  Ce
   Ce861    1.0    0.50000      0.50000      0.84286     Biso  1.000  Ce
   Ce862    1.0    0.50000      0.50000      0.90000     Biso  1.000  Ce
   Ce863    1.0    0.50144      0.78428      0.24285     Biso  1.000  Ce
   Ce864    1.0    0.50144      0.78428      0.29999     Biso  1.000  Ce
   Ce865    1.0    0.50144      0.78428      0.35714     Biso  1.000  Ce
   Ce866    1.0    0.50144      0.78428      0.41429     Biso  1.000  Ce
   Ce867    1.0    0.50144      0.78428      0.47143     Biso  1.000  Ce
   Ce868    1.0    0.50144      0.78428      0.52857     Biso  1.000  Ce
   Ce869    1.0    0.50144      0.78428      0.58571     Biso  1.000  Ce
   Ce870    1.0    0.50144      0.78428      0.64286     Biso  1.000  Ce
   Ce871    1.0    0.50144      0.78428      0.70001     Biso  1.000  Ce
   Ce872    1.0    0.50144      0.78428      0.75715     Biso  1.000  Ce
   Ce873    1.0    0.50693      0.26450      0.21428     Biso  1.000  Ce
   Ce874    1.0    0.50693      0.26450      0.27142     Biso  1.000  Ce
   Ce875    1.0    0.50693      0.26450      0.32858     Biso  1.000  Ce
   Ce876    1.0    0.50693      0.26450      0.38571     Biso  1.000  Ce
   Ce877    1.0    0.50693      0.26450      0.44286     Biso  1.000  Ce
   Ce878    1.0    0.50693      0.26450      0.50000     Biso  1.000  Ce
   Ce879    1.0    0.50693      0.26450      0.55714     Biso  1.000  Ce
   Ce880    1.0    0.50693      0.26450      0.61429     Biso  1.000  Ce
   Ce881    1.0    0.50693      0.26450      0.67142     Biso  1.000  Ce
   Ce882    1.0    0.50693      0.26450      0.72858     Biso  1.000  Ce
   Ce883    1.0    0.50693      0.26450      0.78572     Biso  1.000  Ce
   Ce884    1.0    0.50837      0.54877      0.12857     Biso  1.000  Ce
   Ce885    1.0    0.50837      0.54877      0.18571     Biso  1.000  Ce
   Ce886    1.0    0.50837      0.54877      0.24285     Biso  1.000  Ce
   Ce887    1.0    0.50837      0.54877      0.29999     Biso  1.000  Ce
   Ce888    1.0    0.50837      0.54877      0.35714     Biso  1.000  Ce
   Ce889    1.0    0.50837      0.54877      0.41429     Biso  1.000  Ce
   Ce890    1.0    0.50837      0.54877      0.47143     Biso  1.000  Ce
   Ce891    1.0    0.50837      0.54877      0.52857     Biso  1.000  Ce
   Ce892    1.0    0.50837      0.54877      0.58571     Biso  1.000  Ce
   Ce893    1.0    0.50837      0.54877      0.64286     Biso  1.000  Ce
   Ce894    1.0    0.50837      0.54877      0.70001     Biso  1.000  Ce
   Ce895    1.0    0.50837      0.54877      0.75715     Biso  1.000  Ce
   Ce896    1.0    0.50837      0.54877      0.81429     Biso  1.000  Ce
   Ce897    1.0    0.50837      0.54877      0.87143     Biso  1.000  Ce
   Ce898    1.0    0.50980      0.83305      0.27142     Biso  1.000  Ce
   Ce899    1.0    0.50980      0.83305      0.32858     Biso  1.000  Ce
   Ce900    1.0    0.50980      0.83305      0.38571     Biso  1.000  Ce
   Ce901    1.0    0.50980      0.83305      0.44286     Biso  1.000  Ce
   Ce902    1.0    0.50980      0.83305      0.50000     Biso  1.000  Ce
   Ce903    1.0    0.50980      0.83305      0.55714     Biso  1.000  Ce
   Ce904    1.0    0.50980      0.83305      0.61429     Biso  1.000  Ce
   Ce905    1.0    0.50980      0.83305      0.67142     Biso  1.000  Ce
   Ce906    1.0    0.50980      0.83305      0.72858     Biso  1.000  Ce
   Ce907    1.0    0.51530      0.31327      0.18571     Biso  1.000  Ce
   Ce908    1.0    0.51530      0.31327      0.24285     Biso  1.000  Ce
   Ce909    1.0    0.51530      0.31327      0.29999     Biso  1.000  Ce
   Ce910    1.0    0.51530      0.31327      0.35714     Biso  1.000  Ce
   Ce911    1.0    0.51530      0.31327      0.41429     Biso  1.000  Ce
   Ce912    1.0    0.51530      0.31327      0.47143     Biso  1.000  Ce
   Ce913    1.0    0.51530      0.31327      0.52857     Biso  1.000  Ce
   Ce914    1.0    0.51530      0.31327      0.58571     Biso  1.000  Ce
   Ce915    1.0    0.51530      0.31327      0.64286     Biso  1.000  Ce
   Ce916    1.0    0.51530      0.31327      0.70001     Biso  1.000  Ce
   Ce917    1.0    0.51530      0.31327      0.75715     Biso  1.000  Ce
   Ce918    1.0    0.51530      0.31327      0.81429     Biso  1.000  Ce
   Ce919    1.0    0.51674      0.59755      0.15714     Biso  1.000  Ce
   Ce920    1.0    0.51674      0.59755      0.21428     Biso  1.000  Ce
   Ce921    1.0    0.51674      0.59755      0.27142     Biso  1.000  Ce
   Ce922    1.0    0.51674      0.59755      0.32858     Biso  1.000  Ce
   Ce923    1.0    0.51674      0.59755      0.38571     Biso  1.000  Ce
   Ce924    1.0    0.51674      0.59755      0.44286     Biso  1.000  Ce
   Ce925    1.0    0.51674      0.59755      0.50000     Biso  1.000  Ce
   Ce926    1.0    0.51674      0.59755      0.55714     Biso  1.000  Ce
   Ce927    1.0    0.51674      0.59755      0.61429     Biso  1.000  Ce
   Ce928    1.0    0.51674      0.59755      0.67142     Biso  1.000  Ce
   Ce929    1.0    0.51674      0.59755      0.72858     Biso  1.000  Ce
   Ce930    1.0    0.51674      0.59755      0.78572     Biso  1.000  Ce
   Ce931    1.0    0.51674      0.59755      0.84286     Biso  1.000  Ce
   Ce932    1.0    0.52367      0.36204      0.15714     Biso  1.000  Ce
   Ce933    1.0    0.52367      0.36204      0.21428     Biso  1.000  Ce
   Ce934    1.0    0.52367      0.36204      0.27142     Biso  1.000  Ce
   Ce935    1.0    0.52367      0.36204      0.32858     Biso  1.000  Ce
   Ce936    1.0    0.52367      0.36204      0.38571     Biso  1.000  Ce
   Ce937    1.0    0.52367      0.36204      0.44286     Biso  1.000  Ce
   Ce938    1.0    0.52367      0.36204      0.50000     Biso  1.000  Ce
   Ce939    1.0    0.52367      0.36204      0.55714     Biso  1.000  Ce
   Ce940    1.0    0.52367      0.36204      0.61429     Biso  1.000  Ce
   Ce941    1.0    0.52367      0.36204      0.67142     Biso  1.000  Ce
   Ce942    1.0    0.52367      0.36204      0.72858     Biso  1.000  Ce
   Ce943    1.0    0.52367      0.36204      0.78572     Biso  1.000  Ce
   Ce944    1.0    0.52367      0.36204      0.84286     Biso  1.000  Ce
   Ce945    1.0    0.52511      0.64632      0.18571     Biso  1.000  Ce
   Ce946    1.0    0.52511      0.64632      0.24285     Biso  1.000  Ce
   Ce947    1.0    0.52511      0.64632      0.29999     Biso  1.000  Ce
   Ce948    1.0    0.52511      0.64632      0.35714     Biso  1.000  Ce
   Ce949    1.0    0.52511      0.64632      0.41429     Biso  1.000  Ce
   Ce950    1.0    0.52511      0.64632      0.47143     Biso  1.000  Ce
   Ce951    1.0    0.52511      0.64632      0.52857     Biso  1.000  Ce
   Ce952    1.0    0.52511      0.64632      0.58571     Biso  1.000  Ce
   Ce953    1.0    0.52511      0.64632      0.64286     Biso  1.000  Ce
   Ce954    1.0    0.52511      0.64632      0.70001     Biso  1.000  Ce
   Ce955    1.0    0.52511      0.64632      0.75715     Biso  1.000  Ce
   Ce956    1.0    0.52511      0.64632      0.81429     Biso  1.000  Ce
   Ce957    1.0    0.53204      0.41082      0.12857     Biso  1.000  Ce
   Ce958    1.0    0.53204      0.41082      0.18571     Biso  1.000  Ce
   Ce959    1.0    0.53204      0.41082      0.24285     Biso  1.000  Ce
   Ce960    1.0    0.53204      0.41082      0.29999     Biso  1.000  Ce
   Ce961    1.0    0.53204      0.41082      0.35714     Biso  1.000  Ce
   Ce962    1.0    0.53204      0.41082      0.41429     Biso  1.000  Ce
   Ce963    1.0    0.53204      0.41082      0.47143     Biso  1.000  Ce
   Ce964    1.0    0.53204      0.41082      0.52857     Biso  1.000  Ce
   Ce965    1.0    0.53204      0.41082      0.58571     Biso  1.000  Ce
   Ce966    1.0    0.53204      0.41082      0.64286     Biso  1.000  Ce
   Ce967    1.0    0.53204      0.41082      0.70001     Biso  1.000  Ce
   Ce968    1.0    0.53204      0.41082      0.75715     Biso  1.000  Ce
   Ce969    1.0    0.53204      0.41082      0.81429     Biso  1.000  Ce
   Ce970    1.0    0.53204      0.41082      0.87143     Biso  1.000  Ce
   Ce971    1.0    0.53347      0.69510      0.21428     Biso  1.000  Ce
   Ce972    1.0    0.53347      0.69510      0.27142     Biso  1.000  Ce
   Ce973    1.0    0.53347      0.69510      0.32858     Biso  1.000  Ce
   Ce974    1.0    0.53347      0.69510      0.38571     Biso  1.000  Ce
   Ce975    1.0    0.53347      0.69510      0.44286     Biso  1.000  Ce
   Ce976    1.0    0.53347      0.69510      0.50000     Biso  1.000  Ce
   Ce977    1.0    0.53347      0.69510      0.55714     Biso  1.000  Ce
   Ce978    1.0    0.53347      0.69510      0.61429     Biso  1.000  Ce
   Ce979    1.0    0.53347      0.69510      0.67142     Biso  1.000  Ce
   Ce980    1.0    0.53347      0.69510      0.72858     Biso  1.000  Ce
   Ce981    1.0    0.53347      0.69510      0.78572     Biso  1.000  Ce
   Ce982    1.0    0.53897      0.17531      0.29999     Biso  1.000  Ce
   Ce983    1.0    0.53897      0.17531      0.35714     Biso  1.000  Ce
   Ce984    1.0    0.53897      0.17531      0.41429     Biso  1.000  Ce
   Ce985    1.0    0.53897      0.17531      0.47143     Biso  1.000  Ce
   Ce986    1.0    0.53897      0.17531      0.52857     Biso  1.000  Ce
   Ce987    1.0    0.53897      0.17531      0.58571     Biso  1.000  Ce
   Ce988    1.0    0.53897      0.17531      0.64286     Biso  1.000  Ce
   Ce989    1.0    0.53897      0.17531      0.70001     Biso  1.000  Ce
   Ce990    1.0    0.54041      0.45959      0.10000     Biso  1.000  Ce
   Ce991    1.0    0.54041      0.45959      0.15714     Biso  1.000  Ce
   Ce992    1.0    0.54041      0.45959      0.21428     Biso  1.000  Ce
   Ce993    1.0    0.54041      0.45959      0.27142     Biso  1.000  Ce
   Ce994    1.0    0.54041      0.45959      0.32858     Biso  1.000  Ce
   Ce995    1.0    0.54041      0.45959      0.38571     Biso  1.000  Ce
   Ce996    1.0    0.54041      0.45959      0.44286     Biso  1.000  Ce
   Ce997    1.0    0.54041      0.45959      0.50000     Biso  1.000  Ce
   Ce998    1.0    0.54041      0.45959      0.55714     Biso  1.000  Ce
   Ce999    1.0    0.54041      0.45959      0.61429     Biso  1.000  Ce
   Ce1000   1.0    0.54041      0.45959      0.67142     Biso  1.000  Ce
   Ce1001   1.0    0.54041      0.45959      0.72858     Biso  1.000  Ce
   Ce1002   1.0    0.54041      0.45959      0.78572     Biso  1.000  Ce
   Ce1003   1.0    0.54041      0.45959      0.84286     Biso  1.000  Ce
   Ce1004   1.0    0.54041      0.45959      0.90000     Biso  1.000  Ce
   Ce1005   1.0    0.54184      0.74387      0.24285     Biso  1.000  Ce
   Ce1006   1.0    0.54184      0.74387      0.29999     Biso  1.000  Ce
   Ce1007   1.0    0.54184      0.74387      0.35714     Biso  1.000  Ce
   Ce1008   1.0    0.54184      0.74387      0.41429     Biso  1.000  Ce
   Ce1009   1.0    0.54184      0.74387      0.47143     Biso  1.000  Ce
   Ce1010   1.0    0.54184      0.74387      0.52857     Biso  1.000  Ce
   Ce1011   1.0    0.54184      0.74387      0.58571     Biso  1.000  Ce
   Ce1012   1.0    0.54184      0.74387      0.64286     Biso  1.000  Ce
   Ce1013   1.0    0.54184      0.74387      0.70001     Biso  1.000  Ce
   Ce1014   1.0    0.54184      0.74387      0.75715     Biso  1.000  Ce
   Ce1015   1.0    0.54734      0.22409      0.27142     Biso  1.000  Ce
   Ce1016   1.0    0.54734      0.22409      0.32858     Biso  1.000  Ce
   Ce1017   1.0    0.54734      0.22409      0.38571     Biso  1.000  Ce
   Ce1018   1.0    0.54734      0.22409      0.44286     Biso  1.000  Ce
   Ce1019   1.0    0.54734      0.22409      0.50000     Biso  1.000  Ce
   Ce1020   1.0    0.54734      0.22409      0.55714     Biso  1.000  Ce
   Ce1021   1.0    0.54734      0.22409      0.61429     Biso  1.000  Ce
   Ce1022   1.0    0.54734      0.22409      0.67142     Biso  1.000  Ce
   Ce1023   1.0    0.54734      0.22409      0.72858     Biso  1.000  Ce
   Ce1024   1.0    0.54877      0.50837      0.12857     Biso  1.000  Ce
   Ce1025   1.0    0.54877      0.50837      0.18571     Biso  1.000  Ce
   Ce1026   1.0    0.54877      0.50837      0.24285     Biso  1.000  Ce
   Ce1027   1.0    0.54877      0.50837      0.29999     Biso  1.000  Ce
   Ce1028   1.0    0.54877      0.50837      0.35714     Biso  1.000  Ce
   Ce1029   1.0    0.54877      0.50837      0.41429     Biso  1.000  Ce
   Ce1030   1.0    0.54877      0.50837      0.47143     Biso  1.000  Ce
   Ce1031   1.0    0.54877      0.50837      0.52857     Biso  1.000  Ce
   Ce1032   1.0    0.54877      0.50837      0.58571     Biso  1.000  Ce
   Ce1033   1.0    0.54877      0.50837      0.64286     Biso  1.000  Ce
   Ce1034   1.0    0.54877      0.50837      0.70001     Biso  1.000  Ce
   Ce1035   1.0    0.54877      0.50837      0.75715     Biso  1.000  Ce
   Ce1036   1.0    0.54877      0.50837      0.81429     Biso  1.000  Ce
   Ce1037   1.0    0.54877      0.50837      0.87143     Biso  1.000  Ce
   Ce1038   1.0    0.55021      0.79265      0.27142     Biso  1.000  Ce
   Ce1039   1.0    0.55021      0.79265      0.32858     Biso  1.000  Ce
   Ce1040   1.0    0.55021      0.79265      0.38571     Biso  1.000  Ce
   Ce1041   1.0    0.55021      0.79265      0.44286     Biso  1.000  Ce
   Ce1042   1.0    0.55021      0.79265      0.50000     Biso  1.000  Ce
   Ce1043   1.0    0.55021      0.79265      0.55714     Biso  1.000  Ce
   Ce1044   1.0    0.55021      0.79265      0.61429     Biso  1.000  Ce
   Ce1045   1.0    0.55021      0.79265      0.67142     Biso  1.000  Ce
   Ce1046   1.0    0.55021      0.79265      0.72858     Biso  1.000  Ce
   Ce1047   1.0    0.55571      0.27286      0.24285     Biso  1.000  Ce
   Ce1048   1.0    0.55571      0.27286      0.29999     Biso  1.000  Ce
   Ce1049   1.0    0.55571      0.27286      0.35714     Biso  1.000  Ce
   Ce1050   1.0    0.55571      0.27286      0.41429     Biso  1.000  Ce
   Ce1051   1.0    0.55571      0.27286      0.47143     Biso  1.000  Ce
   Ce1052   1.0    0.55571      0.27286      0.52857     Biso  1.000  Ce
   Ce1053   1.0    0.55571      0.27286      0.58571     Biso  1.000  Ce
   Ce1054   1.0    0.55571      0.27286      0.64286     Biso  1.000  Ce
   Ce1055   1.0    0.55571      0.27286      0.70001     Biso  1.000  Ce
   Ce1056   1.0    0.55571      0.27286      0.75715     Biso  1.000  Ce
   Ce1057   1.0    0.55714      0.55714      0.15714     Biso  1.000  Ce
   Ce1058   1.0    0.55714      0.55714      0.21428     Biso  1.000  Ce
   Ce1059   1.0    0.55714      0.55714      0.27142     Biso  1.000  Ce
   Ce1060   1.0    0.55714      0.55714      0.32858     Biso  1.000  Ce
   Ce1061   1.0    0.55714      0.55714      0.38571     Biso  1.000  Ce
   Ce1062   1.0    0.55714      0.55714      0.44286     Biso  1.000  Ce
   Ce1063   1.0    0.55714      0.55714      0.50000     Biso  1.000  Ce
   Ce1064   1.0    0.55714      0.55714      0.55714     Biso  1.000  Ce
   Ce1065   1.0    0.55714      0.55714      0.61429     Biso  1.000  Ce
   Ce1066   1.0    0.55714      0.55714      0.67142     Biso  1.000  Ce
   Ce1067   1.0    0.55714      0.55714      0.72858     Biso  1.000  Ce
   Ce1068   1.0    0.55714      0.55714      0.78572     Biso  1.000  Ce
   Ce1069   1.0    0.55714      0.55714      0.84286     Biso  1.000  Ce
   Ce1070   1.0    0.55858      0.84142      0.29999     Biso  1.000  Ce
   Ce1071   1.0    0.55858      0.84142      0.35714     Biso  1.000  Ce
   Ce1072   1.0    0.55858      0.84142      0.41429     Biso  1.000  Ce
   Ce1073   1.0    0.55858      0.84142      0.47143     Biso  1.000  Ce
   Ce1074   1.0    0.55858      0.84142      0.52857     Biso  1.000  Ce
   Ce1075   1.0    0.55858      0.84142      0.58571     Biso  1.000  Ce
   Ce1076   1.0    0.55858      0.84142      0.64286     Biso  1.000  Ce
   Ce1077   1.0    0.55858      0.84142      0.70001     Biso  1.000  Ce
   Ce1078   1.0    0.56408      0.32164      0.21428     Biso  1.000  Ce
   Ce1079   1.0    0.56408      0.32164      0.27142     Biso  1.000  Ce
   Ce1080   1.0    0.56408      0.32164      0.32858     Biso  1.000  Ce
   Ce1081   1.0    0.56408      0.32164      0.38571     Biso  1.000  Ce
   Ce1082   1.0    0.56408      0.32164      0.44286     Biso  1.000  Ce
   Ce1083   1.0    0.56408      0.32164      0.50000     Biso  1.000  Ce
   Ce1084   1.0    0.56408      0.32164      0.55714     Biso  1.000  Ce
   Ce1085   1.0    0.56408      0.32164      0.61429     Biso  1.000  Ce
   Ce1086   1.0    0.56408      0.32164      0.67142     Biso  1.000  Ce
   Ce1087   1.0    0.56408      0.32164      0.72858     Biso  1.000  Ce
   Ce1088   1.0    0.56408      0.32164      0.78572     Biso  1.000  Ce
   Ce1089   1.0    0.56551      0.60592      0.18571     Biso  1.000  Ce
   Ce1090   1.0    0.56551      0.60592      0.24285     Biso  1.000  Ce
   Ce1091   1.0    0.56551      0.60592      0.29999     Biso  1.000  Ce
   Ce1092   1.0    0.56551      0.60592      0.35714     Biso  1.000  Ce
   Ce1093   1.0    0.56551      0.60592      0.41429     Biso  1.000  Ce
   Ce1094   1.0    0.56551      0.60592      0.47143     Biso  1.000  Ce
   Ce1095   1.0    0.56551      0.60592      0.52857     Biso  1.000  Ce
   Ce1096   1.0    0.56551      0.60592      0.58571     Biso  1.000  Ce
   Ce1097   1.0    0.56551      0.60592      0.64286     Biso  1.000  Ce
   Ce1098   1.0    0.56551      0.60592      0.70001     Biso  1.000  Ce
   Ce1099   1.0    0.56551      0.60592      0.75715     Biso  1.000  Ce
   Ce1100   1.0    0.56551      0.60592      0.81429     Biso  1.000  Ce
   Ce1101   1.0    0.57244      0.37041      0.18571     Biso  1.000  Ce
   Ce1102   1.0    0.57244      0.37041      0.24285     Biso  1.000  Ce
   Ce1103   1.0    0.57244      0.37041      0.29999     Biso  1.000  Ce
   Ce1104   1.0    0.57244      0.37041      0.35714     Biso  1.000  Ce
   Ce1105   1.0    0.57244      0.37041      0.41429     Biso  1.000  Ce
   Ce1106   1.0    0.57244      0.37041      0.47143     Biso  1.000  Ce
   Ce1107   1.0    0.57244      0.37041      0.52857     Biso  1.000  Ce
   Ce1108   1.0    0.57244      0.37041      0.58571     Biso  1.000  Ce
   Ce1109   1.0    0.57244      0.37041      0.64286     Biso  1.000  Ce
   Ce1110   1.0    0.57244      0.37041      0.70001     Biso  1.000  Ce
   Ce1111   1.0    0.57244      0.37041      0.75715     Biso  1.000  Ce
   Ce1112   1.0    0.57244      0.37041      0.81429     Biso  1.000  Ce
   Ce1113   1.0    0.57388      0.65469      0.21428     Biso  1.000  Ce
   Ce1114   1.0    0.57388      0.65469      0.27142     Biso  1.000  Ce
   Ce1115   1.0    0.57388      0.65469      0.32858     Biso  1.000  Ce
   Ce1116   1.0    0.57388      0.65469      0.38571     Biso  1.000  Ce
   Ce1117   1.0    0.57388      0.65469      0.44286     Biso  1.000  Ce
   Ce1118   1.0    0.57388      0.65469      0.50000     Biso  1.000  Ce
   Ce1119   1.0    0.57388      0.65469      0.55714     Biso  1.000  Ce
   Ce1120   1.0    0.57388      0.65469      0.61429     Biso  1.000  Ce
   Ce1121   1.0    0.57388      0.65469      0.67142     Biso  1.000  Ce
   Ce1122   1.0    0.57388      0.65469      0.72858     Biso  1.000  Ce
   Ce1123   1.0    0.57388      0.65469      0.78572     Biso  1.000  Ce
   Ce1124   1.0    0.58081      0.41919      0.15714     Biso  1.000  Ce
   Ce1125   1.0    0.58081      0.41919      0.21428     Biso  1.000  Ce
   Ce1126   1.0    0.58081      0.41919      0.27142     Biso  1.000  Ce
   Ce1127   1.0    0.58081      0.41919      0.32858     Biso  1.000  Ce
   Ce1128   1.0    0.58081      0.41919      0.38571     Biso  1.000  Ce
   Ce1129   1.0    0.58081      0.41919      0.44286     Biso  1.000  Ce
   Ce1130   1.0    0.58081      0.41919      0.50000     Biso  1.000  Ce
   Ce1131   1.0    0.58081      0.41919      0.55714     Biso  1.000  Ce
   Ce1132   1.0    0.58081      0.41919      0.61429     Biso  1.000  Ce
   Ce1133   1.0    0.58081      0.41919      0.67142     Biso  1.000  Ce
   Ce1134   1.0    0.58081      0.41919      0.72858     Biso  1.000  Ce
   Ce1135   1.0    0.58081      0.41919      0.78572     Biso  1.000  Ce
   Ce1136   1.0    0.58081      0.41919      0.84286     Biso  1.000  Ce
   Ce1137   1.0    0.58225      0.70347      0.24285     Biso  1.000  Ce
   Ce1138   1.0    0.58225      0.70347      0.29999     Biso  1.000  Ce
   Ce1139   1.0    0.58225      0.70347      0.35714     Biso  1.000  Ce
   Ce1140   1.0    0.58225      0.70347      0.41429     Biso  1.000  Ce
   Ce1141   1.0    0.58225      0.70347      0.47143     Biso  1.000  Ce
   Ce1142   1.0    0.58225      0.70347      0.52857     Biso  1.000  Ce
   Ce1143   1.0    0.58225      0.70347      0.58571     Biso  1.000  Ce
   Ce1144   1.0    0.58225      0.70347      0.64286     Biso  1.000  Ce
   Ce1145   1.0    0.58225      0.70347      0.70001     Biso  1.000  Ce
   Ce1146   1.0    0.58225      0.70347      0.75715     Biso  1.000  Ce
   Ce1147   1.0    0.58775      0.18368      0.32858     Biso  1.000  Ce
   Ce1148   1.0    0.58775      0.18368      0.38571     Biso  1.000  Ce
   Ce1149   1.0    0.58775      0.18368      0.44286     Biso  1.000  Ce
   Ce1150   1.0    0.58775      0.18368      0.50000     Biso  1.000  Ce
   Ce1151   1.0    0.58775      0.18368      0.55714     Biso  1.000  Ce
   Ce1152   1.0    0.58775      0.18368      0.61429     Biso  1.000  Ce
   Ce1153   1.0    0.58775      0.18368      0.67142     Biso  1.000  Ce
   Ce1154   1.0    0.58918      0.46796      0.12857     Biso  1.000  Ce
   Ce1155   1.0    0.58918      0.46796      0.18571     Biso  1.000  Ce
   Ce1156   1.0    0.58918      0.46796      0.24285     Biso  1.000  Ce
   Ce1157   1.0    0.58918      0.46796      0.29999     Biso  1.000  Ce
   Ce1158   1.0    0.58918      0.46796      0.35714     Biso  1.000  Ce
   Ce1159   1.0    0.58918      0.46796      0.41429     Biso  1.000  Ce
   Ce1160   1.0    0.58918      0.46796      0.47143     Biso  1.000  Ce
   Ce1161   1.0    0.58918      0.46796      0.52857     Biso  1.000  Ce
   Ce1162   1.0    0.58918      0.46796      0.58571     Biso  1.000  Ce
   Ce1163   1.0    0.58918      0.46796      0.64286     Biso  1.000  Ce
   Ce1164   1.0    0.58918      0.46796      0.70001     Biso  1.000  Ce
   Ce1165   1.0    0.58918      0.46796      0.75715     Biso  1.000  Ce
   Ce1166   1.0    0.58918      0.46796      0.81429     Biso  1.000  Ce
   Ce1167   1.0    0.58918      0.46796      0.87143     Biso  1.000  Ce
   Ce1168   1.0    0.59062      0.75224      0.27142     Biso  1.000  Ce
   Ce1169   1.0    0.59062      0.75224      0.32858     Biso  1.000  Ce
   Ce1170   1.0    0.59062      0.75224      0.38571     Biso  1.000  Ce
   Ce1171   1.0    0.59062      0.75224      0.44286     Biso  1.000  Ce
   Ce1172   1.0    0.59062      0.75224      0.50000     Biso  1.000  Ce
   Ce1173   1.0    0.59062      0.75224      0.55714     Biso  1.000  Ce
   Ce1174   1.0    0.59062      0.75224      0.61429     Biso  1.000  Ce
   Ce1175   1.0    0.59062      0.75224      0.67142     Biso  1.000  Ce
   Ce1176   1.0    0.59062      0.75224      0.72858     Biso  1.000  Ce
   Ce1177   1.0    0.59611      0.23246      0.29999     Biso  1.000  Ce
   Ce1178   1.0    0.59611      0.23246      0.35714     Biso  1.000  Ce
   Ce1179   1.0    0.59611      0.23246      0.41429     Biso  1.000  Ce
   Ce1180   1.0    0.59611      0.23246      0.47143     Biso  1.000  Ce
   Ce1181   1.0    0.59611      0.23246      0.52857     Biso  1.000  Ce
   Ce1182   1.0    0.59611      0.23246      0.58571     Biso  1.000  Ce
   Ce1183   1.0    0.59611      0.23246      0.64286     Biso  1.000  Ce
   Ce1184   1.0    0.59611      0.23246      0.70001     Biso  1.000  Ce
   Ce1185   1.0    0.59755      0.51674      0.15714     Biso  1.000  Ce
   Ce1186   1.0    0.59755      0.51674      0.21428     Biso  1.000  Ce
   Ce1187   1.0    0.59755      0.51674      0.27142     Biso  1.000  Ce
   Ce1188   1.0    0.59755      0.51674      0.32858     Biso  1.000  Ce
   Ce1189   1.0    0.59755      0.51674      0.38571     Biso  1.000  Ce
   Ce1190   1.0    0.59755      0.51674      0.44286     Biso  1.000  Ce
   Ce1191   1.0    0.59755      0.51674      0.50000     Biso  1.000  Ce
   Ce1192   1.0    0.59755      0.51674      0.55714     Biso  1.000  Ce
   Ce1193   1.0    0.59755      0.51674      0.61429     Biso  1.000  Ce
   Ce1194   1.0    0.59755      0.51674      0.67142     Biso  1.000  Ce
   Ce1195   1.0    0.59755      0.51674      0.72858     Biso  1.000  Ce
   Ce1196   1.0    0.59755      0.51674      0.78572     Biso  1.000  Ce
   Ce1197   1.0    0.59755      0.51674      0.84286     Biso  1.000  Ce
   Ce1198   1.0    0.59899      0.80102      0.29999     Biso  1.000  Ce
   Ce1199   1.0    0.59899      0.80102      0.35714     Biso  1.000  Ce
   Ce1200   1.0    0.59899      0.80102      0.41429     Biso  1.000  Ce
   Ce1201   1.0    0.59899      0.80102      0.47143     Biso  1.000  Ce
   Ce1202   1.0    0.59899      0.80102      0.52857     Biso  1.000  Ce
   Ce1203   1.0    0.59899      0.80102      0.58571     Biso  1.000  Ce
   Ce1204   1.0    0.59899      0.80102      0.64286     Biso  1.000  Ce
   Ce1205   1.0    0.59899      0.80102      0.70001     Biso  1.000  Ce
   Ce1206   1.0    0.60448      0.28123      0.27142     Biso  1.000  Ce
   Ce1207   1.0    0.60448      0.28123      0.32858     Biso  1.000  Ce
   Ce1208   1.0    0.60448      0.28123      0.38571     Biso  1.000  Ce
   Ce1209   1.0    0.60448      0.28123      0.44286     Biso  1.000  Ce
   Ce1210   1.0    0.60448      0.28123      0.50000     Biso  1.000  Ce
   Ce1211   1.0    0.60448      0.28123      0.55714     Biso  1.000  Ce
   Ce1212   1.0    0.60448      0.28123      0.61429     Biso  1.000  Ce
   Ce1213   1.0    0.60448      0.28123      0.67142     Biso  1.000  Ce
   Ce1214   1.0    0.60448      0.28123      0.72858     Biso  1.000  Ce
   Ce1215   1.0    0.60592      0.56551      0.18571     Biso  1.000  Ce
   Ce1216   1.0    0.60592      0.56551      0.24285     Biso  1.000  Ce
   Ce1217   1.0    0.60592      0.56551      0.29999     Biso  1.000  Ce
   Ce1218   1.0    0.60592      0.56551      0.35714     Biso  1.000  Ce
   Ce1219   1.0    0.60592      0.56551      0.41429     Biso  1.000  Ce
   Ce1220   1.0    0.60592      0.56551      0.47143     Biso  1.000  Ce
   Ce1221   1.0    0.60592      0.56551      0.52857     Biso  1.000  Ce
   Ce1222   1.0    0.60592      0.56551      0.58571     Biso  1.000  Ce
   Ce1223   1.0    0.60592      0.56551      0.64286     Biso  1.000  Ce
   Ce1224   1.0    0.60592      0.56551      0.70001     Biso  1.000  Ce
   Ce1225   1.0    0.60592      0.56551      0.75715     Biso  1.000  Ce
   Ce1226   1.0    0.60592      0.56551      0.81429     Biso  1.000  Ce
   Ce1227   1.0    0.60735      0.84979      0.32858     Biso  1.000  Ce
   Ce1228   1.0    0.60735      0.84979      0.38571     Biso  1.000  Ce
   Ce1229   1.0    0.60735      0.84979      0.44286     Biso  1.000  Ce
   Ce1230   1.0    0.60735      0.84979      0.50000     Biso  1.000  Ce
   Ce1231   1.0    0.60735      0.84979      0.55714     Biso  1.000  Ce
   Ce1232   1.0    0.60735      0.84979      0.61429     Biso  1.000  Ce
   Ce1233   1.0    0.60735      0.84979      0.67142     Biso  1.000  Ce
   Ce1234   1.0    0.61285      0.33001      0.24285     Biso  1.000  Ce
   Ce1235   1.0    0.61285      0.33001      0.29999     Biso  1.000  Ce
   Ce1236   1.0    0.61285      0.33001      0.35714     Biso  1.000  Ce
   Ce1237   1.0    0.61285      0.33001      0.41429     Biso  1.000  Ce
   Ce1238   1.0    0.61285      0.33001      0.47143     Biso  1.000  Ce
   Ce1239   1.0    0.61285      0.33001      0.52857     Biso  1.000  Ce
   Ce1240   1.0    0.61285      0.33001      0.58571     Biso  1.000  Ce
   Ce1241   1.0    0.61285      0.33001      0.64286     Biso  1.000  Ce
   Ce1242   1.0    0.61285      0.33001      0.70001     Biso  1.000  Ce
   Ce1243   1.0    0.61285      0.33001      0.75715     Biso  1.000  Ce
   Ce1244   1.0    0.61429      0.61429      0.21428     Biso  1.000  Ce
   Ce1245   1.0    0.61429      0.61429      0.27142     Biso  1.000  Ce
   Ce1246   1.0    0.61429      0.61429      0.32858     Biso  1.000  Ce
   Ce1247   1.0    0.61429      0.61429      0.38571     Biso  1.000  Ce
   Ce1248   1.0    0.61429      0.61429      0.44286     Biso  1.000  Ce
   Ce1249   1.0    0.61429      0.61429      0.50000     Biso  1.000  Ce
   Ce1250   1.0    0.61429      0.61429      0.55714     Biso  1.000  Ce
   Ce1251   1.0    0.61429      0.61429      0.61429     Biso  1.000  Ce
   Ce1252   1.0    0.61429      0.61429      0.67142     Biso  1.000  Ce
   Ce1253   1.0    0.61429      0.61429      0.72858     Biso  1.000  Ce
   Ce1254   1.0    0.61429      0.61429      0.78572     Biso  1.000  Ce
   Ce1255   1.0    0.62122      0.37878      0.21428     Biso  1.000  Ce
   Ce1256   1.0    0.62122      0.37878      0.27142     Biso  1.000  Ce
   Ce1257   1.0    0.62122      0.37878      0.32858     Biso  1.000  Ce
   Ce1258   1.0    0.62122      0.37878      0.38571     Biso  1.000  Ce
   Ce1259   1.0    0.62122      0.37878      0.44286     Biso  1.000  Ce
   Ce1260   1.0    0.62122      0.37878      0.50000     Biso  1.000  Ce
   Ce1261   1.0    0.62122      0.37878      0.55714     Biso  1.000  Ce
   Ce1262   1.0    0.62122      0.37878      0.61429     Biso  1.000  Ce
   Ce1263   1.0    0.62122      0.37878      0.67142     Biso  1.000  Ce
   Ce1264   1.0    0.62122      0.37878      0.72858     Biso  1.000  Ce
   Ce1265   1.0    0.62122      0.37878      0.78572     Biso  1.000  Ce
   Ce1266   1.0    0.62265      0.66306      0.24285     Biso  1.000  Ce
   Ce1267   1.0    0.62265      0.66306      0.29999     Biso  1.000  Ce
   Ce1268   1.0    0.62265      0.66306      0.35714     Biso  1.000  Ce
   Ce1269   1.0    0.62265      0.66306      0.41429     Biso  1.000  Ce
   Ce1270   1.0    0.62265      0.66306      0.47143     Biso  1.000  Ce
   Ce1271   1.0    0.62265      0.66306      0.52857     Biso  1.000  Ce
   Ce1272   1.0    0.62265      0.66306      0.58571     Biso  1.000  Ce
   Ce1273   1.0    0.62265      0.66306      0.64286     Biso  1.000  Ce
   Ce1274   1.0    0.62265      0.66306      0.70001     Biso  1.000  Ce
   Ce1275   1.0    0.62265      0.66306      0.75715     Biso  1.000  Ce
   Ce1276   1.0    0.62959      0.42756      0.18571     Biso  1.000  Ce
   Ce1277   1.0    0.62959      0.42756      0.24285     Biso  1.000  Ce
   Ce1278   1.0    0.62959      0.42756      0.29999     Biso  1.000  Ce
   Ce1279   1.0    0.62959      0.42756      0.35714     Biso  1.000  Ce
   Ce1280   1.0    0.62959      0.42756      0.41429     Biso  1.000  Ce
   Ce1281   1.0    0.62959      0.42756      0.47143     Biso  1.000  Ce
   Ce1282   1.0    0.62959      0.42756      0.52857     Biso  1.000  Ce
   Ce1283   1.0    0.62959      0.42756      0.58571     Biso  1.000  Ce
   Ce1284   1.0    0.62959      0.42756      0.64286     Biso  1.000  Ce
   Ce1285   1.0    0.62959      0.42756      0.70001     Biso  1.000  Ce
   Ce1286   1.0    0.62959      0.42756      0.75715     Biso  1.000  Ce
   Ce1287   1.0    0.62959      0.42756      0.81429     Biso  1.000  Ce
   Ce1288   1.0    0.63102      0.71184      0.27142     Biso  1.000  Ce
   Ce1289   1.0    0.63102      0.71184      0.32858     Biso  1.000  Ce
   Ce1290   1.0    0.63102      0.71184      0.38571     Biso  1.000  Ce
   Ce1291   1.0    0.63102      0.71184      0.44286     Biso  1.000  Ce
   Ce1292   1.0    0.63102      0.71184      0.50000     Biso  1.000  Ce
   Ce1293   1.0    0.63102      0.71184      0.55714     Biso  1.000  Ce
   Ce1294   1.0    0.63102      0.71184      0.61429     Biso  1.000  Ce
   Ce1295   1.0    0.63102      0.71184      0.67142     Biso  1.000  Ce
   Ce1296   1.0    0.63102      0.71184      0.72858     Biso  1.000  Ce
   Ce1297   1.0    0.63652      0.19205      0.35714     Biso  1.000  Ce
   Ce1298   1.0    0.63652      0.19205      0.41429     Biso  1.000  Ce
   Ce1299   1.0    0.63652      0.19205      0.47143     Biso  1.000  Ce
   Ce1300   1.0    0.63652      0.19205      0.52857     Biso  1.000  Ce
   Ce1301   1.0    0.63652      0.19205      0.58571     Biso  1.000  Ce
   Ce1302   1.0    0.63652      0.19205      0.64286     Biso  1.000  Ce
   Ce1303   1.0    0.63796      0.47633      0.15714     Biso  1.000  Ce
   Ce1304   1.0    0.63796      0.47633      0.21428     Biso  1.000  Ce
   Ce1305   1.0    0.63796      0.47633      0.27142     Biso  1.000  Ce
   Ce1306   1.0    0.63796      0.47633      0.32858     Biso  1.000  Ce
   Ce1307   1.0    0.63796      0.47633      0.38571     Biso  1.000  Ce
   Ce1308   1.0    0.63796      0.47633      0.44286     Biso  1.000  Ce
   Ce1309   1.0    0.63796      0.47633      0.50000     Biso  1.000  Ce
   Ce1310   1.0    0.63796      0.47633      0.55714     Biso  1.000  Ce
   Ce1311   1.0    0.63796      0.47633      0.61429     Biso  1.000  Ce
   Ce1312   1.0    0.63796      0.47633      0.67142     Biso  1.000  Ce
   Ce1313   1.0    0.63796      0.47633      0.72858     Biso  1.000  Ce
   Ce1314   1.0    0.63796      0.47633      0.78572     Biso  1.000  Ce
   Ce1315   1.0    0.63796      0.47633      0.84286     Biso  1.000  Ce
   Ce1316   1.0    0.63939      0.76061      0.29999     Biso  1.000  Ce
   Ce1317   1.0    0.63939      0.76061      0.35714     Biso  1.000  Ce
   Ce1318   1.0    0.63939      0.76061      0.41429     Biso  1.000  Ce
   Ce1319   1.0    0.63939      0.76061      0.47143     Biso  1.000  Ce
   Ce1320   1.0    0.63939      0.76061      0.52857     Biso  1.000  Ce
   Ce1321   1.0    0.63939      0.76061      0.58571     Biso  1.000  Ce
   Ce1322   1.0    0.63939      0.76061      0.64286     Biso  1.000  Ce
   Ce1323   1.0    0.63939      0.76061      0.70001     Biso  1.000  Ce
   Ce1324   1.0    0.64489      0.24083      0.32858     Biso  1.000  Ce
   Ce1325   1.0    0.64489      0.24083      0.38571     Biso  1.000  Ce
   Ce1326   1.0    0.64489      0.24083      0.44286     Biso  1.000  Ce
   Ce1327   1.0    0.64489      0.24083      0.50000     Biso  1.000  Ce
   Ce1328   1.0    0.64489      0.24083      0.55714     Biso  1.000  Ce
   Ce1329   1.0    0.64489      0.24083      0.61429     Biso  1.000  Ce
   Ce1330   1.0    0.64489      0.24083      0.67142     Biso  1.000  Ce
   Ce1331   1.0    0.64632      0.52511      0.18571     Biso  1.000  Ce
   Ce1332   1.0    0.64632      0.52511      0.24285     Biso  1.000  Ce
   Ce1333   1.0    0.64632      0.52511      0.29999     Biso  1.000  Ce
   Ce1334   1.0    0.64632      0.52511      0.35714     Biso  1.000  Ce
   Ce1335   1.0    0.64632      0.52511      0.41429     Biso  1.000  Ce
   Ce1336   1.0    0.64632      0.52511      0.47143     Biso  1.000  Ce
   Ce1337   1.0    0.64632      0.52511      0.52857     Biso  1.000  Ce
   Ce1338   1.0    0.64632      0.52511      0.58571     Biso  1.000  Ce
   Ce1339   1.0    0.64632      0.52511      0.64286     Biso  1.000  Ce
   Ce1340   1.0    0.64632      0.52511      0.70001     Biso  1.000  Ce
   Ce1341   1.0    0.64632      0.52511      0.75715     Biso  1.000  Ce
   Ce1342   1.0    0.64632      0.52511      0.81429     Biso  1.000  Ce
   Ce1343   1.0    0.64776      0.80938      0.32858     Biso  1.000  Ce
   Ce1344   1.0    0.64776      0.80938      0.38571     Biso  1.000  Ce
   Ce1345   1.0    0.64776      0.80938      0.44286     Biso  1.000  Ce
   Ce1346   1.0    0.64776      0.80938      0.50000     Biso  1.000  Ce
   Ce1347   1.0    0.64776      0.80938      0.55714     Biso  1.000  Ce
   Ce1348   1.0    0.64776      0.80938      0.61429     Biso  1.000  Ce
   Ce1349   1.0    0.64776      0.80938      0.67142     Biso  1.000  Ce
   Ce1350   1.0    0.65326      0.28960      0.29999     Biso  1.000  Ce
   Ce1351   1.0    0.65326      0.28960      0.35714     Biso  1.000  Ce
   Ce1352   1.0    0.65326      0.28960      0.41429     Biso  1.000  Ce
   Ce1353   1.0    0.65326      0.28960      0.47143     Biso  1.000  Ce
   Ce1354   1.0    0.65326      0.28960      0.52857     Biso  1.000  Ce
   Ce1355   1.0    0.65326      0.28960      0.58571     Biso  1.000  Ce
   Ce1356   1.0    0.65326      0.28960      0.64286     Biso  1.000  Ce
   Ce1357   1.0    0.65326      0.28960      0.70001     Biso  1.000  Ce
   Ce1358   1.0    0.65469      0.57388      0.21428     Biso  1.000  Ce
   Ce1359   1.0    0.65469      0.57388      0.27142     Biso  1.000  Ce
   Ce1360   1.0    0.65469      0.57388      0.32858     Biso  1.000  Ce
   Ce1361   1.0    0.65469      0.57388      0.38571     Biso  1.000  Ce
   Ce1362   1.0    0.65469      0.57388      0.44286     Biso  1.000  Ce
   Ce1363   1.0    0.65469      0.57388      0.50000     Biso  1.000  Ce
   Ce1364   1.0    0.65469      0.57388      0.55714     Biso  1.000  Ce
   Ce1365   1.0    0.65469      0.57388      0.61429     Biso  1.000  Ce
   Ce1366   1.0    0.65469      0.57388      0.67142     Biso  1.000  Ce
   Ce1367   1.0    0.65469      0.57388      0.72858     Biso  1.000  Ce
   Ce1368   1.0    0.65469      0.57388      0.78572     Biso  1.000  Ce
   Ce1369   1.0    0.66162      0.33838      0.27142     Biso  1.000  Ce
   Ce1370   1.0    0.66162      0.33838      0.32858     Biso  1.000  Ce
   Ce1371   1.0    0.66162      0.33838      0.38571     Biso  1.000  Ce
   Ce1372   1.0    0.66162      0.33838      0.44286     Biso  1.000  Ce
   Ce1373   1.0    0.66162      0.33838      0.50000     Biso  1.000  Ce
   Ce1374   1.0    0.66162      0.33838      0.55714     Biso  1.000  Ce
   Ce1375   1.0    0.66162      0.33838      0.61429     Biso  1.000  Ce
   Ce1376   1.0    0.66162      0.33838      0.67142     Biso  1.000  Ce
   Ce1377   1.0    0.66162      0.33838      0.72858     Biso  1.000  Ce
   Ce1378   1.0    0.66306      0.62265      0.24285     Biso  1.000  Ce
   Ce1379   1.0    0.66306      0.62265      0.29999     Biso  1.000  Ce
   Ce1380   1.0    0.66306      0.62265      0.35714     Biso  1.000  Ce
   Ce1381   1.0    0.66306      0.62265      0.41429     Biso  1.000  Ce
   Ce1382   1.0    0.66306      0.62265      0.47143     Biso  1.000  Ce
   Ce1383   1.0    0.66306      0.62265      0.52857     Biso  1.000  Ce
   Ce1384   1.0    0.66306      0.62265      0.58571     Biso  1.000  Ce
   Ce1385   1.0    0.66306      0.62265      0.64286     Biso  1.000  Ce
   Ce1386   1.0    0.66306      0.62265      0.70001     Biso  1.000  Ce
   Ce1387   1.0    0.66306      0.62265      0.75715     Biso  1.000  Ce
   Ce1388   1.0    0.66999      0.38715      0.24285     Biso  1.000  Ce
   Ce1389   1.0    0.66999      0.38715      0.29999     Biso  1.000  Ce
   Ce1390   1.0    0.66999      0.38715      0.35714     Biso  1.000  Ce
   Ce1391   1.0    0.66999      0.38715      0.41429     Biso  1.000  Ce
   Ce1392   1.0    0.66999      0.38715      0.47143     Biso  1.000  Ce
   Ce1393   1.0    0.66999      0.38715      0.52857     Biso  1.000  Ce
   Ce1394   1.0    0.66999      0.38715      0.58571     Biso  1.000  Ce
   Ce1395   1.0    0.66999      0.38715      0.64286     Biso  1.000  Ce
   Ce1396   1.0    0.66999      0.38715      0.70001     Biso  1.000  Ce
   Ce1397   1.0    0.66999      0.38715      0.75715     Biso  1.000  Ce
   Ce1398   1.0    0.67143      0.67143      0.27142     Biso  1.000  Ce
   Ce1399   1.0    0.67143      0.67143      0.32858     Biso  1.000  Ce
   Ce1400   1.0    0.67143      0.67143      0.38571     Biso  1.000  Ce
   Ce1401   1.0    0.67143      0.67143      0.44286     Biso  1.000  Ce
   Ce1402   1.0    0.67143      0.67143      0.50000     Biso  1.000  Ce
   Ce1403   1.0    0.67143      0.67143      0.55714     Biso  1.000  Ce
   Ce1404   1.0    0.67143      0.67143      0.61429     Biso  1.000  Ce
   Ce1405   1.0    0.67143      0.67143      0.67142     Biso  1.000  Ce
   Ce1406   1.0    0.67143      0.67143      0.72858     Biso  1.000  Ce
   Ce1407   1.0    0.67836      0.43592      0.21428     Biso  1.000  Ce
   Ce1408   1.0    0.67836      0.43592      0.27142     Biso  1.000  Ce
   Ce1409   1.0    0.67836      0.43592      0.32858     Biso  1.000  Ce
   Ce1410   1.0    0.67836      0.43592      0.38571     Biso  1.000  Ce
   Ce1411   1.0    0.67836      0.43592      0.44286     Biso  1.000  Ce
   Ce1412   1.0    0.67836      0.43592      0.50000     Biso  1.000  Ce
   Ce1413   1.0    0.67836      0.43592      0.55714     Biso  1.000  Ce
   Ce1414   1.0    0.67836      0.43592      0.61429     Biso  1.000  Ce
   Ce1415   1.0    0.67836      0.43592      0.67142     Biso  1.000  Ce
   Ce1416   1.0    0.67836      0.43592      0.72858     Biso  1.000  Ce
   Ce1417   1.0    0.67836      0.43592      0.78572     Biso  1.000  Ce
   Ce1418   1.0    0.67980      0.72020      0.29999     Biso  1.000  Ce
   Ce1419   1.0    0.67980      0.72020      0.35714     Biso  1.000  Ce
   Ce1420   1.0    0.67980      0.72020      0.41429     Biso  1.000  Ce
   Ce1421   1.0    0.67980      0.72020      0.47143     Biso  1.000  Ce
   Ce1422   1.0    0.67980      0.72020      0.52857     Biso  1.000  Ce
   Ce1423   1.0    0.67980      0.72020      0.58571     Biso  1.000  Ce
   Ce1424   1.0    0.67980      0.72020      0.64286     Biso  1.000  Ce
   Ce1425   1.0    0.67980      0.72020      0.70001     Biso  1.000  Ce
   Ce1426   1.0    0.68529      0.20042      0.38571     Biso  1.000  Ce
   Ce1427   1.0    0.68529      0.20042      0.44286     Biso  1.000  Ce
   Ce1428   1.0    0.68529      0.20042      0.50000     Biso  1.000  Ce
   Ce1429   1.0    0.68529      0.20042      0.55714     Biso  1.000  Ce
   Ce1430   1.0    0.68529      0.20042      0.61429     Biso  1.000  Ce
   Ce1431   1.0    0.68673      0.48470      0.18571     Biso  1.000  Ce
   Ce1432   1.0    0.68673      0.48470      0.24285     Biso  1.000  Ce
   Ce1433   1.0    0.68673      0.48470      0.29999     Biso  1.000  Ce
   Ce1434   1.0    0.68673      0.48470      0.35714     Biso  1.000  Ce
   Ce1435   1.0    0.68673      0.48470      0.41429     Biso  1.000  Ce
   Ce1436   1.0    0.68673      0.48470      0.47143     Biso  1.000  Ce
   Ce1437   1.0    0.68673      0.48470      0.52857     Biso  1.000  Ce
   Ce1438   1.0    0.68673      0.48470      0.58571     Biso  1.000  Ce
   Ce1439   1.0    0.68673      0.48470      0.64286     Biso  1.000  Ce
   Ce1440   1.0    0.68673      0.48470      0.70001     Biso  1.000  Ce
   Ce1441   1.0    0.68673      0.48470      0.75715     Biso  1.000  Ce
   Ce1442   1.0    0.68673      0.48470      0.81429     Biso  1.000  Ce
   Ce1443   1.0    0.68817      0.76898      0.32858     Biso  1.000  Ce
   Ce1444   1.0    0.68817      0.76898      0.38571     Biso  1.000  Ce
   Ce1445   1.0    0.68817      0.76898      0.44286     Biso  1.000  Ce
   Ce1446   1.0    0.68817      0.76898      0.50000     Biso  1.000  Ce
   Ce1447   1.0    0.68817      0.76898      0.55714     Biso  1.000  Ce
   Ce1448   1.0    0.68817      0.76898      0.61429     Biso  1.000  Ce
   Ce1449   1.0    0.68817      0.76898      0.67142     Biso  1.000  Ce
   Ce1450   1.0    0.69366      0.24919      0.35714     Biso  1.000  Ce
   Ce1451   1.0    0.69366      0.24919      0.41429     Biso  1.000  Ce
   Ce1452   1.0    0.69366      0.24919      0.47143     Biso  1.000  Ce
   Ce1453   1.0    0.69366      0.24919      0.52857     Biso  1.000  Ce
   Ce1454   1.0    0.69366      0.24919      0.58571     Biso  1.000  Ce
   Ce1455   1.0    0.69366      0.24919      0.64286     Biso  1.000  Ce
   Ce1456   1.0    0.69510      0.53347      0.21428     Biso  1.000  Ce
   Ce1457   1.0    0.69510      0.53347      0.27142     Biso  1.000  Ce
   Ce1458   1.0    0.69510      0.53347      0.32858     Biso  1.000  Ce
   Ce1459   1.0    0.69510      0.53347      0.38571     Biso  1.000  Ce
   Ce1460   1.0    0.69510      0.53347      0.44286     Biso  1.000  Ce
   Ce1461   1.0    0.69510      0.53347      0.50000     Biso  1.000  Ce
   Ce1462   1.0    0.69510      0.53347      0.55714     Biso  1.000  Ce
   Ce1463   1.0    0.69510      0.53347      0.61429     Biso  1.000  Ce
   Ce1464   1.0    0.69510      0.53347      0.67142     Biso  1.000  Ce
   Ce1465   1.0    0.69510      0.53347      0.72858     Biso  1.000  Ce
   Ce1466   1.0    0.69510      0.53347      0.78572     Biso  1.000  Ce
   Ce1467   1.0    0.70203      0.29797      0.32858     Biso  1.000  Ce
   Ce1468   1.0    0.70203      0.29797      0.38571     Biso  1.000  Ce
   Ce1469   1.0    0.70203      0.29797      0.44286     Biso  1.000  Ce
   Ce1470   1.0    0.70203      0.29797      0.50000     Biso  1.000  Ce
   Ce1471   1.0    0.70203      0.29797      0.55714     Biso  1.000  Ce
   Ce1472   1.0    0.70203      0.29797      0.61429     Biso  1.000  Ce
   Ce1473   1.0    0.70203      0.29797      0.67142     Biso  1.000  Ce
   Ce1474   1.0    0.70347      0.58225      0.24285     Biso  1.000  Ce
   Ce1475   1.0    0.70347      0.58225      0.29999     Biso  1.000  Ce
   Ce1476   1.0    0.70347      0.58225      0.35714     Biso  1.000  Ce
   Ce1477   1.0    0.70347      0.58225      0.41429     Biso  1.000  Ce
   Ce1478   1.0    0.70347      0.58225      0.47143     Biso  1.000  Ce
   Ce1479   1.0    0.70347      0.58225      0.52857     Biso  1.000  Ce
   Ce1480   1.0    0.70347      0.58225      0.58571     Biso  1.000  Ce
   Ce1481   1.0    0.70347      0.58225      0.64286     Biso  1.000  Ce
   Ce1482   1.0    0.70347      0.58225      0.70001     Biso  1.000  Ce
   Ce1483   1.0    0.70347      0.58225      0.75715     Biso  1.000  Ce
   Ce1484   1.0    0.71040      0.34674      0.29999     Biso  1.000  Ce
   Ce1485   1.0    0.71040      0.34674      0.35714     Biso  1.000  Ce
   Ce1486   1.0    0.71040      0.34674      0.41429     Biso  1.000  Ce
   Ce1487   1.0    0.71040      0.34674      0.47143     Biso  1.000  Ce
   Ce1488   1.0    0.71040      0.34674      0.52857     Biso  1.000  Ce
   Ce1489   1.0    0.71040      0.34674      0.58571     Biso  1.000  Ce
   Ce1490   1.0    0.71040      0.34674      0.64286     Biso  1.000  Ce
   Ce1491   1.0    0.71040      0.34674      0.70001     Biso  1.000  Ce
   Ce1492   1.0    0.71184      0.63102      0.27142     Biso  1.000  Ce
   Ce1493   1.0    0.71184      0.63102      0.32858     Biso  1.000  Ce
   Ce1494   1.0    0.71184      0.63102      0.38571     Biso  1.000  Ce
   Ce1495   1.0    0.71184      0.63102      0.44286     Biso  1.000  Ce
   Ce1496   1.0    0.71184      0.63102      0.50000     Biso  1.000  Ce
   Ce1497   1.0    0.71184      0.63102      0.55714     Biso  1.000  Ce
   Ce1498   1.0    0.71184      0.63102      0.61429     Biso  1.000  Ce
   Ce1499   1.0    0.71184      0.63102      0.67142     Biso  1.000  Ce
   Ce1500   1.0    0.71184      0.63102      0.72858     Biso  1.000  Ce
   Ce1501   1.0    0.71877      0.39552      0.27142     Biso  1.000  Ce
   Ce1502   1.0    0.71877      0.39552      0.32858     Biso  1.000  Ce
   Ce1503   1.0    0.71877      0.39552      0.38571     Biso  1.000  Ce
   Ce1504   1.0    0.71877      0.39552      0.44286     Biso  1.000  Ce
   Ce1505   1.0    0.71877      0.39552      0.50000     Biso  1.000  Ce
   Ce1506   1.0    0.71877      0.39552      0.55714     Biso  1.000  Ce
   Ce1507   1.0    0.71877      0.39552      0.61429     Biso  1.000  Ce
   Ce1508   1.0    0.71877      0.39552      0.67142     Biso  1.000  Ce
   Ce1509   1.0    0.71877      0.39552      0.72858     Biso  1.000  Ce
   Ce1510   1.0    0.72020      0.67980      0.29999     Biso  1.000  Ce
   Ce1511   1.0    0.72020      0.67980      0.35714     Biso  1.000  Ce
   Ce1512   1.0    0.72020      0.67980      0.41429     Biso  1.000  Ce
   Ce1513   1.0    0.72020      0.67980      0.47143     Biso  1.000  Ce
   Ce1514   1.0    0.72020      0.67980      0.52857     Biso  1.000  Ce
   Ce1515   1.0    0.72020      0.67980      0.58571     Biso  1.000  Ce
   Ce1516   1.0    0.72020      0.67980      0.64286     Biso  1.000  Ce
   Ce1517   1.0    0.72020      0.67980      0.70001     Biso  1.000  Ce
   Ce1518   1.0    0.72714      0.44429      0.24285     Biso  1.000  Ce
   Ce1519   1.0    0.72714      0.44429      0.29999     Biso  1.000  Ce
   Ce1520   1.0    0.72714      0.44429      0.35714     Biso  1.000  Ce
   Ce1521   1.0    0.72714      0.44429      0.41429     Biso  1.000  Ce
   Ce1522   1.0    0.72714      0.44429      0.47143     Biso  1.000  Ce
   Ce1523   1.0    0.72714      0.44429      0.52857     Biso  1.000  Ce
   Ce1524   1.0    0.72714      0.44429      0.58571     Biso  1.000  Ce
   Ce1525   1.0    0.72714      0.44429      0.64286     Biso  1.000  Ce
   Ce1526   1.0    0.72714      0.44429      0.70001     Biso  1.000  Ce
   Ce1527   1.0    0.72714      0.44429      0.75715     Biso  1.000  Ce
   Ce1528   1.0    0.72857      0.72857      0.32858     Biso  1.000  Ce
   Ce1529   1.0    0.72857      0.72857      0.38571     Biso  1.000  Ce
   Ce1530   1.0    0.72857      0.72857      0.44286     Biso  1.000  Ce
   Ce1531   1.0    0.72857      0.72857      0.50000     Biso  1.000  Ce
   Ce1532   1.0    0.72857      0.72857      0.55714     Biso  1.000  Ce
   Ce1533   1.0    0.72857      0.72857      0.61429     Biso  1.000  Ce
   Ce1534   1.0    0.72857      0.72857      0.67142     Biso  1.000  Ce
   Ce1535   1.0    0.73407      0.20879      0.41429     Biso  1.000  Ce
   Ce1536   1.0    0.73407      0.20879      0.47143     Biso  1.000  Ce
   Ce1537   1.0    0.73407      0.20879      0.52857     Biso  1.000  Ce
   Ce1538   1.0    0.73407      0.20879      0.58571     Biso  1.000  Ce
   Ce1539   1.0    0.73550      0.49307      0.21428     Biso  1.000  Ce
   Ce1540   1.0    0.73550      0.49307      0.27142     Biso  1.000  Ce
   Ce1541   1.0    0.73550      0.49307      0.32858     Biso  1.000  Ce
   Ce1542   1.0    0.73550      0.49307      0.38571     Biso  1.000  Ce
   Ce1543   1.0    0.73550      0.49307      0.44286     Biso  1.000  Ce
   Ce1544   1.0    0.73550      0.49307      0.50000     Biso  1.000  Ce
   Ce1545   1.0    0.73550      0.49307      0.55714     Biso  1.000  Ce
   Ce1546   1.0    0.73550      0.49307      0.61429     Biso  1.000  Ce
   Ce1547   1.0    0.73550      0.49307      0.67142     Biso  1.000  Ce
   Ce1548   1.0    0.73550      0.49307      0.72858     Biso  1.000  Ce
   Ce1549   1.0    0.73550      0.49307      0.78572     Biso  1.000  Ce
   Ce1550   1.0    0.74244      0.25756      0.38571     Biso  1.000  Ce
   Ce1551   1.0    0.74244      0.25756      0.44286     Biso  1.000  Ce
   Ce1552   1.0    0.74244      0.25756      0.50000     Biso  1.000  Ce
   Ce1553   1.0    0.74244      0.25756      0.55714     Biso  1.000  Ce
   Ce1554   1.0    0.74244      0.25756      0.61429     Biso  1.000  Ce
   Ce1555   1.0    0.74387      0.54184      0.24285     Biso  1.000  Ce
   Ce1556   1.0    0.74387      0.54184      0.29999     Biso  1.000  Ce
   Ce1557   1.0    0.74387      0.54184      0.35714     Biso  1.000  Ce
   Ce1558   1.0    0.74387      0.54184      0.41429     Biso  1.000  Ce
   Ce1559   1.0    0.74387      0.54184      0.47143     Biso  1.000  Ce
   Ce1560   1.0    0.74387      0.54184      0.52857     Biso  1.000  Ce
   Ce1561   1.0    0.74387      0.54184      0.58571     Biso  1.000  Ce
   Ce1562   1.0    0.74387      0.54184      0.64286     Biso  1.000  Ce
   Ce1563   1.0    0.74387      0.54184      0.70001     Biso  1.000  Ce
   Ce1564   1.0    0.74387      0.54184      0.75715     Biso  1.000  Ce
   Ce1565   1.0    0.75081      0.30634      0.35714     Biso  1.000  Ce
   Ce1566   1.0    0.75081      0.30634      0.41429     Biso  1.000  Ce
   Ce1567   1.0    0.75081      0.30634      0.47143     Biso  1.000  Ce
   Ce1568   1.0    0.75081      0.30634      0.52857     Biso  1.000  Ce
   Ce1569   1.0    0.75081      0.30634      0.58571     Biso  1.000  Ce
   Ce1570   1.0    0.75081      0.30634      0.64286     Biso  1.000  Ce
   Ce1571   1.0    0.75224      0.59062      0.27142     Biso  1.000  Ce
   Ce1572   1.0    0.75224      0.59062      0.32858     Biso  1.000  Ce
   Ce1573   1.0    0.75224      0.59062      0.38571     Biso  1.000  Ce
   Ce1574   1.0    0.75224      0.59062      0.44286     Biso  1.000  Ce
   Ce1575   1.0    0.75224      0.59062      0.50000     Biso  1.000  Ce
   Ce1576   1.0    0.75224      0.59062      0.55714     Biso  1.000  Ce
   Ce1577   1.0    0.75224      0.59062      0.61429     Biso  1.000  Ce
   Ce1578   1.0    0.75224      0.59062      0.67142     Biso  1.000  Ce
   Ce1579   1.0    0.75224      0.59062      0.72858     Biso  1.000  Ce
   Ce1580   1.0    0.75917      0.35511      0.32858     Biso  1.000  Ce
   Ce1581   1.0    0.75917      0.35511      0.38571     Biso  1.000  Ce
   Ce1582   1.0    0.75917      0.35511      0.44286     Biso  1.000  Ce
   Ce1583   1.0    0.75917      0.35511      0.50000     Biso  1.000  Ce
   Ce1584   1.0    0.75917      0.35511      0.55714     Biso  1.000  Ce
   Ce1585   1.0    0.75917      0.35511      0.61429     Biso  1.000  Ce
   Ce1586   1.0    0.75917      0.35511      0.67142     Biso  1.000  Ce
   Ce1587   1.0    0.76061      0.63939      0.29999     Biso  1.000  Ce
   Ce1588   1.0    0.76061      0.63939      0.35714     Biso  1.000  Ce
   Ce1589   1.0    0.76061      0.63939      0.41429     Biso  1.000  Ce
   Ce1590   1.0    0.76061      0.63939      0.47143     Biso  1.000  Ce
   Ce1591   1.0    0.76061      0.63939      0.52857     Biso  1.000  Ce
   Ce1592   1.0    0.76061      0.63939      0.58571     Biso  1.000  Ce
   Ce1593   1.0    0.76061      0.63939      0.64286     Biso  1.000  Ce
   Ce1594   1.0    0.76061      0.63939      0.70001     Biso  1.000  Ce
   Ce1595   1.0    0.76754      0.40389      0.29999     Biso  1.000  Ce
   Ce1596   1.0    0.76754      0.40389      0.35714     Biso  1.000  Ce
   Ce1597   1.0    0.76754      0.40389      0.41429     Biso  1.000  Ce
   Ce1598   1.0    0.76754      0.40389      0.47143     Biso  1.000  Ce
   Ce1599   1.0    0.76754      0.40389      0.52857     Biso  1.000  Ce
   Ce1600   1.0    0.76754      0.40389      0.58571     Biso  1.000  Ce
   Ce1601   1.0    0.76754      0.40389      0.64286     Biso  1.000  Ce
   Ce1602   1.0    0.76754      0.40389      0.70001     Biso  1.000  Ce
   Ce1603   1.0    0.76898      0.68817      0.32858     Biso  1.000  Ce
   Ce1604   1.0    0.76898      0.68817      0.38571     Biso  1.000  Ce
   Ce1605   1.0    0.76898      0.68817      0.44286     Biso  1.000  Ce
   Ce1606   1.0    0.76898      0.68817      0.50000     Biso  1.000  Ce
   Ce1607   1.0    0.76898      0.68817      0.55714     Biso  1.000  Ce
   Ce1608   1.0    0.76898      0.68817      0.61429     Biso  1.000  Ce
   Ce1609   1.0    0.76898      0.68817      0.67142     Biso  1.000  Ce
   Ce1610   1.0    0.77591      0.45266      0.27142     Biso  1.000  Ce
   Ce1611   1.0    0.77591      0.45266      0.32858     Biso  1.000  Ce
   Ce1612   1.0    0.77591      0.45266      0.38571     Biso  1.000  Ce
   Ce1613   1.0    0.77591      0.45266      0.44286     Biso  1.000  Ce
   Ce1614   1.0    0.77591      0.45266      0.50000     Biso  1.000  Ce
   Ce1615   1.0    0.77591      0.45266      0.55714     Biso  1.000  Ce
   Ce1616   1.0    0.77591      0.45266      0.61429     Biso  1.000  Ce
   Ce1617   1.0    0.77591      0.45266      0.67142     Biso  1.000  Ce
   Ce1618   1.0    0.77591      0.45266      0.72858     Biso  1.000  Ce
   Ce1619   1.0    0.78284      0.21716      0.44286     Biso  1.000  Ce
   Ce1620   1.0    0.78284      0.21716      0.50000     Biso  1.000  Ce
   Ce1621   1.0    0.78284      0.21716      0.55714     Biso  1.000  Ce
   Ce1622   1.0    0.78428      0.50144      0.24285     Biso  1.000  Ce
   Ce1623   1.0    0.78428      0.50144      0.29999     Biso  1.000  Ce
   Ce1624   1.0    0.78428      0.50144      0.35714     Biso  1.000  Ce
   Ce1625   1.0    0.78428      0.50144      0.41429     Biso  1.000  Ce
   Ce1626   1.0    0.78428      0.50144      0.47143     Biso  1.000  Ce
   Ce1627   1.0    0.78428      0.50144      0.52857     Biso  1.000  Ce
   Ce1628   1.0    0.78428      0.50144      0.58571     Biso  1.000  Ce
   Ce1629   1.0    0.78428      0.50144      0.64286     Biso  1.000  Ce
   Ce1630   1.0    0.78428      0.50144      0.70001     Biso  1.000  Ce
   Ce1631   1.0    0.78428      0.50144      0.75715     Biso  1.000  Ce
   Ce1632   1.0    0.79121      0.26593      0.41429     Biso  1.000  Ce
   Ce1633   1.0    0.79121      0.26593      0.47143     Biso  1.000  Ce
   Ce1634   1.0    0.79121      0.26593      0.52857     Biso  1.000  Ce
   Ce1635   1.0    0.79121      0.26593      0.58571     Biso  1.000  Ce
   Ce1636   1.0    0.79265      0.55021      0.27142     Biso  1.000  Ce
   Ce1637   1.0    0.79265      0.55021      0.32858     Biso  1.000  Ce
   Ce1638   1.0    0.79265      0.55021      0.38571     Biso  1.000  Ce
   Ce1639   1.0    0.79265      0.55021      0.44286     Biso  1.000  Ce
   Ce1640   1.0    0.79265      0.55021      0.50000     Biso  1.000  Ce
   Ce1641   1.0    0.79265      0.55021      0.55714     Biso  1.000  Ce
   Ce1642   1.0    0.79265      0.55021      0.61429     Biso  1.000  Ce
   Ce1643   1.0    0.79265      0.55021      0.67142     Biso  1.000  Ce
   Ce1644   1.0    0.79265      0.55021      0.72858     Biso  1.000  Ce
   Ce1645   1.0    0.79958      0.31471      0.38571     Biso  1.000  Ce
   Ce1646   1.0    0.79958      0.31471      0.44286     Biso  1.000  Ce
   Ce1647   1.0    0.79958      0.31471      0.50000     Biso  1.000  Ce
   Ce1648   1.0    0.79958      0.31471      0.55714     Biso  1.000  Ce
   Ce1649   1.0    0.79958      0.31471      0.61429     Biso  1.000  Ce
   Ce1650   1.0    0.80102      0.59899      0.29999     Biso  1.000  Ce
   Ce1651   1.0    0.80102      0.59899      0.35714     Biso  1.000  Ce
   Ce1652   1.0    0.80102      0.59899      0.41429     Biso  1.000  Ce
   Ce1653   1.0    0.80102      0.59899      0.47143     Biso  1.000  Ce
   Ce1654   1.0    0.80102      0.59899      0.52857     Biso  1.000  Ce
   Ce1655   1.0    0.80102      0.59899      0.58571     Biso  1.000  Ce
   Ce1656   1.0    0.80102      0.59899      0.64286     Biso  1.000  Ce
   Ce1657   1.0    0.80102      0.59899      0.70001     Biso  1.000  Ce
   Ce1658   1.0    0.80795      0.36348      0.35714     Biso  1.000  Ce
   Ce1659   1.0    0.80795      0.36348      0.41429     Biso  1.000  Ce
   Ce1660   1.0    0.80795      0.36348      0.47143     Biso  1.000  Ce
   Ce1661   1.0    0.80795      0.36348      0.52857     Biso  1.000  Ce
   Ce1662   1.0    0.80795      0.36348      0.58571     Biso  1.000  Ce
   Ce1663   1.0    0.80795      0.36348      0.64286     Biso  1.000  Ce
   Ce1664   1.0    0.80938      0.64776      0.32858     Biso  1.000  Ce
   Ce1665   1.0    0.80938      0.64776      0.38571     Biso  1.000  Ce
   Ce1666   1.0    0.80938      0.64776      0.44286     Biso  1.000  Ce
   Ce1667   1.0    0.80938      0.64776      0.50000     Biso  1.000  Ce
   Ce1668   1.0    0.80938      0.64776      0.55714     Biso  1.000  Ce
   Ce1669   1.0    0.80938      0.64776      0.61429     Biso  1.000  Ce
   Ce1670   1.0    0.80938      0.64776      0.67142     Biso  1.000  Ce
   Ce1671   1.0    0.81632      0.41225      0.32858     Biso  1.000  Ce
   Ce1672   1.0    0.81632      0.41225      0.38571     Biso  1.000  Ce
   Ce1673   1.0    0.81632      0.41225      0.44286     Biso  1.000  Ce
   Ce1674   1.0    0.81632      0.41225      0.50000     Biso  1.000  Ce
   Ce1675   1.0    0.81632      0.41225      0.55714     Biso  1.000  Ce
   Ce1676   1.0    0.81632      0.41225      0.61429     Biso  1.000  Ce
   Ce1677   1.0    0.81632      0.41225      0.67142     Biso  1.000  Ce
   Ce1678   1.0    0.82469      0.46103      0.29999     Biso  1.000  Ce
   Ce1679   1.0    0.82469      0.46103      0.35714     Biso  1.000  Ce
   Ce1680   1.0    0.82469      0.46103      0.41429     Biso  1.000  Ce
   Ce1681   1.0    0.82469      0.46103      0.47143     Biso  1.000  Ce
   Ce1682   1.0    0.82469      0.46103      0.52857     Biso  1.000  Ce
   Ce1683   1.0    0.82469      0.46103      0.58571     Biso  1.000  Ce
   Ce1684   1.0    0.82469      0.46103      0.64286     Biso  1.000  Ce
   Ce1685   1.0    0.82469      0.46103      0.70001     Biso  1.000  Ce
   Ce1686   1.0    0.83305      0.50980      0.27142     Biso  1.000  Ce
   Ce1687   1.0    0.83305      0.50980      0.32858     Biso  1.000  Ce
   Ce1688   1.0    0.83305      0.50980      0.38571     Biso  1.000  Ce
   Ce1689   1.0    0.83305      0.50980      0.44286     Biso  1.000  Ce
   Ce1690   1.0    0.83305      0.50980      0.50000     Biso  1.000  Ce
   Ce1691   1.0    0.83305      0.50980      0.55714     Biso  1.000  Ce
   Ce1692   1.0    0.83305      0.50980      0.61429     Biso  1.000  Ce
   Ce1693   1.0    0.83305      0.50980      0.67142     Biso  1.000  Ce
   Ce1694   1.0    0.83305      0.50980      0.72858     Biso  1.000  Ce
   Ce1695   1.0    0.84142      0.55858      0.29999     Biso  1.000  Ce
   Ce1696   1.0    0.84142      0.55858      0.35714     Biso  1.000  Ce
   Ce1697   1.0    0.84142      0.55858      0.41429     Biso  1.000  Ce
   Ce1698   1.0    0.84142      0.55858      0.47143     Biso  1.000  Ce
   Ce1699   1.0    0.84142      0.55858      0.52857     Biso  1.000  Ce
   Ce1700   1.0    0.84142      0.55858      0.58571     Biso  1.000  Ce
   Ce1701   1.0    0.84142      0.55858      0.64286     Biso  1.000  Ce
   Ce1702   1.0    0.84142      0.55858      0.70001     Biso  1.000  Ce
   Ce1703   1.0    0.84979      0.60735      0.32858     Biso  1.000  Ce
   Ce1704   1.0    0.84979      0.60735      0.38571     Biso  1.000  Ce
   Ce1705   1.0    0.84979      0.60735      0.44286     Biso  1.000  Ce
   Ce1706   1.0    0.84979      0.60735      0.50000     Biso  1.000  Ce
   Ce1707   1.0    0.84979      0.60735      0.55714     Biso  1.000  Ce
   Ce1708   1.0    0.84979      0.60735      0.61429     Biso  1.000  Ce
   Ce1709   1.0    0.84979      0.60735      0.67142     Biso  1.000  Ce
   O1       1.0    0.14429      0.42714      0.32858     Biso  1.000  O
   O2       1.0    0.14429      0.42714      0.38571     Biso  1.000  O
   O3       1.0    0.14429      0.42714      0.44286     Biso  1.000  O
   O4       1.0    0.14429      0.42714      0.50000     Biso  1.000  O
   O5       1.0    0.14429      0.42714      0.55714     Biso  1.000  O
   O6       1.0    0.14429      0.42714      0.61429     Biso  1.000  O
   O7       1.0    0.14429      0.42714      0.67142     Biso  1.000  O
   O8       1.0    0.15266      0.47591      0.29999     Biso  1.000  O
   O9       1.0    0.15266      0.47591      0.35714     Biso  1.000  O
   O10      1.0    0.15266      0.47591      0.41429     Biso  1.000  O
   O11      1.0    0.15266      0.47591      0.47143     Biso  1.000  O
   O12      1.0    0.15266      0.47591      0.52857     Biso  1.000  O
   O13      1.0    0.15266      0.47591      0.58571     Biso  1.000  O
   O14      1.0    0.15266      0.47591      0.64286     Biso  1.000  O
   O15      1.0    0.15266      0.47591      0.70001     Biso  1.000  O
   O16      1.0    0.16103      0.52468      0.32858     Biso  1.000  O
   O17      1.0    0.16103      0.52468      0.38571     Biso  1.000  O
   O18      1.0    0.16103      0.52468      0.44286     Biso  1.000  O
   O19      1.0    0.16103      0.52468      0.50000     Biso  1.000  O
   O20      1.0    0.16103      0.52468      0.55714     Biso  1.000  O
   O21      1.0    0.16103      0.52468      0.61429     Biso  1.000  O
   O22      1.0    0.16103      0.52468      0.67142     Biso  1.000  O
   O23      1.0    0.16449      0.40693      0.29999     Biso  1.000  O
   O24      1.0    0.16449      0.40693      0.35714     Biso  1.000  O
   O25      1.0    0.16449      0.40693      0.41429     Biso  1.000  O
   O26      1.0    0.16449      0.40693      0.47143     Biso  1.000  O
   O27      1.0    0.16449      0.40693      0.52857     Biso  1.000  O
   O28      1.0    0.16449      0.40693      0.58571     Biso  1.000  O
   O29      1.0    0.16449      0.40693      0.64286     Biso  1.000  O
   O30      1.0    0.16449      0.40693      0.70001     Biso  1.000  O
   O31      1.0    0.16940      0.57346      0.35714     Biso  1.000  O
   O32      1.0    0.16940      0.57346      0.41429     Biso  1.000  O
   O33      1.0    0.16940      0.57346      0.47143     Biso  1.000  O
   O34      1.0    0.16940      0.57346      0.52857     Biso  1.000  O
   O35      1.0    0.16940      0.57346      0.58571     Biso  1.000  O
   O36      1.0    0.16940      0.57346      0.64286     Biso  1.000  O
   O37      1.0    0.17286      0.45571      0.27142     Biso  1.000  O
   O38      1.0    0.17286      0.45571      0.32858     Biso  1.000  O
   O39      1.0    0.17286      0.45571      0.38571     Biso  1.000  O
   O40      1.0    0.17286      0.45571      0.44286     Biso  1.000  O
   O41      1.0    0.17286      0.45571      0.50000     Biso  1.000  O
   O42      1.0    0.17286      0.45571      0.55714     Biso  1.000  O
   O43      1.0    0.17286      0.45571      0.61429     Biso  1.000  O
   O44      1.0    0.17286      0.45571      0.67142     Biso  1.000  O
   O45      1.0    0.17286      0.45571      0.72858     Biso  1.000  O
   O46      1.0    0.17777      0.62223      0.38571     Biso  1.000  O
   O47      1.0    0.17777      0.62223      0.44286     Biso  1.000  O
   O48      1.0    0.17777      0.62223      0.50000     Biso  1.000  O
   O49      1.0    0.17777      0.62223      0.55714     Biso  1.000  O
   O50      1.0    0.17777      0.62223      0.61429     Biso  1.000  O
   O51      1.0    0.18123      0.50448      0.29999     Biso  1.000  O
   O52      1.0    0.18123      0.50448      0.35714     Biso  1.000  O
   O53      1.0    0.18123      0.50448      0.41429     Biso  1.000  O
   O54      1.0    0.18123      0.50448      0.47143     Biso  1.000  O
   O55      1.0    0.18123      0.50448      0.52857     Biso  1.000  O
   O56      1.0    0.18123      0.50448      0.58571     Biso  1.000  O
   O57      1.0    0.18123      0.50448      0.64286     Biso  1.000  O
   O58      1.0    0.18123      0.50448      0.70001     Biso  1.000  O
   O59      1.0    0.18470      0.38673      0.32858     Biso  1.000  O
   O60      1.0    0.18470      0.38673      0.38571     Biso  1.000  O
   O61      1.0    0.18470      0.38673      0.44286     Biso  1.000  O
   O62      1.0    0.18470      0.38673      0.50000     Biso  1.000  O
   O63      1.0    0.18470      0.38673      0.55714     Biso  1.000  O
   O64      1.0    0.18470      0.38673      0.61429     Biso  1.000  O
   O65      1.0    0.18470      0.38673      0.67142     Biso  1.000  O
   O66      1.0    0.18613      0.67101      0.41429     Biso  1.000  O
   O67      1.0    0.18613      0.67101      0.47143     Biso  1.000  O
   O68      1.0    0.18613      0.67101      0.52857     Biso  1.000  O
   O69      1.0    0.18613      0.67101      0.58571     Biso  1.000  O
   O70      1.0    0.18960      0.55326      0.32858     Biso  1.000  O
   O71      1.0    0.18960      0.55326      0.38571     Biso  1.000  O
   O72      1.0    0.18960      0.55326      0.44286     Biso  1.000  O
   O73      1.0    0.18960      0.55326      0.50000     Biso  1.000  O
   O74      1.0    0.18960      0.55326      0.55714     Biso  1.000  O
   O75      1.0    0.18960      0.55326      0.61429     Biso  1.000  O
   O76      1.0    0.18960      0.55326      0.67142     Biso  1.000  O
   O77      1.0    0.19307      0.43550      0.29999     Biso  1.000  O
   O78      1.0    0.19307      0.43550      0.35714     Biso  1.000  O
   O79      1.0    0.19307      0.43550      0.41429     Biso  1.000  O
   O80      1.0    0.19307      0.43550      0.47143     Biso  1.000  O
   O81      1.0    0.19307      0.43550      0.52857     Biso  1.000  O
   O82      1.0    0.19307      0.43550      0.58571     Biso  1.000  O
   O83      1.0    0.19307      0.43550      0.64286     Biso  1.000  O
   O84      1.0    0.19307      0.43550      0.70001     Biso  1.000  O
   O85      1.0    0.19450      0.71978      0.44286     Biso  1.000  O
   O86      1.0    0.19450      0.71978      0.50000     Biso  1.000  O
   O87      1.0    0.19450      0.71978      0.55714     Biso  1.000  O
   O88      1.0    0.19797      0.60203      0.35714     Biso  1.000  O
   O89      1.0    0.19797      0.60203      0.41429     Biso  1.000  O
   O90      1.0    0.19797      0.60203      0.47143     Biso  1.000  O
   O91      1.0    0.19797      0.60203      0.52857     Biso  1.000  O
   O92      1.0    0.19797      0.60203      0.58571     Biso  1.000  O
   O93      1.0    0.19797      0.60203      0.64286     Biso  1.000  O
   O94      1.0    0.20143      0.48428      0.27142     Biso  1.000  O
   O95      1.0    0.20143      0.48428      0.32858     Biso  1.000  O
   O96      1.0    0.20143      0.48428      0.38571     Biso  1.000  O
   O97      1.0    0.20143      0.48428      0.44286     Biso  1.000  O
   O98      1.0    0.20143      0.48428      0.50000     Biso  1.000  O
   O99      1.0    0.20143      0.48428      0.55714     Biso  1.000  O
   O100     1.0    0.20143      0.48428      0.61429     Biso  1.000  O
   O101     1.0    0.20143      0.48428      0.67142     Biso  1.000  O
   O102     1.0    0.20143      0.48428      0.72858     Biso  1.000  O
   O103     1.0    0.20287      0.76856      0.47143     Biso  1.000  O
   O104     1.0    0.20287      0.76856      0.52857     Biso  1.000  O
   O105     1.0    0.20490      0.36653      0.29999     Biso  1.000  O
   O106     1.0    0.20490      0.36653      0.35714     Biso  1.000  O
   O107     1.0    0.20490      0.36653      0.41429     Biso  1.000  O
   O108     1.0    0.20490      0.36653      0.47143     Biso  1.000  O
   O109     1.0    0.20490      0.36653      0.52857     Biso  1.000  O
   O110     1.0    0.20490      0.36653      0.58571     Biso  1.000  O
   O111     1.0    0.20490      0.36653      0.64286     Biso  1.000  O
   O112     1.0    0.20490      0.36653      0.70001     Biso  1.000  O
   O113     1.0    0.20634      0.65081      0.38571     Biso  1.000  O
   O114     1.0    0.20634      0.65081      0.44286     Biso  1.000  O
   O115     1.0    0.20634      0.65081      0.50000     Biso  1.000  O
   O116     1.0    0.20634      0.65081      0.55714     Biso  1.000  O
   O117     1.0    0.20634      0.65081      0.61429     Biso  1.000  O
   O118     1.0    0.20980      0.53305      0.29999     Biso  1.000  O
   O119     1.0    0.20980      0.53305      0.35714     Biso  1.000  O
   O120     1.0    0.20980      0.53305      0.41429     Biso  1.000  O
   O121     1.0    0.20980      0.53305      0.47143     Biso  1.000  O
   O122     1.0    0.20980      0.53305      0.52857     Biso  1.000  O
   O123     1.0    0.20980      0.53305      0.58571     Biso  1.000  O
   O124     1.0    0.20980      0.53305      0.64286     Biso  1.000  O
   O125     1.0    0.20980      0.53305      0.70001     Biso  1.000  O
   O126     1.0    0.21327      0.41530      0.27142     Biso  1.000  O
   O127     1.0    0.21327      0.41530      0.32858     Biso  1.000  O
   O128     1.0    0.21327      0.41530      0.38571     Biso  1.000  O
   O129     1.0    0.21327      0.41530      0.44286     Biso  1.000  O
   O130     1.0    0.21327      0.41530      0.50000     Biso  1.000  O
   O131     1.0    0.21327      0.41530      0.55714     Biso  1.000  O
   O132     1.0    0.21327      0.41530      0.61429     Biso  1.000  O
   O133     1.0    0.21327      0.41530      0.67142     Biso  1.000  O
   O134     1.0    0.21327      0.41530      0.72858     Biso  1.000  O
   O135     1.0    0.21471      0.69958      0.41429     Biso  1.000  O
   O136     1.0    0.21471      0.69958      0.47143     Biso  1.000  O
   O137     1.0    0.21471      0.69958      0.52857     Biso  1.000  O
   O138     1.0    0.21471      0.69958      0.58571     Biso  1.000  O
   O139     1.0    0.21817      0.58183      0.32858     Biso  1.000  O
   O140     1.0    0.21817      0.58183      0.38571     Biso  1.000  O
   O141     1.0    0.21817      0.58183      0.44286     Biso  1.000  O
   O142     1.0    0.21817      0.58183      0.50000     Biso  1.000  O
   O143     1.0    0.21817      0.58183      0.55714     Biso  1.000  O
   O144     1.0    0.21817      0.58183      0.61429     Biso  1.000  O
   O145     1.0    0.21817      0.58183      0.67142     Biso  1.000  O
   O146     1.0    0.22164      0.46408      0.24285     Biso  1.000  O
   O147     1.0    0.22164      0.46408      0.29999     Biso  1.000  O
   O148     1.0    0.22164      0.46408      0.35714     Biso  1.000  O
   O149     1.0    0.22164      0.46408      0.41429     Biso  1.000  O
   O150     1.0    0.22164      0.46408      0.47143     Biso  1.000  O
   O151     1.0    0.22164      0.46408      0.52857     Biso  1.000  O
   O152     1.0    0.22164      0.46408      0.58571     Biso  1.000  O
   O153     1.0    0.22164      0.46408      0.64286     Biso  1.000  O
   O154     1.0    0.22164      0.46408      0.70001     Biso  1.000  O
   O155     1.0    0.22164      0.46408      0.75715     Biso  1.000  O
   O156     1.0    0.22307      0.74835      0.44286     Biso  1.000  O
   O157     1.0    0.22307      0.74835      0.50000     Biso  1.000  O
   O158     1.0    0.22307      0.74835      0.55714     Biso  1.000  O
   O159     1.0    0.22510      0.34632      0.32858     Biso  1.000  O
   O160     1.0    0.22510      0.34632      0.38571     Biso  1.000  O
   O161     1.0    0.22510      0.34632      0.44286     Biso  1.000  O
   O162     1.0    0.22510      0.34632      0.50000     Biso  1.000  O
   O163     1.0    0.22510      0.34632      0.55714     Biso  1.000  O
   O164     1.0    0.22510      0.34632      0.61429     Biso  1.000  O
   O165     1.0    0.22510      0.34632      0.67142     Biso  1.000  O
   O166     1.0    0.22654      0.63060      0.35714     Biso  1.000  O
   O167     1.0    0.22654      0.63060      0.41429     Biso  1.000  O
   O168     1.0    0.22654      0.63060      0.47143     Biso  1.000  O
   O169     1.0    0.22654      0.63060      0.52857     Biso  1.000  O
   O170     1.0    0.22654      0.63060      0.58571     Biso  1.000  O
   O171     1.0    0.22654      0.63060      0.64286     Biso  1.000  O
   O172     1.0    0.23001      0.51285      0.27142     Biso  1.000  O
   O173     1.0    0.23001      0.51285      0.32858     Biso  1.000  O
   O174     1.0    0.23001      0.51285      0.38571     Biso  1.000  O
   O175     1.0    0.23001      0.51285      0.44286     Biso  1.000  O
   O176     1.0    0.23001      0.51285      0.50000     Biso  1.000  O
   O177     1.0    0.23001      0.51285      0.55714     Biso  1.000  O
   O178     1.0    0.23001      0.51285      0.61429     Biso  1.000  O
   O179     1.0    0.23001      0.51285      0.67142     Biso  1.000  O
   O180     1.0    0.23001      0.51285      0.72858     Biso  1.000  O
   O181     1.0    0.23144      0.79713      0.47143     Biso  1.000  O
   O182     1.0    0.23144      0.79713      0.52857     Biso  1.000  O
   O183     1.0    0.23347      0.39510      0.29999     Biso  1.000  O
   O184     1.0    0.23347      0.39510      0.35714     Biso  1.000  O
   O185     1.0    0.23347      0.39510      0.41429     Biso  1.000  O
   O186     1.0    0.23347      0.39510      0.47143     Biso  1.000  O
   O187     1.0    0.23347      0.39510      0.52857     Biso  1.000  O
   O188     1.0    0.23347      0.39510      0.58571     Biso  1.000  O
   O189     1.0    0.23347      0.39510      0.64286     Biso  1.000  O
   O190     1.0    0.23347      0.39510      0.70001     Biso  1.000  O
   O191     1.0    0.23491      0.67938      0.38571     Biso  1.000  O
   O192     1.0    0.23491      0.67938      0.44286     Biso  1.000  O
   O193     1.0    0.23491      0.67938      0.50000     Biso  1.000  O
   O194     1.0    0.23491      0.67938      0.55714     Biso  1.000  O
   O195     1.0    0.23491      0.67938      0.61429     Biso  1.000  O
   O196     1.0    0.23837      0.56162      0.29999     Biso  1.000  O
   O197     1.0    0.23837      0.56162      0.35714     Biso  1.000  O
   O198     1.0    0.23837      0.56162      0.41429     Biso  1.000  O
   O199     1.0    0.23837      0.56162      0.47143     Biso  1.000  O
   O200     1.0    0.23837      0.56162      0.52857     Biso  1.000  O
   O201     1.0    0.23837      0.56162      0.58571     Biso  1.000  O
   O202     1.0    0.23837      0.56162      0.64286     Biso  1.000  O
   O203     1.0    0.23837      0.56162      0.70001     Biso  1.000  O
   O204     1.0    0.24184      0.44387      0.27142     Biso  1.000  O
   O205     1.0    0.24184      0.44387      0.32858     Biso  1.000  O
   O206     1.0    0.24184      0.44387      0.38571     Biso  1.000  O
   O207     1.0    0.24184      0.44387      0.44286     Biso  1.000  O
   O208     1.0    0.24184      0.44387      0.50000     Biso  1.000  O
   O209     1.0    0.24184      0.44387      0.55714     Biso  1.000  O
   O210     1.0    0.24184      0.44387      0.61429     Biso  1.000  O
   O211     1.0    0.24184      0.44387      0.67142     Biso  1.000  O
   O212     1.0    0.24184      0.44387      0.72858     Biso  1.000  O
   O213     1.0    0.24328      0.72815      0.41429     Biso  1.000  O
   O214     1.0    0.24328      0.72815      0.47143     Biso  1.000  O
   O215     1.0    0.24328      0.72815      0.52857     Biso  1.000  O
   O216     1.0    0.24328      0.72815      0.58571     Biso  1.000  O
   O217     1.0    0.24531      0.32612      0.29999     Biso  1.000  O
   O218     1.0    0.24531      0.32612      0.35714     Biso  1.000  O
   O219     1.0    0.24531      0.32612      0.41429     Biso  1.000  O
   O220     1.0    0.24531      0.32612      0.47143     Biso  1.000  O
   O221     1.0    0.24531      0.32612      0.52857     Biso  1.000  O
   O222     1.0    0.24531      0.32612      0.58571     Biso  1.000  O
   O223     1.0    0.24531      0.32612      0.64286     Biso  1.000  O
   O224     1.0    0.24531      0.32612      0.70001     Biso  1.000  O
   O225     1.0    0.24674      0.61040      0.32858     Biso  1.000  O
   O226     1.0    0.24674      0.61040      0.38571     Biso  1.000  O
   O227     1.0    0.24674      0.61040      0.44286     Biso  1.000  O
   O228     1.0    0.24674      0.61040      0.50000     Biso  1.000  O
   O229     1.0    0.24674      0.61040      0.55714     Biso  1.000  O
   O230     1.0    0.24674      0.61040      0.61429     Biso  1.000  O
   O231     1.0    0.24674      0.61040      0.67142     Biso  1.000  O
   O232     1.0    0.25021      0.49265      0.24285     Biso  1.000  O
   O233     1.0    0.25021      0.49265      0.29999     Biso  1.000  O
   O234     1.0    0.25021      0.49265      0.35714     Biso  1.000  O
   O235     1.0    0.25021      0.49265      0.41429     Biso  1.000  O
   O236     1.0    0.25021      0.49265      0.47143     Biso  1.000  O
   O237     1.0    0.25021      0.49265      0.52857     Biso  1.000  O
   O238     1.0    0.25021      0.49265      0.58571     Biso  1.000  O
   O239     1.0    0.25021      0.49265      0.64286     Biso  1.000  O
   O240     1.0    0.25021      0.49265      0.70001     Biso  1.000  O
   O241     1.0    0.25021      0.49265      0.75715     Biso  1.000  O
   O242     1.0    0.25165      0.77693      0.44286     Biso  1.000  O
   O243     1.0    0.25165      0.77693      0.50000     Biso  1.000  O
   O244     1.0    0.25165      0.77693      0.55714     Biso  1.000  O
   O245     1.0    0.25368      0.37489      0.27142     Biso  1.000  O
   O246     1.0    0.25368      0.37489      0.32858     Biso  1.000  O
   O247     1.0    0.25368      0.37489      0.38571     Biso  1.000  O
   O248     1.0    0.25368      0.37489      0.44286     Biso  1.000  O
   O249     1.0    0.25368      0.37489      0.50000     Biso  1.000  O
   O250     1.0    0.25368      0.37489      0.55714     Biso  1.000  O
   O251     1.0    0.25368      0.37489      0.61429     Biso  1.000  O
   O252     1.0    0.25368      0.37489      0.67142     Biso  1.000  O
   O253     1.0    0.25368      0.37489      0.72858     Biso  1.000  O
   O254     1.0    0.25511      0.65917      0.35714     Biso  1.000  O
   O255     1.0    0.25511      0.65917      0.41429     Biso  1.000  O
   O256     1.0    0.25511      0.65917      0.47143     Biso  1.000  O
   O257     1.0    0.25511      0.65917      0.52857     Biso  1.000  O
   O258     1.0    0.25511      0.65917      0.58571     Biso  1.000  O
   O259     1.0    0.25511      0.65917      0.64286     Biso  1.000  O
   O260     1.0    0.25858      0.54142      0.27142     Biso  1.000  O
   O261     1.0    0.25858      0.54142      0.32858     Biso  1.000  O
   O262     1.0    0.25858      0.54142      0.38571     Biso  1.000  O
   O263     1.0    0.25858      0.54142      0.44286     Biso  1.000  O
   O264     1.0    0.25858      0.54142      0.50000     Biso  1.000  O
   O265     1.0    0.25858      0.54142      0.55714     Biso  1.000  O
   O266     1.0    0.25858      0.54142      0.61429     Biso  1.000  O
   O267     1.0    0.25858      0.54142      0.67142     Biso  1.000  O
   O268     1.0    0.25858      0.54142      0.72858     Biso  1.000  O
   O269     1.0    0.26204      0.42367      0.24285     Biso  1.000  O
   O270     1.0    0.26204      0.42367      0.29999     Biso  1.000  O
   O271     1.0    0.26204      0.42367      0.35714     Biso  1.000  O
   O272     1.0    0.26204      0.42367      0.41429     Biso  1.000  O
   O273     1.0    0.26204      0.42367      0.47143     Biso  1.000  O
   O274     1.0    0.26204      0.42367      0.52857     Biso  1.000  O
   O275     1.0    0.26204      0.42367      0.58571     Biso  1.000  O
   O276     1.0    0.26204      0.42367      0.64286     Biso  1.000  O
   O277     1.0    0.26204      0.42367      0.70001     Biso  1.000  O
   O278     1.0    0.26204      0.42367      0.75715     Biso  1.000  O
   O279     1.0    0.26348      0.70795      0.38571     Biso  1.000  O
   O280     1.0    0.26348      0.70795      0.44286     Biso  1.000  O
   O281     1.0    0.26348      0.70795      0.50000     Biso  1.000  O
   O282     1.0    0.26348      0.70795      0.55714     Biso  1.000  O
   O283     1.0    0.26348      0.70795      0.61429     Biso  1.000  O
   O284     1.0    0.26551      0.30592      0.32858     Biso  1.000  O
   O285     1.0    0.26551      0.30592      0.38571     Biso  1.000  O
   O286     1.0    0.26551      0.30592      0.44286     Biso  1.000  O
   O287     1.0    0.26551      0.30592      0.50000     Biso  1.000  O
   O288     1.0    0.26551      0.30592      0.55714     Biso  1.000  O
   O289     1.0    0.26551      0.30592      0.61429     Biso  1.000  O
   O290     1.0    0.26551      0.30592      0.67142     Biso  1.000  O
   O291     1.0    0.26695      0.59020      0.29999     Biso  1.000  O
   O292     1.0    0.26695      0.59020      0.35714     Biso  1.000  O
   O293     1.0    0.26695      0.59020      0.41429     Biso  1.000  O
   O294     1.0    0.26695      0.59020      0.47143     Biso  1.000  O
   O295     1.0    0.26695      0.59020      0.52857     Biso  1.000  O
   O296     1.0    0.26695      0.59020      0.58571     Biso  1.000  O
   O297     1.0    0.26695      0.59020      0.64286     Biso  1.000  O
   O298     1.0    0.26695      0.59020      0.70001     Biso  1.000  O
   O299     1.0    0.27041      0.47244      0.21428     Biso  1.000  O
   O300     1.0    0.27041      0.47244      0.27142     Biso  1.000  O
   O301     1.0    0.27041      0.47244      0.32858     Biso  1.000  O
   O302     1.0    0.27041      0.47244      0.38571     Biso  1.000  O
   O303     1.0    0.27041      0.47244      0.44286     Biso  1.000  O
   O304     1.0    0.27041      0.47244      0.50000     Biso  1.000  O
   O305     1.0    0.27041      0.47244      0.55714     Biso  1.000  O
   O306     1.0    0.27041      0.47244      0.61429     Biso  1.000  O
   O307     1.0    0.27041      0.47244      0.67142     Biso  1.000  O
   O308     1.0    0.27041      0.47244      0.72858     Biso  1.000  O
   O309     1.0    0.27041      0.47244      0.78572     Biso  1.000  O
   O310     1.0    0.27185      0.75672      0.41429     Biso  1.000  O
   O311     1.0    0.27185      0.75672      0.47143     Biso  1.000  O
   O312     1.0    0.27185      0.75672      0.52857     Biso  1.000  O
   O313     1.0    0.27185      0.75672      0.58571     Biso  1.000  O
   O314     1.0    0.27388      0.35469      0.29999     Biso  1.000  O
   O315     1.0    0.27388      0.35469      0.35714     Biso  1.000  O
   O316     1.0    0.27388      0.35469      0.41429     Biso  1.000  O
   O317     1.0    0.27388      0.35469      0.47143     Biso  1.000  O
   O318     1.0    0.27388      0.35469      0.52857     Biso  1.000  O
   O319     1.0    0.27388      0.35469      0.58571     Biso  1.000  O
   O320     1.0    0.27388      0.35469      0.64286     Biso  1.000  O
   O321     1.0    0.27388      0.35469      0.70001     Biso  1.000  O
   O322     1.0    0.27531      0.63897      0.32858     Biso  1.000  O
   O323     1.0    0.27531      0.63897      0.38571     Biso  1.000  O
   O324     1.0    0.27531      0.63897      0.44286     Biso  1.000  O
   O325     1.0    0.27531      0.63897      0.50000     Biso  1.000  O
   O326     1.0    0.27531      0.63897      0.55714     Biso  1.000  O
   O327     1.0    0.27531      0.63897      0.61429     Biso  1.000  O
   O328     1.0    0.27531      0.63897      0.67142     Biso  1.000  O
   O329     1.0    0.27878      0.52122      0.24285     Biso  1.000  O
   O330     1.0    0.27878      0.52122      0.29999     Biso  1.000  O
   O331     1.0    0.27878      0.52122      0.35714     Biso  1.000  O
   O332     1.0    0.27878      0.52122      0.41429     Biso  1.000  O
   O333     1.0    0.27878      0.52122      0.47143     Biso  1.000  O
   O334     1.0    0.27878      0.52122      0.52857     Biso  1.000  O
   O335     1.0    0.27878      0.52122      0.58571     Biso  1.000  O
   O336     1.0    0.27878      0.52122      0.64286     Biso  1.000  O
   O337     1.0    0.27878      0.52122      0.70001     Biso  1.000  O
   O338     1.0    0.27878      0.52122      0.75715     Biso  1.000  O
   O339     1.0    0.28022      0.80550      0.44286     Biso  1.000  O
   O340     1.0    0.28022      0.80550      0.50000     Biso  1.000  O
   O341     1.0    0.28022      0.80550      0.55714     Biso  1.000  O
   O342     1.0    0.28225      0.40347      0.27142     Biso  1.000  O
   O343     1.0    0.28225      0.40347      0.32858     Biso  1.000  O
   O344     1.0    0.28225      0.40347      0.38571     Biso  1.000  O
   O345     1.0    0.28225      0.40347      0.44286     Biso  1.000  O
   O346     1.0    0.28225      0.40347      0.50000     Biso  1.000  O
   O347     1.0    0.28225      0.40347      0.55714     Biso  1.000  O
   O348     1.0    0.28225      0.40347      0.61429     Biso  1.000  O
   O349     1.0    0.28225      0.40347      0.67142     Biso  1.000  O
   O350     1.0    0.28225      0.40347      0.72858     Biso  1.000  O
   O351     1.0    0.28368      0.68775      0.35714     Biso  1.000  O
   O352     1.0    0.28368      0.68775      0.41429     Biso  1.000  O
   O353     1.0    0.28368      0.68775      0.47143     Biso  1.000  O
   O354     1.0    0.28368      0.68775      0.52857     Biso  1.000  O
   O355     1.0    0.28368      0.68775      0.58571     Biso  1.000  O
   O356     1.0    0.28368      0.68775      0.64286     Biso  1.000  O
   O357     1.0    0.28571      0.28571      0.29999     Biso  1.000  O
   O358     1.0    0.28571      0.28571      0.35714     Biso  1.000  O
   O359     1.0    0.28571      0.28571      0.41429     Biso  1.000  O
   O360     1.0    0.28571      0.28571      0.47143     Biso  1.000  O
   O361     1.0    0.28571      0.28571      0.52857     Biso  1.000  O
   O362     1.0    0.28571      0.28571      0.58571     Biso  1.000  O
   O363     1.0    0.28571      0.28571      0.64286     Biso  1.000  O
   O364     1.0    0.28571      0.28571      0.70001     Biso  1.000  O
   O365     1.0    0.28715      0.56999      0.27142     Biso  1.000  O
   O366     1.0    0.28715      0.56999      0.32858     Biso  1.000  O
   O367     1.0    0.28715      0.56999      0.38571     Biso  1.000  O
   O368     1.0    0.28715      0.56999      0.44286     Biso  1.000  O
   O369     1.0    0.28715      0.56999      0.50000     Biso  1.000  O
   O370     1.0    0.28715      0.56999      0.55714     Biso  1.000  O
   O371     1.0    0.28715      0.56999      0.61429     Biso  1.000  O
   O372     1.0    0.28715      0.56999      0.67142     Biso  1.000  O
   O373     1.0    0.28715      0.56999      0.72858     Biso  1.000  O
   O374     1.0    0.29062      0.45224      0.24285     Biso  1.000  O
   O375     1.0    0.29062      0.45224      0.29999     Biso  1.000  O
   O376     1.0    0.29062      0.45224      0.35714     Biso  1.000  O
   O377     1.0    0.29062      0.45224      0.41429     Biso  1.000  O
   O378     1.0    0.29062      0.45224      0.47143     Biso  1.000  O
   O379     1.0    0.29062      0.45224      0.52857     Biso  1.000  O
   O380     1.0    0.29062      0.45224      0.58571     Biso  1.000  O
   O381     1.0    0.29062      0.45224      0.64286     Biso  1.000  O
   O382     1.0    0.29062      0.45224      0.70001     Biso  1.000  O
   O383     1.0    0.29062      0.45224      0.75715     Biso  1.000  O
   O384     1.0    0.29205      0.73652      0.38571     Biso  1.000  O
   O385     1.0    0.29205      0.73652      0.44286     Biso  1.000  O
   O386     1.0    0.29205      0.73652      0.50000     Biso  1.000  O
   O387     1.0    0.29205      0.73652      0.55714     Biso  1.000  O
   O388     1.0    0.29205      0.73652      0.61429     Biso  1.000  O
   O389     1.0    0.29408      0.33449      0.27142     Biso  1.000  O
   O390     1.0    0.29408      0.33449      0.32858     Biso  1.000  O
   O391     1.0    0.29408      0.33449      0.38571     Biso  1.000  O
   O392     1.0    0.29408      0.33449      0.44286     Biso  1.000  O
   O393     1.0    0.29408      0.33449      0.50000     Biso  1.000  O
   O394     1.0    0.29408      0.33449      0.55714     Biso  1.000  O
   O395     1.0    0.29408      0.33449      0.61429     Biso  1.000  O
   O396     1.0    0.29408      0.33449      0.67142     Biso  1.000  O
   O397     1.0    0.29408      0.33449      0.72858     Biso  1.000  O
   O398     1.0    0.29552      0.61877      0.29999     Biso  1.000  O
   O399     1.0    0.29552      0.61877      0.35714     Biso  1.000  O
   O400     1.0    0.29552      0.61877      0.41429     Biso  1.000  O
   O401     1.0    0.29552      0.61877      0.47143     Biso  1.000  O
   O402     1.0    0.29552      0.61877      0.52857     Biso  1.000  O
   O403     1.0    0.29552      0.61877      0.58571     Biso  1.000  O
   O404     1.0    0.29552      0.61877      0.64286     Biso  1.000  O
   O405     1.0    0.29552      0.61877      0.70001     Biso  1.000  O
   O406     1.0    0.29898      0.50102      0.21428     Biso  1.000  O
   O407     1.0    0.29898      0.50102      0.27142     Biso  1.000  O
   O408     1.0    0.29898      0.50102      0.32858     Biso  1.000  O
   O409     1.0    0.29898      0.50102      0.38571     Biso  1.000  O
   O410     1.0    0.29898      0.50102      0.44286     Biso  1.000  O
   O411     1.0    0.29898      0.50102      0.50000     Biso  1.000  O
   O412     1.0    0.29898      0.50102      0.55714     Biso  1.000  O
   O413     1.0    0.29898      0.50102      0.61429     Biso  1.000  O
   O414     1.0    0.29898      0.50102      0.67142     Biso  1.000  O
   O415     1.0    0.29898      0.50102      0.72858     Biso  1.000  O
   O416     1.0    0.29898      0.50102      0.78572     Biso  1.000  O
   O417     1.0    0.30042      0.78529      0.41429     Biso  1.000  O
   O418     1.0    0.30042      0.78529      0.47143     Biso  1.000  O
   O419     1.0    0.30042      0.78529      0.52857     Biso  1.000  O
   O420     1.0    0.30042      0.78529      0.58571     Biso  1.000  O
   O421     1.0    0.30245      0.38326      0.24285     Biso  1.000  O
   O422     1.0    0.30245      0.38326      0.29999     Biso  1.000  O
   O423     1.0    0.30245      0.38326      0.35714     Biso  1.000  O
   O424     1.0    0.30245      0.38326      0.41429     Biso  1.000  O
   O425     1.0    0.30245      0.38326      0.47143     Biso  1.000  O
   O426     1.0    0.30245      0.38326      0.52857     Biso  1.000  O
   O427     1.0    0.30245      0.38326      0.58571     Biso  1.000  O
   O428     1.0    0.30245      0.38326      0.64286     Biso  1.000  O
   O429     1.0    0.30245      0.38326      0.70001     Biso  1.000  O
   O430     1.0    0.30245      0.38326      0.75715     Biso  1.000  O
   O431     1.0    0.30389      0.66754      0.32858     Biso  1.000  O
   O432     1.0    0.30389      0.66754      0.38571     Biso  1.000  O
   O433     1.0    0.30389      0.66754      0.44286     Biso  1.000  O
   O434     1.0    0.30389      0.66754      0.50000     Biso  1.000  O
   O435     1.0    0.30389      0.66754      0.55714     Biso  1.000  O
   O436     1.0    0.30389      0.66754      0.61429     Biso  1.000  O
   O437     1.0    0.30389      0.66754      0.67142     Biso  1.000  O
   O438     1.0    0.30592      0.26551      0.32858     Biso  1.000  O
   O439     1.0    0.30592      0.26551      0.38571     Biso  1.000  O
   O440     1.0    0.30592      0.26551      0.44286     Biso  1.000  O
   O441     1.0    0.30592      0.26551      0.50000     Biso  1.000  O
   O442     1.0    0.30592      0.26551      0.55714     Biso  1.000  O
   O443     1.0    0.30592      0.26551      0.61429     Biso  1.000  O
   O444     1.0    0.30592      0.26551      0.67142     Biso  1.000  O
   O445     1.0    0.30735      0.54979      0.24285     Biso  1.000  O
   O446     1.0    0.30735      0.54979      0.29999     Biso  1.000  O
   O447     1.0    0.30735      0.54979      0.35714     Biso  1.000  O
   O448     1.0    0.30735      0.54979      0.41429     Biso  1.000  O
   O449     1.0    0.30735      0.54979      0.47143     Biso  1.000  O
   O450     1.0    0.30735      0.54979      0.52857     Biso  1.000  O
   O451     1.0    0.30735      0.54979      0.58571     Biso  1.000  O
   O452     1.0    0.30735      0.54979      0.64286     Biso  1.000  O
   O453     1.0    0.30735      0.54979      0.70001     Biso  1.000  O
   O454     1.0    0.30735      0.54979      0.75715     Biso  1.000  O
   O455     1.0    0.31082      0.43204      0.21428     Biso  1.000  O
   O456     1.0    0.31082      0.43204      0.27142     Biso  1.000  O
   O457     1.0    0.31082      0.43204      0.32858     Biso  1.000  O
   O458     1.0    0.31082      0.43204      0.38571     Biso  1.000  O
   O459     1.0    0.31082      0.43204      0.44286     Biso  1.000  O
   O460     1.0    0.31082      0.43204      0.50000     Biso  1.000  O
   O461     1.0    0.31082      0.43204      0.55714     Biso  1.000  O
   O462     1.0    0.31082      0.43204      0.61429     Biso  1.000  O
   O463     1.0    0.31082      0.43204      0.67142     Biso  1.000  O
   O464     1.0    0.31082      0.43204      0.72858     Biso  1.000  O
   O465     1.0    0.31082      0.43204      0.78572     Biso  1.000  O
   O466     1.0    0.31225      0.71632      0.35714     Biso  1.000  O
   O467     1.0    0.31225      0.71632      0.41429     Biso  1.000  O
   O468     1.0    0.31225      0.71632      0.47143     Biso  1.000  O
   O469     1.0    0.31225      0.71632      0.52857     Biso  1.000  O
   O470     1.0    0.31225      0.71632      0.58571     Biso  1.000  O
   O471     1.0    0.31225      0.71632      0.64286     Biso  1.000  O
   O472     1.0    0.31429      0.31429      0.29999     Biso  1.000  O
   O473     1.0    0.31429      0.31429      0.35714     Biso  1.000  O
   O474     1.0    0.31429      0.31429      0.41429     Biso  1.000  O
   O475     1.0    0.31429      0.31429      0.47143     Biso  1.000  O
   O476     1.0    0.31429      0.31429      0.52857     Biso  1.000  O
   O477     1.0    0.31429      0.31429      0.58571     Biso  1.000  O
   O478     1.0    0.31429      0.31429      0.64286     Biso  1.000  O
   O479     1.0    0.31429      0.31429      0.70001     Biso  1.000  O
   O480     1.0    0.31572      0.59856      0.27142     Biso  1.000  O
   O481     1.0    0.31572      0.59856      0.32858     Biso  1.000  O
   O482     1.0    0.31572      0.59856      0.38571     Biso  1.000  O
   O483     1.0    0.31572      0.59856      0.44286     Biso  1.000  O
   O484     1.0    0.31572      0.59856      0.50000     Biso  1.000  O
   O485     1.0    0.31572      0.59856      0.55714     Biso  1.000  O
   O486     1.0    0.31572      0.59856      0.61429     Biso  1.000  O
   O487     1.0    0.31572      0.59856      0.67142     Biso  1.000  O
   O488     1.0    0.31572      0.59856      0.72858     Biso  1.000  O
   O489     1.0    0.31919      0.48081      0.18571     Biso  1.000  O
   O490     1.0    0.31919      0.48081      0.24285     Biso  1.000  O
   O491     1.0    0.31919      0.48081      0.29999     Biso  1.000  O
   O492     1.0    0.31919      0.48081      0.35714     Biso  1.000  O
   O493     1.0    0.31919      0.48081      0.41429     Biso  1.000  O
   O494     1.0    0.31919      0.48081      0.47143     Biso  1.000  O
   O495     1.0    0.31919      0.48081      0.52857     Biso  1.000  O
   O496     1.0    0.31919      0.48081      0.58571     Biso  1.000  O
   O497     1.0    0.31919      0.48081      0.64286     Biso  1.000  O
   O498     1.0    0.31919      0.48081      0.70001     Biso  1.000  O
   O499     1.0    0.31919      0.48081      0.75715     Biso  1.000  O
   O500     1.0    0.31919      0.48081      0.81429     Biso  1.000  O
   O501     1.0    0.32062      0.76509      0.38571     Biso  1.000  O
   O502     1.0    0.32062      0.76509      0.44286     Biso  1.000  O
   O503     1.0    0.32062      0.76509      0.50000     Biso  1.000  O
   O504     1.0    0.32062      0.76509      0.55714     Biso  1.000  O
   O505     1.0    0.32062      0.76509      0.61429     Biso  1.000  O
   O506     1.0    0.32265      0.36306      0.27142     Biso  1.000  O
   O507     1.0    0.32265      0.36306      0.32858     Biso  1.000  O
   O508     1.0    0.32265      0.36306      0.38571     Biso  1.000  O
   O509     1.0    0.32265      0.36306      0.44286     Biso  1.000  O
   O510     1.0    0.32265      0.36306      0.50000     Biso  1.000  O
   O511     1.0    0.32265      0.36306      0.55714     Biso  1.000  O
   O512     1.0    0.32265      0.36306      0.61429     Biso  1.000  O
   O513     1.0    0.32265      0.36306      0.67142     Biso  1.000  O
   O514     1.0    0.32265      0.36306      0.72858     Biso  1.000  O
   O515     1.0    0.32409      0.64734      0.29999     Biso  1.000  O
   O516     1.0    0.32409      0.64734      0.35714     Biso  1.000  O
   O517     1.0    0.32409      0.64734      0.41429     Biso  1.000  O
   O518     1.0    0.32409      0.64734      0.47143     Biso  1.000  O
   O519     1.0    0.32409      0.64734      0.52857     Biso  1.000  O
   O520     1.0    0.32409      0.64734      0.58571     Biso  1.000  O
   O521     1.0    0.32409      0.64734      0.64286     Biso  1.000  O
   O522     1.0    0.32409      0.64734      0.70001     Biso  1.000  O
   O523     1.0    0.32612      0.24531      0.29999     Biso  1.000  O
   O524     1.0    0.32612      0.24531      0.35714     Biso  1.000  O
   O525     1.0    0.32612      0.24531      0.41429     Biso  1.000  O
   O526     1.0    0.32612      0.24531      0.47143     Biso  1.000  O
   O527     1.0    0.32612      0.24531      0.52857     Biso  1.000  O
   O528     1.0    0.32612      0.24531      0.58571     Biso  1.000  O
   O529     1.0    0.32612      0.24531      0.64286     Biso  1.000  O
   O530     1.0    0.32612      0.24531      0.70001     Biso  1.000  O
   O531     1.0    0.32756      0.52959      0.21428     Biso  1.000  O
   O532     1.0    0.32756      0.52959      0.27142     Biso  1.000  O
   O533     1.0    0.32756      0.52959      0.32858     Biso  1.000  O
   O534     1.0    0.32756      0.52959      0.38571     Biso  1.000  O
   O535     1.0    0.32756      0.52959      0.44286     Biso  1.000  O
   O536     1.0    0.32756      0.52959      0.50000     Biso  1.000  O
   O537     1.0    0.32756      0.52959      0.55714     Biso  1.000  O
   O538     1.0    0.32756      0.52959      0.61429     Biso  1.000  O
   O539     1.0    0.32756      0.52959      0.67142     Biso  1.000  O
   O540     1.0    0.32756      0.52959      0.72858     Biso  1.000  O
   O541     1.0    0.32756      0.52959      0.78572     Biso  1.000  O
   O542     1.0    0.32899      0.81387      0.41429     Biso  1.000  O
   O543     1.0    0.32899      0.81387      0.47143     Biso  1.000  O
   O544     1.0    0.32899      0.81387      0.52857     Biso  1.000  O
   O545     1.0    0.32899      0.81387      0.58571     Biso  1.000  O
   O546     1.0    0.33102      0.41183      0.24285     Biso  1.000  O
   O547     1.0    0.33102      0.41183      0.29999     Biso  1.000  O
   O548     1.0    0.33102      0.41183      0.35714     Biso  1.000  O
   O549     1.0    0.33102      0.41183      0.41429     Biso  1.000  O
   O550     1.0    0.33102      0.41183      0.47143     Biso  1.000  O
   O551     1.0    0.33102      0.41183      0.52857     Biso  1.000  O
   O552     1.0    0.33102      0.41183      0.58571     Biso  1.000  O
   O553     1.0    0.33102      0.41183      0.64286     Biso  1.000  O
   O554     1.0    0.33102      0.41183      0.70001     Biso  1.000  O
   O555     1.0    0.33102      0.41183      0.75715     Biso  1.000  O
   O556     1.0    0.33246      0.69611      0.32858     Biso  1.000  O
   O557     1.0    0.33246      0.69611      0.38571     Biso  1.000  O
   O558     1.0    0.33246      0.69611      0.44286     Biso  1.000  O
   O559     1.0    0.33246      0.69611      0.50000     Biso  1.000  O
   O560     1.0    0.33246      0.69611      0.55714     Biso  1.000  O
   O561     1.0    0.33246      0.69611      0.61429     Biso  1.000  O
   O562     1.0    0.33246      0.69611      0.67142     Biso  1.000  O
   O563     1.0    0.33449      0.29408      0.27142     Biso  1.000  O
   O564     1.0    0.33449      0.29408      0.32858     Biso  1.000  O
   O565     1.0    0.33449      0.29408      0.38571     Biso  1.000  O
   O566     1.0    0.33449      0.29408      0.44286     Biso  1.000  O
   O567     1.0    0.33449      0.29408      0.50000     Biso  1.000  O
   O568     1.0    0.33449      0.29408      0.55714     Biso  1.000  O
   O569     1.0    0.33449      0.29408      0.61429     Biso  1.000  O
   O570     1.0    0.33449      0.29408      0.67142     Biso  1.000  O
   O571     1.0    0.33449      0.29408      0.72858     Biso  1.000  O
   O572     1.0    0.33592      0.57836      0.24285     Biso  1.000  O
   O573     1.0    0.33592      0.57836      0.29999     Biso  1.000  O
   O574     1.0    0.33592      0.57836      0.35714     Biso  1.000  O
   O575     1.0    0.33592      0.57836      0.41429     Biso  1.000  O
   O576     1.0    0.33592      0.57836      0.47143     Biso  1.000  O
   O577     1.0    0.33592      0.57836      0.52857     Biso  1.000  O
   O578     1.0    0.33592      0.57836      0.58571     Biso  1.000  O
   O579     1.0    0.33592      0.57836      0.64286     Biso  1.000  O
   O580     1.0    0.33592      0.57836      0.70001     Biso  1.000  O
   O581     1.0    0.33592      0.57836      0.75715     Biso  1.000  O
   O582     1.0    0.33939      0.46061      0.21428     Biso  1.000  O
   O583     1.0    0.33939      0.46061      0.27142     Biso  1.000  O
   O584     1.0    0.33939      0.46061      0.32858     Biso  1.000  O
   O585     1.0    0.33939      0.46061      0.38571     Biso  1.000  O
   O586     1.0    0.33939      0.46061      0.44286     Biso  1.000  O
   O587     1.0    0.33939      0.46061      0.50000     Biso  1.000  O
   O588     1.0    0.33939      0.46061      0.55714     Biso  1.000  O
   O589     1.0    0.33939      0.46061      0.61429     Biso  1.000  O
   O590     1.0    0.33939      0.46061      0.67142     Biso  1.000  O
   O591     1.0    0.33939      0.46061      0.72858     Biso  1.000  O
   O592     1.0    0.33939      0.46061      0.78572     Biso  1.000  O
   O593     1.0    0.34083      0.74489      0.35714     Biso  1.000  O
   O594     1.0    0.34083      0.74489      0.41429     Biso  1.000  O
   O595     1.0    0.34083      0.74489      0.47143     Biso  1.000  O
   O596     1.0    0.34083      0.74489      0.52857     Biso  1.000  O
   O597     1.0    0.34083      0.74489      0.58571     Biso  1.000  O
   O598     1.0    0.34083      0.74489      0.64286     Biso  1.000  O
   O599     1.0    0.34286      0.34286      0.24285     Biso  1.000  O
   O600     1.0    0.34286      0.34286      0.29999     Biso  1.000  O
   O601     1.0    0.34286      0.34286      0.35714     Biso  1.000  O
   O602     1.0    0.34286      0.34286      0.41429     Biso  1.000  O
   O603     1.0    0.34286      0.34286      0.47143     Biso  1.000  O
   O604     1.0    0.34286      0.34286      0.52857     Biso  1.000  O
   O605     1.0    0.34286      0.34286      0.58571     Biso  1.000  O
   O606     1.0    0.34286      0.34286      0.64286     Biso  1.000  O
   O607     1.0    0.34286      0.34286      0.70001     Biso  1.000  O
   O608     1.0    0.34286      0.34286      0.75715     Biso  1.000  O
   O609     1.0    0.34429      0.62714      0.27142     Biso  1.000  O
   O610     1.0    0.34429      0.62714      0.32858     Biso  1.000  O
   O611     1.0    0.34429      0.62714      0.38571     Biso  1.000  O
   O612     1.0    0.34429      0.62714      0.44286     Biso  1.000  O
   O613     1.0    0.34429      0.62714      0.50000     Biso  1.000  O
   O614     1.0    0.34429      0.62714      0.55714     Biso  1.000  O
   O615     1.0    0.34429      0.62714      0.61429     Biso  1.000  O
   O616     1.0    0.34429      0.62714      0.67142     Biso  1.000  O
   O617     1.0    0.34429      0.62714      0.72858     Biso  1.000  O
   O618     1.0    0.34632      0.22510      0.32858     Biso  1.000  O
   O619     1.0    0.34632      0.22510      0.38571     Biso  1.000  O
   O620     1.0    0.34632      0.22510      0.44286     Biso  1.000  O
   O621     1.0    0.34632      0.22510      0.50000     Biso  1.000  O
   O622     1.0    0.34632      0.22510      0.55714     Biso  1.000  O
   O623     1.0    0.34632      0.22510      0.61429     Biso  1.000  O
   O624     1.0    0.34632      0.22510      0.67142     Biso  1.000  O
   O625     1.0    0.34776      0.50938      0.18571     Biso  1.000  O
   O626     1.0    0.34776      0.50938      0.24285     Biso  1.000  O
   O627     1.0    0.34776      0.50938      0.29999     Biso  1.000  O
   O628     1.0    0.34776      0.50938      0.35714     Biso  1.000  O
   O629     1.0    0.34776      0.50938      0.41429     Biso  1.000  O
   O630     1.0    0.34776      0.50938      0.47143     Biso  1.000  O
   O631     1.0    0.34776      0.50938      0.52857     Biso  1.000  O
   O632     1.0    0.34776      0.50938      0.58571     Biso  1.000  O
   O633     1.0    0.34776      0.50938      0.64286     Biso  1.000  O
   O634     1.0    0.34776      0.50938      0.70001     Biso  1.000  O
   O635     1.0    0.34776      0.50938      0.75715     Biso  1.000  O
   O636     1.0    0.34776      0.50938      0.81429     Biso  1.000  O
   O637     1.0    0.34919      0.79366      0.38571     Biso  1.000  O
   O638     1.0    0.34919      0.79366      0.44286     Biso  1.000  O
   O639     1.0    0.34919      0.79366      0.50000     Biso  1.000  O
   O640     1.0    0.34919      0.79366      0.55714     Biso  1.000  O
   O641     1.0    0.34919      0.79366      0.61429     Biso  1.000  O
   O642     1.0    0.35123      0.39163      0.21428     Biso  1.000  O
   O643     1.0    0.35123      0.39163      0.27142     Biso  1.000  O
   O644     1.0    0.35123      0.39163      0.32858     Biso  1.000  O
   O645     1.0    0.35123      0.39163      0.38571     Biso  1.000  O
   O646     1.0    0.35123      0.39163      0.44286     Biso  1.000  O
   O647     1.0    0.35123      0.39163      0.50000     Biso  1.000  O
   O648     1.0    0.35123      0.39163      0.55714     Biso  1.000  O
   O649     1.0    0.35123      0.39163      0.61429     Biso  1.000  O
   O650     1.0    0.35123      0.39163      0.67142     Biso  1.000  O
   O651     1.0    0.35123      0.39163      0.72858     Biso  1.000  O
   O652     1.0    0.35123      0.39163      0.78572     Biso  1.000  O
   O653     1.0    0.35266      0.67591      0.29999     Biso  1.000  O
   O654     1.0    0.35266      0.67591      0.35714     Biso  1.000  O
   O655     1.0    0.35266      0.67591      0.41429     Biso  1.000  O
   O656     1.0    0.35266      0.67591      0.47143     Biso  1.000  O
   O657     1.0    0.35266      0.67591      0.52857     Biso  1.000  O
   O658     1.0    0.35266      0.67591      0.58571     Biso  1.000  O
   O659     1.0    0.35266      0.67591      0.64286     Biso  1.000  O
   O660     1.0    0.35266      0.67591      0.70001     Biso  1.000  O
   O661     1.0    0.35469      0.27388      0.29999     Biso  1.000  O
   O662     1.0    0.35469      0.27388      0.35714     Biso  1.000  O
   O663     1.0    0.35469      0.27388      0.41429     Biso  1.000  O
   O664     1.0    0.35469      0.27388      0.47143     Biso  1.000  O
   O665     1.0    0.35469      0.27388      0.52857     Biso  1.000  O
   O666     1.0    0.35469      0.27388      0.58571     Biso  1.000  O
   O667     1.0    0.35469      0.27388      0.64286     Biso  1.000  O
   O668     1.0    0.35469      0.27388      0.70001     Biso  1.000  O
   O669     1.0    0.35613      0.55816      0.21428     Biso  1.000  O
   O670     1.0    0.35613      0.55816      0.27142     Biso  1.000  O
   O671     1.0    0.35613      0.55816      0.32858     Biso  1.000  O
   O672     1.0    0.35613      0.55816      0.38571     Biso  1.000  O
   O673     1.0    0.35613      0.55816      0.44286     Biso  1.000  O
   O674     1.0    0.35613      0.55816      0.50000     Biso  1.000  O
   O675     1.0    0.35613      0.55816      0.55714     Biso  1.000  O
   O676     1.0    0.35613      0.55816      0.61429     Biso  1.000  O
   O677     1.0    0.35613      0.55816      0.67142     Biso  1.000  O
   O678     1.0    0.35613      0.55816      0.72858     Biso  1.000  O
   O679     1.0    0.35613      0.55816      0.78572     Biso  1.000  O
   O680     1.0    0.35959      0.44041      0.18571     Biso  1.000  O
   O681     1.0    0.35959      0.44041      0.24285     Biso  1.000  O
   O682     1.0    0.35959      0.44041      0.29999     Biso  1.000  O
   O683     1.0    0.35959      0.44041      0.35714     Biso  1.000  O
   O684     1.0    0.35959      0.44041      0.41429     Biso  1.000  O
   O685     1.0    0.35959      0.44041      0.47143     Biso  1.000  O
   O686     1.0    0.35959      0.44041      0.52857     Biso  1.000  O
   O687     1.0    0.35959      0.44041      0.58571     Biso  1.000  O
   O688     1.0    0.35959      0.44041      0.64286     Biso  1.000  O
   O689     1.0    0.35959      0.44041      0.70001     Biso  1.000  O
   O690     1.0    0.35959      0.44041      0.75715     Biso  1.000  O
   O691     1.0    0.35959      0.44041      0.81429     Biso  1.000  O
   O692     1.0    0.36103      0.72469      0.32858     Biso  1.000  O
   O693     1.0    0.36103      0.72469      0.38571     Biso  1.000  O
   O694     1.0    0.36103      0.72469      0.44286     Biso  1.000  O
   O695     1.0    0.36103      0.72469      0.50000     Biso  1.000  O
   O696     1.0    0.36103      0.72469      0.55714     Biso  1.000  O
   O697     1.0    0.36103      0.72469      0.61429     Biso  1.000  O
   O698     1.0    0.36103      0.72469      0.67142     Biso  1.000  O
   O699     1.0    0.36306      0.32265      0.27142     Biso  1.000  O
   O700     1.0    0.36306      0.32265      0.32858     Biso  1.000  O
   O701     1.0    0.36306      0.32265      0.38571     Biso  1.000  O
   O702     1.0    0.36306      0.32265      0.44286     Biso  1.000  O
   O703     1.0    0.36306      0.32265      0.50000     Biso  1.000  O
   O704     1.0    0.36306      0.32265      0.55714     Biso  1.000  O
   O705     1.0    0.36306      0.32265      0.61429     Biso  1.000  O
   O706     1.0    0.36306      0.32265      0.67142     Biso  1.000  O
   O707     1.0    0.36306      0.32265      0.72858     Biso  1.000  O
   O708     1.0    0.36450      0.60693      0.24285     Biso  1.000  O
   O709     1.0    0.36450      0.60693      0.29999     Biso  1.000  O
   O710     1.0    0.36450      0.60693      0.35714     Biso  1.000  O
   O711     1.0    0.36450      0.60693      0.41429     Biso  1.000  O
   O712     1.0    0.36450      0.60693      0.47143     Biso  1.000  O
   O713     1.0    0.36450      0.60693      0.52857     Biso  1.000  O
   O714     1.0    0.36450      0.60693      0.58571     Biso  1.000  O
   O715     1.0    0.36450      0.60693      0.64286     Biso  1.000  O
   O716     1.0    0.36450      0.60693      0.70001     Biso  1.000  O
   O717     1.0    0.36450      0.60693      0.75715     Biso  1.000  O
   O718     1.0    0.36653      0.20490      0.29999     Biso  1.000  O
   O719     1.0    0.36653      0.20490      0.35714     Biso  1.000  O
   O720     1.0    0.36653      0.20490      0.41429     Biso  1.000  O
   O721     1.0    0.36653      0.20490      0.47143     Biso  1.000  O
   O722     1.0    0.36653      0.20490      0.52857     Biso  1.000  O
   O723     1.0    0.36653      0.20490      0.58571     Biso  1.000  O
   O724     1.0    0.36653      0.20490      0.64286     Biso  1.000  O
   O725     1.0    0.36653      0.20490      0.70001     Biso  1.000  O
   O726     1.0    0.36796      0.48918      0.15714     Biso  1.000  O
   O727     1.0    0.36796      0.48918      0.21428     Biso  1.000  O
   O728     1.0    0.36796      0.48918      0.27142     Biso  1.000  O
   O729     1.0    0.36796      0.48918      0.32858     Biso  1.000  O
   O730     1.0    0.36796      0.48918      0.38571     Biso  1.000  O
   O731     1.0    0.36796      0.48918      0.44286     Biso  1.000  O
   O732     1.0    0.36796      0.48918      0.50000     Biso  1.000  O
   O733     1.0    0.36796      0.48918      0.55714     Biso  1.000  O
   O734     1.0    0.36796      0.48918      0.61429     Biso  1.000  O
   O735     1.0    0.36796      0.48918      0.67142     Biso  1.000  O
   O736     1.0    0.36796      0.48918      0.72858     Biso  1.000  O
   O737     1.0    0.36796      0.48918      0.78572     Biso  1.000  O
   O738     1.0    0.36796      0.48918      0.84286     Biso  1.000  O
   O739     1.0    0.36940      0.77346      0.35714     Biso  1.000  O
   O740     1.0    0.36940      0.77346      0.41429     Biso  1.000  O
   O741     1.0    0.36940      0.77346      0.47143     Biso  1.000  O
   O742     1.0    0.36940      0.77346      0.52857     Biso  1.000  O
   O743     1.0    0.36940      0.77346      0.58571     Biso  1.000  O
   O744     1.0    0.36940      0.77346      0.64286     Biso  1.000  O
   O745     1.0    0.37143      0.37143      0.24285     Biso  1.000  O
   O746     1.0    0.37143      0.37143      0.29999     Biso  1.000  O
   O747     1.0    0.37143      0.37143      0.35714     Biso  1.000  O
   O748     1.0    0.37143      0.37143      0.41429     Biso  1.000  O
   O749     1.0    0.37143      0.37143      0.47143     Biso  1.000  O
   O750     1.0    0.37143      0.37143      0.52857     Biso  1.000  O
   O751     1.0    0.37143      0.37143      0.58571     Biso  1.000  O
   O752     1.0    0.37143      0.37143      0.64286     Biso  1.000  O
   O753     1.0    0.37143      0.37143      0.70001     Biso  1.000  O
   O754     1.0    0.37143      0.37143      0.75715     Biso  1.000  O
   O755     1.0    0.37286      0.65571      0.27142     Biso  1.000  O
   O756     1.0    0.37286      0.65571      0.32858     Biso  1.000  O
   O757     1.0    0.37286      0.65571      0.38571     Biso  1.000  O
   O758     1.0    0.37286      0.65571      0.44286     Biso  1.000  O
   O759     1.0    0.37286      0.65571      0.50000     Biso  1.000  O
   O760     1.0    0.37286      0.65571      0.55714     Biso  1.000  O
   O761     1.0    0.37286      0.65571      0.61429     Biso  1.000  O
   O762     1.0    0.37286      0.65571      0.67142     Biso  1.000  O
   O763     1.0    0.37286      0.65571      0.72858     Biso  1.000  O
   O764     1.0    0.37489      0.25368      0.27142     Biso  1.000  O
   O765     1.0    0.37489      0.25368      0.32858     Biso  1.000  O
   O766     1.0    0.37489      0.25368      0.38571     Biso  1.000  O
   O767     1.0    0.37489      0.25368      0.44286     Biso  1.000  O
   O768     1.0    0.37489      0.25368      0.50000     Biso  1.000  O
   O769     1.0    0.37489      0.25368      0.55714     Biso  1.000  O
   O770     1.0    0.37489      0.25368      0.61429     Biso  1.000  O
   O771     1.0    0.37489      0.25368      0.67142     Biso  1.000  O
   O772     1.0    0.37489      0.25368      0.72858     Biso  1.000  O
   O773     1.0    0.37633      0.53796      0.18571     Biso  1.000  O
   O774     1.0    0.37633      0.53796      0.24285     Biso  1.000  O
   O775     1.0    0.37633      0.53796      0.29999     Biso  1.000  O
   O776     1.0    0.37633      0.53796      0.35714     Biso  1.000  O
   O777     1.0    0.37633      0.53796      0.41429     Biso  1.000  O
   O778     1.0    0.37633      0.53796      0.47143     Biso  1.000  O
   O779     1.0    0.37633      0.53796      0.52857     Biso  1.000  O
   O780     1.0    0.37633      0.53796      0.58571     Biso  1.000  O
   O781     1.0    0.37633      0.53796      0.64286     Biso  1.000  O
   O782     1.0    0.37633      0.53796      0.70001     Biso  1.000  O
   O783     1.0    0.37633      0.53796      0.75715     Biso  1.000  O
   O784     1.0    0.37633      0.53796      0.81429     Biso  1.000  O
   O785     1.0    0.37777      0.82223      0.38571     Biso  1.000  O
   O786     1.0    0.37777      0.82223      0.44286     Biso  1.000  O
   O787     1.0    0.37777      0.82223      0.50000     Biso  1.000  O
   O788     1.0    0.37777      0.82223      0.55714     Biso  1.000  O
   O789     1.0    0.37777      0.82223      0.61429     Biso  1.000  O
   O790     1.0    0.37980      0.42020      0.21428     Biso  1.000  O
   O791     1.0    0.37980      0.42020      0.27142     Biso  1.000  O
   O792     1.0    0.37980      0.42020      0.32858     Biso  1.000  O
   O793     1.0    0.37980      0.42020      0.38571     Biso  1.000  O
   O794     1.0    0.37980      0.42020      0.44286     Biso  1.000  O
   O795     1.0    0.37980      0.42020      0.50000     Biso  1.000  O
   O796     1.0    0.37980      0.42020      0.55714     Biso  1.000  O
   O797     1.0    0.37980      0.42020      0.61429     Biso  1.000  O
   O798     1.0    0.37980      0.42020      0.67142     Biso  1.000  O
   O799     1.0    0.37980      0.42020      0.72858     Biso  1.000  O
   O800     1.0    0.37980      0.42020      0.78572     Biso  1.000  O
   O801     1.0    0.38123      0.70448      0.29999     Biso  1.000  O
   O802     1.0    0.38123      0.70448      0.35714     Biso  1.000  O
   O803     1.0    0.38123      0.70448      0.41429     Biso  1.000  O
   O804     1.0    0.38123      0.70448      0.47143     Biso  1.000  O
   O805     1.0    0.38123      0.70448      0.52857     Biso  1.000  O
   O806     1.0    0.38123      0.70448      0.58571     Biso  1.000  O
   O807     1.0    0.38123      0.70448      0.64286     Biso  1.000  O
   O808     1.0    0.38123      0.70448      0.70001     Biso  1.000  O
   O809     1.0    0.38326      0.30245      0.24285     Biso  1.000  O
   O810     1.0    0.38326      0.30245      0.29999     Biso  1.000  O
   O811     1.0    0.38326      0.30245      0.35714     Biso  1.000  O
   O812     1.0    0.38326      0.30245      0.41429     Biso  1.000  O
   O813     1.0    0.38326      0.30245      0.47143     Biso  1.000  O
   O814     1.0    0.38326      0.30245      0.52857     Biso  1.000  O
   O815     1.0    0.38326      0.30245      0.58571     Biso  1.000  O
   O816     1.0    0.38326      0.30245      0.64286     Biso  1.000  O
   O817     1.0    0.38326      0.30245      0.70001     Biso  1.000  O
   O818     1.0    0.38326      0.30245      0.75715     Biso  1.000  O
   O819     1.0    0.38470      0.58673      0.21428     Biso  1.000  O
   O820     1.0    0.38470      0.58673      0.27142     Biso  1.000  O
   O821     1.0    0.38470      0.58673      0.32858     Biso  1.000  O
   O822     1.0    0.38470      0.58673      0.38571     Biso  1.000  O
   O823     1.0    0.38470      0.58673      0.44286     Biso  1.000  O
   O824     1.0    0.38470      0.58673      0.50000     Biso  1.000  O
   O825     1.0    0.38470      0.58673      0.55714     Biso  1.000  O
   O826     1.0    0.38470      0.58673      0.61429     Biso  1.000  O
   O827     1.0    0.38470      0.58673      0.67142     Biso  1.000  O
   O828     1.0    0.38470      0.58673      0.72858     Biso  1.000  O
   O829     1.0    0.38470      0.58673      0.78572     Biso  1.000  O
   O830     1.0    0.38673      0.18470      0.32858     Biso  1.000  O
   O831     1.0    0.38673      0.18470      0.38571     Biso  1.000  O
   O832     1.0    0.38673      0.18470      0.44286     Biso  1.000  O
   O833     1.0    0.38673      0.18470      0.50000     Biso  1.000  O
   O834     1.0    0.38673      0.18470      0.55714     Biso  1.000  O
   O835     1.0    0.38673      0.18470      0.61429     Biso  1.000  O
   O836     1.0    0.38673      0.18470      0.67142     Biso  1.000  O
   O837     1.0    0.38817      0.46898      0.18571     Biso  1.000  O
   O838     1.0    0.38817      0.46898      0.24285     Biso  1.000  O
   O839     1.0    0.38817      0.46898      0.29999     Biso  1.000  O
   O840     1.0    0.38817      0.46898      0.35714     Biso  1.000  O
   O841     1.0    0.38817      0.46898      0.41429     Biso  1.000  O
   O842     1.0    0.38817      0.46898      0.47143     Biso  1.000  O
   O843     1.0    0.38817      0.46898      0.52857     Biso  1.000  O
   O844     1.0    0.38817      0.46898      0.58571     Biso  1.000  O
   O845     1.0    0.38817      0.46898      0.64286     Biso  1.000  O
   O846     1.0    0.38817      0.46898      0.70001     Biso  1.000  O
   O847     1.0    0.38817      0.46898      0.75715     Biso  1.000  O
   O848     1.0    0.38817      0.46898      0.81429     Biso  1.000  O
   O849     1.0    0.38960      0.75326      0.32858     Biso  1.000  O
   O850     1.0    0.38960      0.75326      0.38571     Biso  1.000  O
   O851     1.0    0.38960      0.75326      0.44286     Biso  1.000  O
   O852     1.0    0.38960      0.75326      0.50000     Biso  1.000  O
   O853     1.0    0.38960      0.75326      0.55714     Biso  1.000  O
   O854     1.0    0.38960      0.75326      0.61429     Biso  1.000  O
   O855     1.0    0.38960      0.75326      0.67142     Biso  1.000  O
   O856     1.0    0.39163      0.35123      0.21428     Biso  1.000  O
   O857     1.0    0.39163      0.35123      0.27142     Biso  1.000  O
   O858     1.0    0.39163      0.35123      0.32858     Biso  1.000  O
   O859     1.0    0.39163      0.35123      0.38571     Biso  1.000  O
   O860     1.0    0.39163      0.35123      0.44286     Biso  1.000  O
   O861     1.0    0.39163      0.35123      0.50000     Biso  1.000  O
   O862     1.0    0.39163      0.35123      0.55714     Biso  1.000  O
   O863     1.0    0.39163      0.35123      0.61429     Biso  1.000  O
   O864     1.0    0.39163      0.35123      0.67142     Biso  1.000  O
   O865     1.0    0.39163      0.35123      0.72858     Biso  1.000  O
   O866     1.0    0.39163      0.35123      0.78572     Biso  1.000  O
   O867     1.0    0.39307      0.63550      0.24285     Biso  1.000  O
   O868     1.0    0.39307      0.63550      0.29999     Biso  1.000  O
   O869     1.0    0.39307      0.63550      0.35714     Biso  1.000  O
   O870     1.0    0.39307      0.63550      0.41429     Biso  1.000  O
   O871     1.0    0.39307      0.63550      0.47143     Biso  1.000  O
   O872     1.0    0.39307      0.63550      0.52857     Biso  1.000  O
   O873     1.0    0.39307      0.63550      0.58571     Biso  1.000  O
   O874     1.0    0.39307      0.63550      0.64286     Biso  1.000  O
   O875     1.0    0.39307      0.63550      0.70001     Biso  1.000  O
   O876     1.0    0.39307      0.63550      0.75715     Biso  1.000  O
   O877     1.0    0.39510      0.23347      0.29999     Biso  1.000  O
   O878     1.0    0.39510      0.23347      0.35714     Biso  1.000  O
   O879     1.0    0.39510      0.23347      0.41429     Biso  1.000  O
   O880     1.0    0.39510      0.23347      0.47143     Biso  1.000  O
   O881     1.0    0.39510      0.23347      0.52857     Biso  1.000  O
   O882     1.0    0.39510      0.23347      0.58571     Biso  1.000  O
   O883     1.0    0.39510      0.23347      0.64286     Biso  1.000  O
   O884     1.0    0.39510      0.23347      0.70001     Biso  1.000  O
   O885     1.0    0.39653      0.51775      0.15714     Biso  1.000  O
   O886     1.0    0.39653      0.51775      0.21428     Biso  1.000  O
   O887     1.0    0.39653      0.51775      0.27142     Biso  1.000  O
   O888     1.0    0.39653      0.51775      0.32858     Biso  1.000  O
   O889     1.0    0.39653      0.51775      0.38571     Biso  1.000  O
   O890     1.0    0.39653      0.51775      0.44286     Biso  1.000  O
   O891     1.0    0.39653      0.51775      0.50000     Biso  1.000  O
   O892     1.0    0.39653      0.51775      0.55714     Biso  1.000  O
   O893     1.0    0.39653      0.51775      0.61429     Biso  1.000  O
   O894     1.0    0.39653      0.51775      0.67142     Biso  1.000  O
   O895     1.0    0.39653      0.51775      0.72858     Biso  1.000  O
   O896     1.0    0.39653      0.51775      0.78572     Biso  1.000  O
   O897     1.0    0.39653      0.51775      0.84286     Biso  1.000  O
   O898     1.0    0.39797      0.80203      0.35714     Biso  1.000  O
   O899     1.0    0.39797      0.80203      0.41429     Biso  1.000  O
   O900     1.0    0.39797      0.80203      0.47143     Biso  1.000  O
   O901     1.0    0.39797      0.80203      0.52857     Biso  1.000  O
   O902     1.0    0.39797      0.80203      0.58571     Biso  1.000  O
   O903     1.0    0.39797      0.80203      0.64286     Biso  1.000  O
   O904     1.0    0.40000      0.40000      0.18571     Biso  1.000  O
   O905     1.0    0.40000      0.40000      0.24285     Biso  1.000  O
   O906     1.0    0.40000      0.40000      0.29999     Biso  1.000  O
   O907     1.0    0.40000      0.40000      0.35714     Biso  1.000  O
   O908     1.0    0.40000      0.40000      0.41429     Biso  1.000  O
   O909     1.0    0.40000      0.40000      0.47143     Biso  1.000  O
   O910     1.0    0.40000      0.40000      0.52857     Biso  1.000  O
   O911     1.0    0.40000      0.40000      0.58571     Biso  1.000  O
   O912     1.0    0.40000      0.40000      0.64286     Biso  1.000  O
   O913     1.0    0.40000      0.40000      0.70001     Biso  1.000  O
   O914     1.0    0.40000      0.40000      0.75715     Biso  1.000  O
   O915     1.0    0.40000      0.40000      0.81429     Biso  1.000  O
   O916     1.0    0.40144      0.68428      0.27142     Biso  1.000  O
   O917     1.0    0.40144      0.68428      0.32858     Biso  1.000  O
   O918     1.0    0.40144      0.68428      0.38571     Biso  1.000  O
   O919     1.0    0.40144      0.68428      0.44286     Biso  1.000  O
   O920     1.0    0.40144      0.68428      0.50000     Biso  1.000  O
   O921     1.0    0.40144      0.68428      0.55714     Biso  1.000  O
   O922     1.0    0.40144      0.68428      0.61429     Biso  1.000  O
   O923     1.0    0.40144      0.68428      0.67142     Biso  1.000  O
   O924     1.0    0.40144      0.68428      0.72858     Biso  1.000  O
   O925     1.0    0.40347      0.28225      0.27142     Biso  1.000  O
   O926     1.0    0.40347      0.28225      0.32858     Biso  1.000  O
   O927     1.0    0.40347      0.28225      0.38571     Biso  1.000  O
   O928     1.0    0.40347      0.28225      0.44286     Biso  1.000  O
   O929     1.0    0.40347      0.28225      0.50000     Biso  1.000  O
   O930     1.0    0.40347      0.28225      0.55714     Biso  1.000  O
   O931     1.0    0.40347      0.28225      0.61429     Biso  1.000  O
   O932     1.0    0.40347      0.28225      0.67142     Biso  1.000  O
   O933     1.0    0.40347      0.28225      0.72858     Biso  1.000  O
   O934     1.0    0.40490      0.56653      0.18571     Biso  1.000  O
   O935     1.0    0.40490      0.56653      0.24285     Biso  1.000  O
   O936     1.0    0.40490      0.56653      0.29999     Biso  1.000  O
   O937     1.0    0.40490      0.56653      0.35714     Biso  1.000  O
   O938     1.0    0.40490      0.56653      0.41429     Biso  1.000  O
   O939     1.0    0.40490      0.56653      0.47143     Biso  1.000  O
   O940     1.0    0.40490      0.56653      0.52857     Biso  1.000  O
   O941     1.0    0.40490      0.56653      0.58571     Biso  1.000  O
   O942     1.0    0.40490      0.56653      0.64286     Biso  1.000  O
   O943     1.0    0.40490      0.56653      0.70001     Biso  1.000  O
   O944     1.0    0.40490      0.56653      0.75715     Biso  1.000  O
   O945     1.0    0.40490      0.56653      0.81429     Biso  1.000  O
   O946     1.0    0.40693      0.16449      0.29999     Biso  1.000  O
   O947     1.0    0.40693      0.16449      0.35714     Biso  1.000  O
   O948     1.0    0.40693      0.16449      0.41429     Biso  1.000  O
   O949     1.0    0.40693      0.16449      0.47143     Biso  1.000  O
   O950     1.0    0.40693      0.16449      0.52857     Biso  1.000  O
   O951     1.0    0.40693      0.16449      0.58571     Biso  1.000  O
   O952     1.0    0.40693      0.16449      0.64286     Biso  1.000  O
   O953     1.0    0.40693      0.16449      0.70001     Biso  1.000  O
   O954     1.0    0.40837      0.44877      0.15714     Biso  1.000  O
   O955     1.0    0.40837      0.44877      0.21428     Biso  1.000  O
   O956     1.0    0.40837      0.44877      0.27142     Biso  1.000  O
   O957     1.0    0.40837      0.44877      0.32858     Biso  1.000  O
   O958     1.0    0.40837      0.44877      0.38571     Biso  1.000  O
   O959     1.0    0.40837      0.44877      0.44286     Biso  1.000  O
   O960     1.0    0.40837      0.44877      0.50000     Biso  1.000  O
   O961     1.0    0.40837      0.44877      0.55714     Biso  1.000  O
   O962     1.0    0.40837      0.44877      0.61429     Biso  1.000  O
   O963     1.0    0.40837      0.44877      0.67142     Biso  1.000  O
   O964     1.0    0.40837      0.44877      0.72858     Biso  1.000  O
   O965     1.0    0.40837      0.44877      0.78572     Biso  1.000  O
   O966     1.0    0.40837      0.44877      0.84286     Biso  1.000  O
   O967     1.0    0.40980      0.73305      0.29999     Biso  1.000  O
   O968     1.0    0.40980      0.73305      0.35714     Biso  1.000  O
   O969     1.0    0.40980      0.73305      0.41429     Biso  1.000  O
   O970     1.0    0.40980      0.73305      0.47143     Biso  1.000  O
   O971     1.0    0.40980      0.73305      0.52857     Biso  1.000  O
   O972     1.0    0.40980      0.73305      0.58571     Biso  1.000  O
   O973     1.0    0.40980      0.73305      0.64286     Biso  1.000  O
   O974     1.0    0.40980      0.73305      0.70001     Biso  1.000  O
   O975     1.0    0.41183      0.33102      0.24285     Biso  1.000  O
   O976     1.0    0.41183      0.33102      0.29999     Biso  1.000  O
   O977     1.0    0.41183      0.33102      0.35714     Biso  1.000  O
   O978     1.0    0.41183      0.33102      0.41429     Biso  1.000  O
   O979     1.0    0.41183      0.33102      0.47143     Biso  1.000  O
   O980     1.0    0.41183      0.33102      0.52857     Biso  1.000  O
   O981     1.0    0.41183      0.33102      0.58571     Biso  1.000  O
   O982     1.0    0.41183      0.33102      0.64286     Biso  1.000  O
   O983     1.0    0.41183      0.33102      0.70001     Biso  1.000  O
   O984     1.0    0.41183      0.33102      0.75715     Biso  1.000  O
   O985     1.0    0.41327      0.61530      0.21428     Biso  1.000  O
   O986     1.0    0.41327      0.61530      0.27142     Biso  1.000  O
   O987     1.0    0.41327      0.61530      0.32858     Biso  1.000  O
   O988     1.0    0.41327      0.61530      0.38571     Biso  1.000  O
   O989     1.0    0.41327      0.61530      0.44286     Biso  1.000  O
   O990     1.0    0.41327      0.61530      0.50000     Biso  1.000  O
   O991     1.0    0.41327      0.61530      0.55714     Biso  1.000  O
   O992     1.0    0.41327      0.61530      0.61429     Biso  1.000  O
   O993     1.0    0.41327      0.61530      0.67142     Biso  1.000  O
   O994     1.0    0.41327      0.61530      0.72858     Biso  1.000  O
   O995     1.0    0.41327      0.61530      0.78572     Biso  1.000  O
   O996     1.0    0.41530      0.21327      0.27142     Biso  1.000  O
   O997     1.0    0.41530      0.21327      0.32858     Biso  1.000  O
   O998     1.0    0.41530      0.21327      0.38571     Biso  1.000  O
   O999     1.0    0.41530      0.21327      0.44286     Biso  1.000  O
   O1000    1.0    0.41530      0.21327      0.50000     Biso  1.000  O
   O1001    1.0    0.41530      0.21327      0.55714     Biso  1.000  O
   O1002    1.0    0.41530      0.21327      0.61429     Biso  1.000  O
   O1003    1.0    0.41530      0.21327      0.67142     Biso  1.000  O
   O1004    1.0    0.41530      0.21327      0.72858     Biso  1.000  O
   O1005    1.0    0.41674      0.49755      0.12857     Biso  1.000  O
   O1006    1.0    0.41674      0.49755      0.18571     Biso  1.000  O
   O1007    1.0    0.41674      0.49755      0.24285     Biso  1.000  O
   O1008    1.0    0.41674      0.49755      0.29999     Biso  1.000  O
   O1009    1.0    0.41674      0.49755      0.35714     Biso  1.000  O
   O1010    1.0    0.41674      0.49755      0.41429     Biso  1.000  O
   O1011    1.0    0.41674      0.49755      0.47143     Biso  1.000  O
   O1012    1.0    0.41674      0.49755      0.52857     Biso  1.000  O
   O1013    1.0    0.41674      0.49755      0.58571     Biso  1.000  O
   O1014    1.0    0.41674      0.49755      0.64286     Biso  1.000  O
   O1015    1.0    0.41674      0.49755      0.70001     Biso  1.000  O
   O1016    1.0    0.41674      0.49755      0.75715     Biso  1.000  O
   O1017    1.0    0.41674      0.49755      0.81429     Biso  1.000  O
   O1018    1.0    0.41674      0.49755      0.87143     Biso  1.000  O
   O1019    1.0    0.41817      0.78183      0.32858     Biso  1.000  O
   O1020    1.0    0.41817      0.78183      0.38571     Biso  1.000  O
   O1021    1.0    0.41817      0.78183      0.44286     Biso  1.000  O
   O1022    1.0    0.41817      0.78183      0.50000     Biso  1.000  O
   O1023    1.0    0.41817      0.78183      0.55714     Biso  1.000  O
   O1024    1.0    0.41817      0.78183      0.61429     Biso  1.000  O
   O1025    1.0    0.41817      0.78183      0.67142     Biso  1.000  O
   O1026    1.0    0.42020      0.37980      0.21428     Biso  1.000  O
   O1027    1.0    0.42020      0.37980      0.27142     Biso  1.000  O
   O1028    1.0    0.42020      0.37980      0.32858     Biso  1.000  O
   O1029    1.0    0.42020      0.37980      0.38571     Biso  1.000  O
   O1030    1.0    0.42020      0.37980      0.44286     Biso  1.000  O
   O1031    1.0    0.42020      0.37980      0.50000     Biso  1.000  O
   O1032    1.0    0.42020      0.37980      0.55714     Biso  1.000  O
   O1033    1.0    0.42020      0.37980      0.61429     Biso  1.000  O
   O1034    1.0    0.42020      0.37980      0.67142     Biso  1.000  O
   O1035    1.0    0.42020      0.37980      0.72858     Biso  1.000  O
   O1036    1.0    0.42020      0.37980      0.78572     Biso  1.000  O
   O1037    1.0    0.42164      0.66408      0.24285     Biso  1.000  O
   O1038    1.0    0.42164      0.66408      0.29999     Biso  1.000  O
   O1039    1.0    0.42164      0.66408      0.35714     Biso  1.000  O
   O1040    1.0    0.42164      0.66408      0.41429     Biso  1.000  O
   O1041    1.0    0.42164      0.66408      0.47143     Biso  1.000  O
   O1042    1.0    0.42164      0.66408      0.52857     Biso  1.000  O
   O1043    1.0    0.42164      0.66408      0.58571     Biso  1.000  O
   O1044    1.0    0.42164      0.66408      0.64286     Biso  1.000  O
   O1045    1.0    0.42164      0.66408      0.70001     Biso  1.000  O
   O1046    1.0    0.42164      0.66408      0.75715     Biso  1.000  O
   O1047    1.0    0.42367      0.26204      0.24285     Biso  1.000  O
   O1048    1.0    0.42367      0.26204      0.29999     Biso  1.000  O
   O1049    1.0    0.42367      0.26204      0.35714     Biso  1.000  O
   O1050    1.0    0.42367      0.26204      0.41429     Biso  1.000  O
   O1051    1.0    0.42367      0.26204      0.47143     Biso  1.000  O
   O1052    1.0    0.42367      0.26204      0.52857     Biso  1.000  O
   O1053    1.0    0.42367      0.26204      0.58571     Biso  1.000  O
   O1054    1.0    0.42367      0.26204      0.64286     Biso  1.000  O
   O1055    1.0    0.42367      0.26204      0.70001     Biso  1.000  O
   O1056    1.0    0.42367      0.26204      0.75715     Biso  1.000  O
   O1057    1.0    0.42510      0.54632      0.15714     Biso  1.000  O
   O1058    1.0    0.42510      0.54632      0.21428     Biso  1.000  O
   O1059    1.0    0.42510      0.54632      0.27142     Biso  1.000  O
   O1060    1.0    0.42510      0.54632      0.32858     Biso  1.000  O
   O1061    1.0    0.42510      0.54632      0.38571     Biso  1.000  O
   O1062    1.0    0.42510      0.54632      0.44286     Biso  1.000  O
   O1063    1.0    0.42510      0.54632      0.50000     Biso  1.000  O
   O1064    1.0    0.42510      0.54632      0.55714     Biso  1.000  O
   O1065    1.0    0.42510      0.54632      0.61429     Biso  1.000  O
   O1066    1.0    0.42510      0.54632      0.67142     Biso  1.000  O
   O1067    1.0    0.42510      0.54632      0.72858     Biso  1.000  O
   O1068    1.0    0.42510      0.54632      0.78572     Biso  1.000  O
   O1069    1.0    0.42510      0.54632      0.84286     Biso  1.000  O
   O1070    1.0    0.42654      0.83060      0.35714     Biso  1.000  O
   O1071    1.0    0.42654      0.83060      0.41429     Biso  1.000  O
   O1072    1.0    0.42654      0.83060      0.47143     Biso  1.000  O
   O1073    1.0    0.42654      0.83060      0.52857     Biso  1.000  O
   O1074    1.0    0.42654      0.83060      0.58571     Biso  1.000  O
   O1075    1.0    0.42654      0.83060      0.64286     Biso  1.000  O
   O1076    1.0    0.42714      0.14429      0.32858     Biso  1.000  O
   O1077    1.0    0.42714      0.14429      0.38571     Biso  1.000  O
   O1078    1.0    0.42714      0.14429      0.44286     Biso  1.000  O
   O1079    1.0    0.42714      0.14429      0.50000     Biso  1.000  O
   O1080    1.0    0.42714      0.14429      0.55714     Biso  1.000  O
   O1081    1.0    0.42714      0.14429      0.61429     Biso  1.000  O
   O1082    1.0    0.42714      0.14429      0.67142     Biso  1.000  O
   O1083    1.0    0.42857      0.42857      0.18571     Biso  1.000  O
   O1084    1.0    0.42857      0.42857      0.24285     Biso  1.000  O
   O1085    1.0    0.42857      0.42857      0.29999     Biso  1.000  O
   O1086    1.0    0.42857      0.42857      0.35714     Biso  1.000  O
   O1087    1.0    0.42857      0.42857      0.41429     Biso  1.000  O
   O1088    1.0    0.42857      0.42857      0.47143     Biso  1.000  O
   O1089    1.0    0.42857      0.42857      0.52857     Biso  1.000  O
   O1090    1.0    0.42857      0.42857      0.58571     Biso  1.000  O
   O1091    1.0    0.42857      0.42857      0.64286     Biso  1.000  O
   O1092    1.0    0.42857      0.42857      0.70001     Biso  1.000  O
   O1093    1.0    0.42857      0.42857      0.75715     Biso  1.000  O
   O1094    1.0    0.42857      0.42857      0.81429     Biso  1.000  O
   O1095    1.0    0.43001      0.71285      0.27142     Biso  1.000  O
   O1096    1.0    0.43001      0.71285      0.32858     Biso  1.000  O
   O1097    1.0    0.43001      0.71285      0.38571     Biso  1.000  O
   O1098    1.0    0.43001      0.71285      0.44286     Biso  1.000  O
   O1099    1.0    0.43001      0.71285      0.50000     Biso  1.000  O
   O1100    1.0    0.43001      0.71285      0.55714     Biso  1.000  O
   O1101    1.0    0.43001      0.71285      0.61429     Biso  1.000  O
   O1102    1.0    0.43001      0.71285      0.67142     Biso  1.000  O
   O1103    1.0    0.43001      0.71285      0.72858     Biso  1.000  O
   O1104    1.0    0.43204      0.31082      0.21428     Biso  1.000  O
   O1105    1.0    0.43204      0.31082      0.27142     Biso  1.000  O
   O1106    1.0    0.43204      0.31082      0.32858     Biso  1.000  O
   O1107    1.0    0.43204      0.31082      0.38571     Biso  1.000  O
   O1108    1.0    0.43204      0.31082      0.44286     Biso  1.000  O
   O1109    1.0    0.43204      0.31082      0.50000     Biso  1.000  O
   O1110    1.0    0.43204      0.31082      0.55714     Biso  1.000  O
   O1111    1.0    0.43204      0.31082      0.61429     Biso  1.000  O
   O1112    1.0    0.43204      0.31082      0.67142     Biso  1.000  O
   O1113    1.0    0.43204      0.31082      0.72858     Biso  1.000  O
   O1114    1.0    0.43204      0.31082      0.78572     Biso  1.000  O
   O1115    1.0    0.43347      0.59510      0.18571     Biso  1.000  O
   O1116    1.0    0.43347      0.59510      0.24285     Biso  1.000  O
   O1117    1.0    0.43347      0.59510      0.29999     Biso  1.000  O
   O1118    1.0    0.43347      0.59510      0.35714     Biso  1.000  O
   O1119    1.0    0.43347      0.59510      0.41429     Biso  1.000  O
   O1120    1.0    0.43347      0.59510      0.47143     Biso  1.000  O
   O1121    1.0    0.43347      0.59510      0.52857     Biso  1.000  O
   O1122    1.0    0.43347      0.59510      0.58571     Biso  1.000  O
   O1123    1.0    0.43347      0.59510      0.64286     Biso  1.000  O
   O1124    1.0    0.43347      0.59510      0.70001     Biso  1.000  O
   O1125    1.0    0.43347      0.59510      0.75715     Biso  1.000  O
   O1126    1.0    0.43347      0.59510      0.81429     Biso  1.000  O
   O1127    1.0    0.43550      0.19307      0.29999     Biso  1.000  O
   O1128    1.0    0.43550      0.19307      0.35714     Biso  1.000  O
   O1129    1.0    0.43550      0.19307      0.41429     Biso  1.000  O
   O1130    1.0    0.43550      0.19307      0.47143     Biso  1.000  O
   O1131    1.0    0.43550      0.19307      0.52857     Biso  1.000  O
   O1132    1.0    0.43550      0.19307      0.58571     Biso  1.000  O
   O1133    1.0    0.43550      0.19307      0.64286     Biso  1.000  O
   O1134    1.0    0.43550      0.19307      0.70001     Biso  1.000  O
   O1135    1.0    0.43694      0.47735      0.15714     Biso  1.000  O
   O1136    1.0    0.43694      0.47735      0.21428     Biso  1.000  O
   O1137    1.0    0.43694      0.47735      0.27142     Biso  1.000  O
   O1138    1.0    0.43694      0.47735      0.32858     Biso  1.000  O
   O1139    1.0    0.43694      0.47735      0.38571     Biso  1.000  O
   O1140    1.0    0.43694      0.47735      0.44286     Biso  1.000  O
   O1141    1.0    0.43694      0.47735      0.50000     Biso  1.000  O
   O1142    1.0    0.43694      0.47735      0.55714     Biso  1.000  O
   O1143    1.0    0.43694      0.47735      0.61429     Biso  1.000  O
   O1144    1.0    0.43694      0.47735      0.67142     Biso  1.000  O
   O1145    1.0    0.43694      0.47735      0.72858     Biso  1.000  O
   O1146    1.0    0.43694      0.47735      0.78572     Biso  1.000  O
   O1147    1.0    0.43694      0.47735      0.84286     Biso  1.000  O
   O1148    1.0    0.43838      0.76163      0.29999     Biso  1.000  O
   O1149    1.0    0.43838      0.76163      0.35714     Biso  1.000  O
   O1150    1.0    0.43838      0.76163      0.41429     Biso  1.000  O
   O1151    1.0    0.43838      0.76163      0.47143     Biso  1.000  O
   O1152    1.0    0.43838      0.76163      0.52857     Biso  1.000  O
   O1153    1.0    0.43838      0.76163      0.58571     Biso  1.000  O
   O1154    1.0    0.43838      0.76163      0.64286     Biso  1.000  O
   O1155    1.0    0.43838      0.76163      0.70001     Biso  1.000  O
   O1156    1.0    0.44041      0.35959      0.18571     Biso  1.000  O
   O1157    1.0    0.44041      0.35959      0.24285     Biso  1.000  O
   O1158    1.0    0.44041      0.35959      0.29999     Biso  1.000  O
   O1159    1.0    0.44041      0.35959      0.35714     Biso  1.000  O
   O1160    1.0    0.44041      0.35959      0.41429     Biso  1.000  O
   O1161    1.0    0.44041      0.35959      0.47143     Biso  1.000  O
   O1162    1.0    0.44041      0.35959      0.52857     Biso  1.000  O
   O1163    1.0    0.44041      0.35959      0.58571     Biso  1.000  O
   O1164    1.0    0.44041      0.35959      0.64286     Biso  1.000  O
   O1165    1.0    0.44041      0.35959      0.70001     Biso  1.000  O
   O1166    1.0    0.44041      0.35959      0.75715     Biso  1.000  O
   O1167    1.0    0.44041      0.35959      0.81429     Biso  1.000  O
   O1168    1.0    0.44184      0.64387      0.21428     Biso  1.000  O
   O1169    1.0    0.44184      0.64387      0.27142     Biso  1.000  O
   O1170    1.0    0.44184      0.64387      0.32858     Biso  1.000  O
   O1171    1.0    0.44184      0.64387      0.38571     Biso  1.000  O
   O1172    1.0    0.44184      0.64387      0.44286     Biso  1.000  O
   O1173    1.0    0.44184      0.64387      0.50000     Biso  1.000  O
   O1174    1.0    0.44184      0.64387      0.55714     Biso  1.000  O
   O1175    1.0    0.44184      0.64387      0.61429     Biso  1.000  O
   O1176    1.0    0.44184      0.64387      0.67142     Biso  1.000  O
   O1177    1.0    0.44184      0.64387      0.72858     Biso  1.000  O
   O1178    1.0    0.44184      0.64387      0.78572     Biso  1.000  O
   O1179    1.0    0.44387      0.24184      0.27142     Biso  1.000  O
   O1180    1.0    0.44387      0.24184      0.32858     Biso  1.000  O
   O1181    1.0    0.44387      0.24184      0.38571     Biso  1.000  O
   O1182    1.0    0.44387      0.24184      0.44286     Biso  1.000  O
   O1183    1.0    0.44387      0.24184      0.50000     Biso  1.000  O
   O1184    1.0    0.44387      0.24184      0.55714     Biso  1.000  O
   O1185    1.0    0.44387      0.24184      0.61429     Biso  1.000  O
   O1186    1.0    0.44387      0.24184      0.67142     Biso  1.000  O
   O1187    1.0    0.44387      0.24184      0.72858     Biso  1.000  O
   O1188    1.0    0.44531      0.52612      0.12857     Biso  1.000  O
   O1189    1.0    0.44531      0.52612      0.18571     Biso  1.000  O
   O1190    1.0    0.44531      0.52612      0.24285     Biso  1.000  O
   O1191    1.0    0.44531      0.52612      0.29999     Biso  1.000  O
   O1192    1.0    0.44531      0.52612      0.35714     Biso  1.000  O
   O1193    1.0    0.44531      0.52612      0.41429     Biso  1.000  O
   O1194    1.0    0.44531      0.52612      0.47143     Biso  1.000  O
   O1195    1.0    0.44531      0.52612      0.52857     Biso  1.000  O
   O1196    1.0    0.44531      0.52612      0.58571     Biso  1.000  O
   O1197    1.0    0.44531      0.52612      0.64286     Biso  1.000  O
   O1198    1.0    0.44531      0.52612      0.70001     Biso  1.000  O
   O1199    1.0    0.44531      0.52612      0.75715     Biso  1.000  O
   O1200    1.0    0.44531      0.52612      0.81429     Biso  1.000  O
   O1201    1.0    0.44531      0.52612      0.87143     Biso  1.000  O
   O1202    1.0    0.44674      0.81040      0.32858     Biso  1.000  O
   O1203    1.0    0.44674      0.81040      0.38571     Biso  1.000  O
   O1204    1.0    0.44674      0.81040      0.44286     Biso  1.000  O
   O1205    1.0    0.44674      0.81040      0.50000     Biso  1.000  O
   O1206    1.0    0.44674      0.81040      0.55714     Biso  1.000  O
   O1207    1.0    0.44674      0.81040      0.61429     Biso  1.000  O
   O1208    1.0    0.44674      0.81040      0.67142     Biso  1.000  O
   O1209    1.0    0.44877      0.40837      0.15714     Biso  1.000  O
   O1210    1.0    0.44877      0.40837      0.21428     Biso  1.000  O
   O1211    1.0    0.44877      0.40837      0.27142     Biso  1.000  O
   O1212    1.0    0.44877      0.40837      0.32858     Biso  1.000  O
   O1213    1.0    0.44877      0.40837      0.38571     Biso  1.000  O
   O1214    1.0    0.44877      0.40837      0.44286     Biso  1.000  O
   O1215    1.0    0.44877      0.40837      0.50000     Biso  1.000  O
   O1216    1.0    0.44877      0.40837      0.55714     Biso  1.000  O
   O1217    1.0    0.44877      0.40837      0.61429     Biso  1.000  O
   O1218    1.0    0.44877      0.40837      0.67142     Biso  1.000  O
   O1219    1.0    0.44877      0.40837      0.72858     Biso  1.000  O
   O1220    1.0    0.44877      0.40837      0.78572     Biso  1.000  O
   O1221    1.0    0.44877      0.40837      0.84286     Biso  1.000  O
   O1222    1.0    0.45021      0.69265      0.24285     Biso  1.000  O
   O1223    1.0    0.45021      0.69265      0.29999     Biso  1.000  O
   O1224    1.0    0.45021      0.69265      0.35714     Biso  1.000  O
   O1225    1.0    0.45021      0.69265      0.41429     Biso  1.000  O
   O1226    1.0    0.45021      0.69265      0.47143     Biso  1.000  O
   O1227    1.0    0.45021      0.69265      0.52857     Biso  1.000  O
   O1228    1.0    0.45021      0.69265      0.58571     Biso  1.000  O
   O1229    1.0    0.45021      0.69265      0.64286     Biso  1.000  O
   O1230    1.0    0.45021      0.69265      0.70001     Biso  1.000  O
   O1231    1.0    0.45021      0.69265      0.75715     Biso  1.000  O
   O1232    1.0    0.45224      0.29062      0.24285     Biso  1.000  O
   O1233    1.0    0.45224      0.29062      0.29999     Biso  1.000  O
   O1234    1.0    0.45224      0.29062      0.35714     Biso  1.000  O
   O1235    1.0    0.45224      0.29062      0.41429     Biso  1.000  O
   O1236    1.0    0.45224      0.29062      0.47143     Biso  1.000  O
   O1237    1.0    0.45224      0.29062      0.52857     Biso  1.000  O
   O1238    1.0    0.45224      0.29062      0.58571     Biso  1.000  O
   O1239    1.0    0.45224      0.29062      0.64286     Biso  1.000  O
   O1240    1.0    0.45224      0.29062      0.70001     Biso  1.000  O
   O1241    1.0    0.45224      0.29062      0.75715     Biso  1.000  O
   O1242    1.0    0.45368      0.57490      0.15714     Biso  1.000  O
   O1243    1.0    0.45368      0.57490      0.21428     Biso  1.000  O
   O1244    1.0    0.45368      0.57490      0.27142     Biso  1.000  O
   O1245    1.0    0.45368      0.57490      0.32858     Biso  1.000  O
   O1246    1.0    0.45368      0.57490      0.38571     Biso  1.000  O
   O1247    1.0    0.45368      0.57490      0.44286     Biso  1.000  O
   O1248    1.0    0.45368      0.57490      0.50000     Biso  1.000  O
   O1249    1.0    0.45368      0.57490      0.55714     Biso  1.000  O
   O1250    1.0    0.45368      0.57490      0.61429     Biso  1.000  O
   O1251    1.0    0.45368      0.57490      0.67142     Biso  1.000  O
   O1252    1.0    0.45368      0.57490      0.72858     Biso  1.000  O
   O1253    1.0    0.45368      0.57490      0.78572     Biso  1.000  O
   O1254    1.0    0.45368      0.57490      0.84286     Biso  1.000  O
   O1255    1.0    0.45571      0.17286      0.27142     Biso  1.000  O
   O1256    1.0    0.45571      0.17286      0.32858     Biso  1.000  O
   O1257    1.0    0.45571      0.17286      0.38571     Biso  1.000  O
   O1258    1.0    0.45571      0.17286      0.44286     Biso  1.000  O
   O1259    1.0    0.45571      0.17286      0.50000     Biso  1.000  O
   O1260    1.0    0.45571      0.17286      0.55714     Biso  1.000  O
   O1261    1.0    0.45571      0.17286      0.61429     Biso  1.000  O
   O1262    1.0    0.45571      0.17286      0.67142     Biso  1.000  O
   O1263    1.0    0.45571      0.17286      0.72858     Biso  1.000  O
   O1264    1.0    0.45714      0.45714      0.12857     Biso  1.000  O
   O1265    1.0    0.45714      0.45714      0.18571     Biso  1.000  O
   O1266    1.0    0.45714      0.45714      0.24285     Biso  1.000  O
   O1267    1.0    0.45714      0.45714      0.29999     Biso  1.000  O
   O1268    1.0    0.45714      0.45714      0.35714     Biso  1.000  O
   O1269    1.0    0.45714      0.45714      0.41429     Biso  1.000  O
   O1270    1.0    0.45714      0.45714      0.47143     Biso  1.000  O
   O1271    1.0    0.45714      0.45714      0.52857     Biso  1.000  O
   O1272    1.0    0.45714      0.45714      0.58571     Biso  1.000  O
   O1273    1.0    0.45714      0.45714      0.64286     Biso  1.000  O
   O1274    1.0    0.45714      0.45714      0.70001     Biso  1.000  O
   O1275    1.0    0.45714      0.45714      0.75715     Biso  1.000  O
   O1276    1.0    0.45714      0.45714      0.81429     Biso  1.000  O
   O1277    1.0    0.45714      0.45714      0.87143     Biso  1.000  O
   O1278    1.0    0.45858      0.74142      0.27142     Biso  1.000  O
   O1279    1.0    0.45858      0.74142      0.32858     Biso  1.000  O
   O1280    1.0    0.45858      0.74142      0.38571     Biso  1.000  O
   O1281    1.0    0.45858      0.74142      0.44286     Biso  1.000  O
   O1282    1.0    0.45858      0.74142      0.50000     Biso  1.000  O
   O1283    1.0    0.45858      0.74142      0.55714     Biso  1.000  O
   O1284    1.0    0.45858      0.74142      0.61429     Biso  1.000  O
   O1285    1.0    0.45858      0.74142      0.67142     Biso  1.000  O
   O1286    1.0    0.45858      0.74142      0.72858     Biso  1.000  O
   O1287    1.0    0.46061      0.33939      0.21428     Biso  1.000  O
   O1288    1.0    0.46061      0.33939      0.27142     Biso  1.000  O
   O1289    1.0    0.46061      0.33939      0.32858     Biso  1.000  O
   O1290    1.0    0.46061      0.33939      0.38571     Biso  1.000  O
   O1291    1.0    0.46061      0.33939      0.44286     Biso  1.000  O
   O1292    1.0    0.46061      0.33939      0.50000     Biso  1.000  O
   O1293    1.0    0.46061      0.33939      0.55714     Biso  1.000  O
   O1294    1.0    0.46061      0.33939      0.61429     Biso  1.000  O
   O1295    1.0    0.46061      0.33939      0.67142     Biso  1.000  O
   O1296    1.0    0.46061      0.33939      0.72858     Biso  1.000  O
   O1297    1.0    0.46061      0.33939      0.78572     Biso  1.000  O
   O1298    1.0    0.46204      0.62367      0.18571     Biso  1.000  O
   O1299    1.0    0.46204      0.62367      0.24285     Biso  1.000  O
   O1300    1.0    0.46204      0.62367      0.29999     Biso  1.000  O
   O1301    1.0    0.46204      0.62367      0.35714     Biso  1.000  O
   O1302    1.0    0.46204      0.62367      0.41429     Biso  1.000  O
   O1303    1.0    0.46204      0.62367      0.47143     Biso  1.000  O
   O1304    1.0    0.46204      0.62367      0.52857     Biso  1.000  O
   O1305    1.0    0.46204      0.62367      0.58571     Biso  1.000  O
   O1306    1.0    0.46204      0.62367      0.64286     Biso  1.000  O
   O1307    1.0    0.46204      0.62367      0.70001     Biso  1.000  O
   O1308    1.0    0.46204      0.62367      0.75715     Biso  1.000  O
   O1309    1.0    0.46204      0.62367      0.81429     Biso  1.000  O
   O1310    1.0    0.46408      0.22164      0.24285     Biso  1.000  O
   O1311    1.0    0.46408      0.22164      0.29999     Biso  1.000  O
   O1312    1.0    0.46408      0.22164      0.35714     Biso  1.000  O
   O1313    1.0    0.46408      0.22164      0.41429     Biso  1.000  O
   O1314    1.0    0.46408      0.22164      0.47143     Biso  1.000  O
   O1315    1.0    0.46408      0.22164      0.52857     Biso  1.000  O
   O1316    1.0    0.46408      0.22164      0.58571     Biso  1.000  O
   O1317    1.0    0.46408      0.22164      0.64286     Biso  1.000  O
   O1318    1.0    0.46408      0.22164      0.70001     Biso  1.000  O
   O1319    1.0    0.46408      0.22164      0.75715     Biso  1.000  O
   O1320    1.0    0.46551      0.50592      0.10000     Biso  1.000  O
   O1321    1.0    0.46551      0.50592      0.15714     Biso  1.000  O
   O1322    1.0    0.46551      0.50592      0.21428     Biso  1.000  O
   O1323    1.0    0.46551      0.50592      0.27142     Biso  1.000  O
   O1324    1.0    0.46551      0.50592      0.32858     Biso  1.000  O
   O1325    1.0    0.46551      0.50592      0.38571     Biso  1.000  O
   O1326    1.0    0.46551      0.50592      0.44286     Biso  1.000  O
   O1327    1.0    0.46551      0.50592      0.50000     Biso  1.000  O
   O1328    1.0    0.46551      0.50592      0.55714     Biso  1.000  O
   O1329    1.0    0.46551      0.50592      0.61429     Biso  1.000  O
   O1330    1.0    0.46551      0.50592      0.67142     Biso  1.000  O
   O1331    1.0    0.46551      0.50592      0.72858     Biso  1.000  O
   O1332    1.0    0.46551      0.50592      0.78572     Biso  1.000  O
   O1333    1.0    0.46551      0.50592      0.84286     Biso  1.000  O
   O1334    1.0    0.46551      0.50592      0.90000     Biso  1.000  O
   O1335    1.0    0.46695      0.79020      0.29999     Biso  1.000  O
   O1336    1.0    0.46695      0.79020      0.35714     Biso  1.000  O
   O1337    1.0    0.46695      0.79020      0.41429     Biso  1.000  O
   O1338    1.0    0.46695      0.79020      0.47143     Biso  1.000  O
   O1339    1.0    0.46695      0.79020      0.52857     Biso  1.000  O
   O1340    1.0    0.46695      0.79020      0.58571     Biso  1.000  O
   O1341    1.0    0.46695      0.79020      0.64286     Biso  1.000  O
   O1342    1.0    0.46695      0.79020      0.70001     Biso  1.000  O
   O1343    1.0    0.46898      0.38817      0.18571     Biso  1.000  O
   O1344    1.0    0.46898      0.38817      0.24285     Biso  1.000  O
   O1345    1.0    0.46898      0.38817      0.29999     Biso  1.000  O
   O1346    1.0    0.46898      0.38817      0.35714     Biso  1.000  O
   O1347    1.0    0.46898      0.38817      0.41429     Biso  1.000  O
   O1348    1.0    0.46898      0.38817      0.47143     Biso  1.000  O
   O1349    1.0    0.46898      0.38817      0.52857     Biso  1.000  O
   O1350    1.0    0.46898      0.38817      0.58571     Biso  1.000  O
   O1351    1.0    0.46898      0.38817      0.64286     Biso  1.000  O
   O1352    1.0    0.46898      0.38817      0.70001     Biso  1.000  O
   O1353    1.0    0.46898      0.38817      0.75715     Biso  1.000  O
   O1354    1.0    0.46898      0.38817      0.81429     Biso  1.000  O
   O1355    1.0    0.47041      0.67244      0.21428     Biso  1.000  O
   O1356    1.0    0.47041      0.67244      0.27142     Biso  1.000  O
   O1357    1.0    0.47041      0.67244      0.32858     Biso  1.000  O
   O1358    1.0    0.47041      0.67244      0.38571     Biso  1.000  O
   O1359    1.0    0.47041      0.67244      0.44286     Biso  1.000  O
   O1360    1.0    0.47041      0.67244      0.50000     Biso  1.000  O
   O1361    1.0    0.47041      0.67244      0.55714     Biso  1.000  O
   O1362    1.0    0.47041      0.67244      0.61429     Biso  1.000  O
   O1363    1.0    0.47041      0.67244      0.67142     Biso  1.000  O
   O1364    1.0    0.47041      0.67244      0.72858     Biso  1.000  O
   O1365    1.0    0.47041      0.67244      0.78572     Biso  1.000  O
   O1366    1.0    0.47244      0.27041      0.21428     Biso  1.000  O
   O1367    1.0    0.47244      0.27041      0.27142     Biso  1.000  O
   O1368    1.0    0.47244      0.27041      0.32858     Biso  1.000  O
   O1369    1.0    0.47244      0.27041      0.38571     Biso  1.000  O
   O1370    1.0    0.47244      0.27041      0.44286     Biso  1.000  O
   O1371    1.0    0.47244      0.27041      0.50000     Biso  1.000  O
   O1372    1.0    0.47244      0.27041      0.55714     Biso  1.000  O
   O1373    1.0    0.47244      0.27041      0.61429     Biso  1.000  O
   O1374    1.0    0.47244      0.27041      0.67142     Biso  1.000  O
   O1375    1.0    0.47244      0.27041      0.72858     Biso  1.000  O
   O1376    1.0    0.47244      0.27041      0.78572     Biso  1.000  O
   O1377    1.0    0.47388      0.55469      0.12857     Biso  1.000  O
   O1378    1.0    0.47388      0.55469      0.18571     Biso  1.000  O
   O1379    1.0    0.47388      0.55469      0.24285     Biso  1.000  O
   O1380    1.0    0.47388      0.55469      0.29999     Biso  1.000  O
   O1381    1.0    0.47388      0.55469      0.35714     Biso  1.000  O
   O1382    1.0    0.47388      0.55469      0.41429     Biso  1.000  O
   O1383    1.0    0.47388      0.55469      0.47143     Biso  1.000  O
   O1384    1.0    0.47388      0.55469      0.52857     Biso  1.000  O
   O1385    1.0    0.47388      0.55469      0.58571     Biso  1.000  O
   O1386    1.0    0.47388      0.55469      0.64286     Biso  1.000  O
   O1387    1.0    0.47388      0.55469      0.70001     Biso  1.000  O
   O1388    1.0    0.47388      0.55469      0.75715     Biso  1.000  O
   O1389    1.0    0.47388      0.55469      0.81429     Biso  1.000  O
   O1390    1.0    0.47388      0.55469      0.87143     Biso  1.000  O
   O1391    1.0    0.47532      0.83897      0.32858     Biso  1.000  O
   O1392    1.0    0.47532      0.83897      0.38571     Biso  1.000  O
   O1393    1.0    0.47532      0.83897      0.44286     Biso  1.000  O
   O1394    1.0    0.47532      0.83897      0.50000     Biso  1.000  O
   O1395    1.0    0.47532      0.83897      0.55714     Biso  1.000  O
   O1396    1.0    0.47532      0.83897      0.61429     Biso  1.000  O
   O1397    1.0    0.47532      0.83897      0.67142     Biso  1.000  O
   O1398    1.0    0.47591      0.15266      0.29999     Biso  1.000  O
   O1399    1.0    0.47591      0.15266      0.35714     Biso  1.000  O
   O1400    1.0    0.47591      0.15266      0.41429     Biso  1.000  O
   O1401    1.0    0.47591      0.15266      0.47143     Biso  1.000  O
   O1402    1.0    0.47591      0.15266      0.52857     Biso  1.000  O
   O1403    1.0    0.47591      0.15266      0.58571     Biso  1.000  O
   O1404    1.0    0.47591      0.15266      0.64286     Biso  1.000  O
   O1405    1.0    0.47591      0.15266      0.70001     Biso  1.000  O
   O1406    1.0    0.47735      0.43694      0.15714     Biso  1.000  O
   O1407    1.0    0.47735      0.43694      0.21428     Biso  1.000  O
   O1408    1.0    0.47735      0.43694      0.27142     Biso  1.000  O
   O1409    1.0    0.47735      0.43694      0.32858     Biso  1.000  O
   O1410    1.0    0.47735      0.43694      0.38571     Biso  1.000  O
   O1411    1.0    0.47735      0.43694      0.44286     Biso  1.000  O
   O1412    1.0    0.47735      0.43694      0.50000     Biso  1.000  O
   O1413    1.0    0.47735      0.43694      0.55714     Biso  1.000  O
   O1414    1.0    0.47735      0.43694      0.61429     Biso  1.000  O
   O1415    1.0    0.47735      0.43694      0.67142     Biso  1.000  O
   O1416    1.0    0.47735      0.43694      0.72858     Biso  1.000  O
   O1417    1.0    0.47735      0.43694      0.78572     Biso  1.000  O
   O1418    1.0    0.47735      0.43694      0.84286     Biso  1.000  O
   O1419    1.0    0.47878      0.72122      0.24285     Biso  1.000  O
   O1420    1.0    0.47878      0.72122      0.29999     Biso  1.000  O
   O1421    1.0    0.47878      0.72122      0.35714     Biso  1.000  O
   O1422    1.0    0.47878      0.72122      0.41429     Biso  1.000  O
   O1423    1.0    0.47878      0.72122      0.47143     Biso  1.000  O
   O1424    1.0    0.47878      0.72122      0.52857     Biso  1.000  O
   O1425    1.0    0.47878      0.72122      0.58571     Biso  1.000  O
   O1426    1.0    0.47878      0.72122      0.64286     Biso  1.000  O
   O1427    1.0    0.47878      0.72122      0.70001     Biso  1.000  O
   O1428    1.0    0.47878      0.72122      0.75715     Biso  1.000  O
   O1429    1.0    0.48081      0.31919      0.18571     Biso  1.000  O
   O1430    1.0    0.48081      0.31919      0.24285     Biso  1.000  O
   O1431    1.0    0.48081      0.31919      0.29999     Biso  1.000  O
   O1432    1.0    0.48081      0.31919      0.35714     Biso  1.000  O
   O1433    1.0    0.48081      0.31919      0.41429     Biso  1.000  O
   O1434    1.0    0.48081      0.31919      0.47143     Biso  1.000  O
   O1435    1.0    0.48081      0.31919      0.52857     Biso  1.000  O
   O1436    1.0    0.48081      0.31919      0.58571     Biso  1.000  O
   O1437    1.0    0.48081      0.31919      0.64286     Biso  1.000  O
   O1438    1.0    0.48081      0.31919      0.70001     Biso  1.000  O
   O1439    1.0    0.48081      0.31919      0.75715     Biso  1.000  O
   O1440    1.0    0.48081      0.31919      0.81429     Biso  1.000  O
   O1441    1.0    0.48225      0.60347      0.15714     Biso  1.000  O
   O1442    1.0    0.48225      0.60347      0.21428     Biso  1.000  O
   O1443    1.0    0.48225      0.60347      0.27142     Biso  1.000  O
   O1444    1.0    0.48225      0.60347      0.32858     Biso  1.000  O
   O1445    1.0    0.48225      0.60347      0.38571     Biso  1.000  O
   O1446    1.0    0.48225      0.60347      0.44286     Biso  1.000  O
   O1447    1.0    0.48225      0.60347      0.50000     Biso  1.000  O
   O1448    1.0    0.48225      0.60347      0.55714     Biso  1.000  O
   O1449    1.0    0.48225      0.60347      0.61429     Biso  1.000  O
   O1450    1.0    0.48225      0.60347      0.67142     Biso  1.000  O
   O1451    1.0    0.48225      0.60347      0.72858     Biso  1.000  O
   O1452    1.0    0.48225      0.60347      0.78572     Biso  1.000  O
   O1453    1.0    0.48225      0.60347      0.84286     Biso  1.000  O
   O1454    1.0    0.48428      0.20143      0.27142     Biso  1.000  O
   O1455    1.0    0.48428      0.20143      0.32858     Biso  1.000  O
   O1456    1.0    0.48428      0.20143      0.38571     Biso  1.000  O
   O1457    1.0    0.48428      0.20143      0.44286     Biso  1.000  O
   O1458    1.0    0.48428      0.20143      0.50000     Biso  1.000  O
   O1459    1.0    0.48428      0.20143      0.55714     Biso  1.000  O
   O1460    1.0    0.48428      0.20143      0.61429     Biso  1.000  O
   O1461    1.0    0.48428      0.20143      0.67142     Biso  1.000  O
   O1462    1.0    0.48428      0.20143      0.72858     Biso  1.000  O
   O1463    1.0    0.48571      0.48571      0.12857     Biso  1.000  O
   O1464    1.0    0.48571      0.48571      0.18571     Biso  1.000  O
   O1465    1.0    0.48571      0.48571      0.24285     Biso  1.000  O
   O1466    1.0    0.48571      0.48571      0.29999     Biso  1.000  O
   O1467    1.0    0.48571      0.48571      0.35714     Biso  1.000  O
   O1468    1.0    0.48571      0.48571      0.41429     Biso  1.000  O
   O1469    1.0    0.48571      0.48571      0.47143     Biso  1.000  O
   O1470    1.0    0.48571      0.48571      0.52857     Biso  1.000  O
   O1471    1.0    0.48571      0.48571      0.58571     Biso  1.000  O
   O1472    1.0    0.48571      0.48571      0.64286     Biso  1.000  O
   O1473    1.0    0.48571      0.48571      0.70001     Biso  1.000  O
   O1474    1.0    0.48571      0.48571      0.75715     Biso  1.000  O
   O1475    1.0    0.48571      0.48571      0.81429     Biso  1.000  O
   O1476    1.0    0.48571      0.48571      0.87143     Biso  1.000  O
   O1477    1.0    0.48715      0.76999      0.27142     Biso  1.000  O
   O1478    1.0    0.48715      0.76999      0.32858     Biso  1.000  O
   O1479    1.0    0.48715      0.76999      0.38571     Biso  1.000  O
   O1480    1.0    0.48715      0.76999      0.44286     Biso  1.000  O
   O1481    1.0    0.48715      0.76999      0.50000     Biso  1.000  O
   O1482    1.0    0.48715      0.76999      0.55714     Biso  1.000  O
   O1483    1.0    0.48715      0.76999      0.61429     Biso  1.000  O
   O1484    1.0    0.48715      0.76999      0.67142     Biso  1.000  O
   O1485    1.0    0.48715      0.76999      0.72858     Biso  1.000  O
   O1486    1.0    0.48918      0.36796      0.15714     Biso  1.000  O
   O1487    1.0    0.48918      0.36796      0.21428     Biso  1.000  O
   O1488    1.0    0.48918      0.36796      0.27142     Biso  1.000  O
   O1489    1.0    0.48918      0.36796      0.32858     Biso  1.000  O
   O1490    1.0    0.48918      0.36796      0.38571     Biso  1.000  O
   O1491    1.0    0.48918      0.36796      0.44286     Biso  1.000  O
   O1492    1.0    0.48918      0.36796      0.50000     Biso  1.000  O
   O1493    1.0    0.48918      0.36796      0.55714     Biso  1.000  O
   O1494    1.0    0.48918      0.36796      0.61429     Biso  1.000  O
   O1495    1.0    0.48918      0.36796      0.67142     Biso  1.000  O
   O1496    1.0    0.48918      0.36796      0.72858     Biso  1.000  O
   O1497    1.0    0.48918      0.36796      0.78572     Biso  1.000  O
   O1498    1.0    0.48918      0.36796      0.84286     Biso  1.000  O
   O1499    1.0    0.49062      0.65224      0.18571     Biso  1.000  O
   O1500    1.0    0.49062      0.65224      0.24285     Biso  1.000  O
   O1501    1.0    0.49062      0.65224      0.29999     Biso  1.000  O
   O1502    1.0    0.49062      0.65224      0.35714     Biso  1.000  O
   O1503    1.0    0.49062      0.65224      0.41429     Biso  1.000  O
   O1504    1.0    0.49062      0.65224      0.47143     Biso  1.000  O
   O1505    1.0    0.49062      0.65224      0.52857     Biso  1.000  O
   O1506    1.0    0.49062      0.65224      0.58571     Biso  1.000  O
   O1507    1.0    0.49062      0.65224      0.64286     Biso  1.000  O
   O1508    1.0    0.49062      0.65224      0.70001     Biso  1.000  O
   O1509    1.0    0.49062      0.65224      0.75715     Biso  1.000  O
   O1510    1.0    0.49062      0.65224      0.81429     Biso  1.000  O
   O1511    1.0    0.49265      0.25021      0.24285     Biso  1.000  O
   O1512    1.0    0.49265      0.25021      0.29999     Biso  1.000  O
   O1513    1.0    0.49265      0.25021      0.35714     Biso  1.000  O
   O1514    1.0    0.49265      0.25021      0.41429     Biso  1.000  O
   O1515    1.0    0.49265      0.25021      0.47143     Biso  1.000  O
   O1516    1.0    0.49265      0.25021      0.52857     Biso  1.000  O
   O1517    1.0    0.49265      0.25021      0.58571     Biso  1.000  O
   O1518    1.0    0.49265      0.25021      0.64286     Biso  1.000  O
   O1519    1.0    0.49265      0.25021      0.70001     Biso  1.000  O
   O1520    1.0    0.49265      0.25021      0.75715     Biso  1.000  O
   O1521    1.0    0.49408      0.53449      0.10000     Biso  1.000  O
   O1522    1.0    0.49408      0.53449      0.15714     Biso  1.000  O
   O1523    1.0    0.49408      0.53449      0.21428     Biso  1.000  O
   O1524    1.0    0.49408      0.53449      0.27142     Biso  1.000  O
   O1525    1.0    0.49408      0.53449      0.32858     Biso  1.000  O
   O1526    1.0    0.49408      0.53449      0.38571     Biso  1.000  O
   O1527    1.0    0.49408      0.53449      0.44286     Biso  1.000  O
   O1528    1.0    0.49408      0.53449      0.50000     Biso  1.000  O
   O1529    1.0    0.49408      0.53449      0.55714     Biso  1.000  O
   O1530    1.0    0.49408      0.53449      0.61429     Biso  1.000  O
   O1531    1.0    0.49408      0.53449      0.67142     Biso  1.000  O
   O1532    1.0    0.49408      0.53449      0.72858     Biso  1.000  O
   O1533    1.0    0.49408      0.53449      0.78572     Biso  1.000  O
   O1534    1.0    0.49408      0.53449      0.84286     Biso  1.000  O
   O1535    1.0    0.49408      0.53449      0.90000     Biso  1.000  O
   O1536    1.0    0.49552      0.81877      0.29999     Biso  1.000  O
   O1537    1.0    0.49552      0.81877      0.35714     Biso  1.000  O
   O1538    1.0    0.49552      0.81877      0.41429     Biso  1.000  O
   O1539    1.0    0.49552      0.81877      0.47143     Biso  1.000  O
   O1540    1.0    0.49552      0.81877      0.52857     Biso  1.000  O
   O1541    1.0    0.49552      0.81877      0.58571     Biso  1.000  O
   O1542    1.0    0.49552      0.81877      0.64286     Biso  1.000  O
   O1543    1.0    0.49552      0.81877      0.70001     Biso  1.000  O
   O1544    1.0    0.49755      0.41674      0.12857     Biso  1.000  O
   O1545    1.0    0.49755      0.41674      0.18571     Biso  1.000  O
   O1546    1.0    0.49755      0.41674      0.24285     Biso  1.000  O
   O1547    1.0    0.49755      0.41674      0.29999     Biso  1.000  O
   O1548    1.0    0.49755      0.41674      0.35714     Biso  1.000  O
   O1549    1.0    0.49755      0.41674      0.41429     Biso  1.000  O
   O1550    1.0    0.49755      0.41674      0.47143     Biso  1.000  O
   O1551    1.0    0.49755      0.41674      0.52857     Biso  1.000  O
   O1552    1.0    0.49755      0.41674      0.58571     Biso  1.000  O
   O1553    1.0    0.49755      0.41674      0.64286     Biso  1.000  O
   O1554    1.0    0.49755      0.41674      0.70001     Biso  1.000  O
   O1555    1.0    0.49755      0.41674      0.75715     Biso  1.000  O
   O1556    1.0    0.49755      0.41674      0.81429     Biso  1.000  O
   O1557    1.0    0.49755      0.41674      0.87143     Biso  1.000  O
   O1558    1.0    0.49898      0.70102      0.21428     Biso  1.000  O
   O1559    1.0    0.49898      0.70102      0.27142     Biso  1.000  O
   O1560    1.0    0.49898      0.70102      0.32858     Biso  1.000  O
   O1561    1.0    0.49898      0.70102      0.38571     Biso  1.000  O
   O1562    1.0    0.49898      0.70102      0.44286     Biso  1.000  O
   O1563    1.0    0.49898      0.70102      0.50000     Biso  1.000  O
   O1564    1.0    0.49898      0.70102      0.55714     Biso  1.000  O
   O1565    1.0    0.49898      0.70102      0.61429     Biso  1.000  O
   O1566    1.0    0.49898      0.70102      0.67142     Biso  1.000  O
   O1567    1.0    0.49898      0.70102      0.72858     Biso  1.000  O
   O1568    1.0    0.49898      0.70102      0.78572     Biso  1.000  O
   O1569    1.0    0.50102      0.29898      0.21428     Biso  1.000  O
   O1570    1.0    0.50102      0.29898      0.27142     Biso  1.000  O
   O1571    1.0    0.50102      0.29898      0.32858     Biso  1.000  O
   O1572    1.0    0.50102      0.29898      0.38571     Biso  1.000  O
   O1573    1.0    0.50102      0.29898      0.44286     Biso  1.000  O
   O1574    1.0    0.50102      0.29898      0.50000     Biso  1.000  O
   O1575    1.0    0.50102      0.29898      0.55714     Biso  1.000  O
   O1576    1.0    0.50102      0.29898      0.61429     Biso  1.000  O
   O1577    1.0    0.50102      0.29898      0.67142     Biso  1.000  O
   O1578    1.0    0.50102      0.29898      0.72858     Biso  1.000  O
   O1579    1.0    0.50102      0.29898      0.78572     Biso  1.000  O
   O1580    1.0    0.50245      0.58326      0.12857     Biso  1.000  O
   O1581    1.0    0.50245      0.58326      0.18571     Biso  1.000  O
   O1582    1.0    0.50245      0.58326      0.24285     Biso  1.000  O
   O1583    1.0    0.50245      0.58326      0.29999     Biso  1.000  O
   O1584    1.0    0.50245      0.58326      0.35714     Biso  1.000  O
   O1585    1.0    0.50245      0.58326      0.41429     Biso  1.000  O
   O1586    1.0    0.50245      0.58326      0.47143     Biso  1.000  O
   O1587    1.0    0.50245      0.58326      0.52857     Biso  1.000  O
   O1588    1.0    0.50245      0.58326      0.58571     Biso  1.000  O
   O1589    1.0    0.50245      0.58326      0.64286     Biso  1.000  O
   O1590    1.0    0.50245      0.58326      0.70001     Biso  1.000  O
   O1591    1.0    0.50245      0.58326      0.75715     Biso  1.000  O
   O1592    1.0    0.50245      0.58326      0.81429     Biso  1.000  O
   O1593    1.0    0.50245      0.58326      0.87143     Biso  1.000  O
   O1594    1.0    0.50448      0.18123      0.29999     Biso  1.000  O
   O1595    1.0    0.50448      0.18123      0.35714     Biso  1.000  O
   O1596    1.0    0.50448      0.18123      0.41429     Biso  1.000  O
   O1597    1.0    0.50448      0.18123      0.47143     Biso  1.000  O
   O1598    1.0    0.50448      0.18123      0.52857     Biso  1.000  O
   O1599    1.0    0.50448      0.18123      0.58571     Biso  1.000  O
   O1600    1.0    0.50448      0.18123      0.64286     Biso  1.000  O
   O1601    1.0    0.50448      0.18123      0.70001     Biso  1.000  O
   O1602    1.0    0.50592      0.46551      0.10000     Biso  1.000  O
   O1603    1.0    0.50592      0.46551      0.15714     Biso  1.000  O
   O1604    1.0    0.50592      0.46551      0.21428     Biso  1.000  O
   O1605    1.0    0.50592      0.46551      0.27142     Biso  1.000  O
   O1606    1.0    0.50592      0.46551      0.32858     Biso  1.000  O
   O1607    1.0    0.50592      0.46551      0.38571     Biso  1.000  O
   O1608    1.0    0.50592      0.46551      0.44286     Biso  1.000  O
   O1609    1.0    0.50592      0.46551      0.50000     Biso  1.000  O
   O1610    1.0    0.50592      0.46551      0.55714     Biso  1.000  O
   O1611    1.0    0.50592      0.46551      0.61429     Biso  1.000  O
   O1612    1.0    0.50592      0.46551      0.67142     Biso  1.000  O
   O1613    1.0    0.50592      0.46551      0.72858     Biso  1.000  O
   O1614    1.0    0.50592      0.46551      0.78572     Biso  1.000  O
   O1615    1.0    0.50592      0.46551      0.84286     Biso  1.000  O
   O1616    1.0    0.50592      0.46551      0.90000     Biso  1.000  O
   O1617    1.0    0.50735      0.74979      0.24285     Biso  1.000  O
   O1618    1.0    0.50735      0.74979      0.29999     Biso  1.000  O
   O1619    1.0    0.50735      0.74979      0.35714     Biso  1.000  O
   O1620    1.0    0.50735      0.74979      0.41429     Biso  1.000  O
   O1621    1.0    0.50735      0.74979      0.47143     Biso  1.000  O
   O1622    1.0    0.50735      0.74979      0.52857     Biso  1.000  O
   O1623    1.0    0.50735      0.74979      0.58571     Biso  1.000  O
   O1624    1.0    0.50735      0.74979      0.64286     Biso  1.000  O
   O1625    1.0    0.50735      0.74979      0.70001     Biso  1.000  O
   O1626    1.0    0.50735      0.74979      0.75715     Biso  1.000  O
   O1627    1.0    0.50938      0.34776      0.18571     Biso  1.000  O
   O1628    1.0    0.50938      0.34776      0.24285     Biso  1.000  O
   O1629    1.0    0.50938      0.34776      0.29999     Biso  1.000  O
   O1630    1.0    0.50938      0.34776      0.35714     Biso  1.000  O
   O1631    1.0    0.50938      0.34776      0.41429     Biso  1.000  O
   O1632    1.0    0.50938      0.34776      0.47143     Biso  1.000  O
   O1633    1.0    0.50938      0.34776      0.52857     Biso  1.000  O
   O1634    1.0    0.50938      0.34776      0.58571     Biso  1.000  O
   O1635    1.0    0.50938      0.34776      0.64286     Biso  1.000  O
   O1636    1.0    0.50938      0.34776      0.70001     Biso  1.000  O
   O1637    1.0    0.50938      0.34776      0.75715     Biso  1.000  O
   O1638    1.0    0.50938      0.34776      0.81429     Biso  1.000  O
   O1639    1.0    0.51082      0.63204      0.15714     Biso  1.000  O
   O1640    1.0    0.51082      0.63204      0.21428     Biso  1.000  O
   O1641    1.0    0.51082      0.63204      0.27142     Biso  1.000  O
   O1642    1.0    0.51082      0.63204      0.32858     Biso  1.000  O
   O1643    1.0    0.51082      0.63204      0.38571     Biso  1.000  O
   O1644    1.0    0.51082      0.63204      0.44286     Biso  1.000  O
   O1645    1.0    0.51082      0.63204      0.50000     Biso  1.000  O
   O1646    1.0    0.51082      0.63204      0.55714     Biso  1.000  O
   O1647    1.0    0.51082      0.63204      0.61429     Biso  1.000  O
   O1648    1.0    0.51082      0.63204      0.67142     Biso  1.000  O
   O1649    1.0    0.51082      0.63204      0.72858     Biso  1.000  O
   O1650    1.0    0.51082      0.63204      0.78572     Biso  1.000  O
   O1651    1.0    0.51082      0.63204      0.84286     Biso  1.000  O
   O1652    1.0    0.51285      0.23001      0.27142     Biso  1.000  O
   O1653    1.0    0.51285      0.23001      0.32858     Biso  1.000  O
   O1654    1.0    0.51285      0.23001      0.38571     Biso  1.000  O
   O1655    1.0    0.51285      0.23001      0.44286     Biso  1.000  O
   O1656    1.0    0.51285      0.23001      0.50000     Biso  1.000  O
   O1657    1.0    0.51285      0.23001      0.55714     Biso  1.000  O
   O1658    1.0    0.51285      0.23001      0.61429     Biso  1.000  O
   O1659    1.0    0.51285      0.23001      0.67142     Biso  1.000  O
   O1660    1.0    0.51285      0.23001      0.72858     Biso  1.000  O
   O1661    1.0    0.51429      0.51429      0.12857     Biso  1.000  O
   O1662    1.0    0.51429      0.51429      0.18571     Biso  1.000  O
   O1663    1.0    0.51429      0.51429      0.24285     Biso  1.000  O
   O1664    1.0    0.51429      0.51429      0.29999     Biso  1.000  O
   O1665    1.0    0.51429      0.51429      0.35714     Biso  1.000  O
   O1666    1.0    0.51429      0.51429      0.41429     Biso  1.000  O
   O1667    1.0    0.51429      0.51429      0.47143     Biso  1.000  O
   O1668    1.0    0.51429      0.51429      0.52857     Biso  1.000  O
   O1669    1.0    0.51429      0.51429      0.58571     Biso  1.000  O
   O1670    1.0    0.51429      0.51429      0.64286     Biso  1.000  O
   O1671    1.0    0.51429      0.51429      0.70001     Biso  1.000  O
   O1672    1.0    0.51429      0.51429      0.75715     Biso  1.000  O
   O1673    1.0    0.51429      0.51429      0.81429     Biso  1.000  O
   O1674    1.0    0.51429      0.51429      0.87143     Biso  1.000  O
   O1675    1.0    0.51572      0.79857      0.27142     Biso  1.000  O
   O1676    1.0    0.51572      0.79857      0.32858     Biso  1.000  O
   O1677    1.0    0.51572      0.79857      0.38571     Biso  1.000  O
   O1678    1.0    0.51572      0.79857      0.44286     Biso  1.000  O
   O1679    1.0    0.51572      0.79857      0.50000     Biso  1.000  O
   O1680    1.0    0.51572      0.79857      0.55714     Biso  1.000  O
   O1681    1.0    0.51572      0.79857      0.61429     Biso  1.000  O
   O1682    1.0    0.51572      0.79857      0.67142     Biso  1.000  O
   O1683    1.0    0.51572      0.79857      0.72858     Biso  1.000  O
   O1684    1.0    0.51775      0.39653      0.15714     Biso  1.000  O
   O1685    1.0    0.51775      0.39653      0.21428     Biso  1.000  O
   O1686    1.0    0.51775      0.39653      0.27142     Biso  1.000  O
   O1687    1.0    0.51775      0.39653      0.32858     Biso  1.000  O
   O1688    1.0    0.51775      0.39653      0.38571     Biso  1.000  O
   O1689    1.0    0.51775      0.39653      0.44286     Biso  1.000  O
   O1690    1.0    0.51775      0.39653      0.50000     Biso  1.000  O
   O1691    1.0    0.51775      0.39653      0.55714     Biso  1.000  O
   O1692    1.0    0.51775      0.39653      0.61429     Biso  1.000  O
   O1693    1.0    0.51775      0.39653      0.67142     Biso  1.000  O
   O1694    1.0    0.51775      0.39653      0.72858     Biso  1.000  O
   O1695    1.0    0.51775      0.39653      0.78572     Biso  1.000  O
   O1696    1.0    0.51775      0.39653      0.84286     Biso  1.000  O
   O1697    1.0    0.51919      0.68081      0.18571     Biso  1.000  O
   O1698    1.0    0.51919      0.68081      0.24285     Biso  1.000  O
   O1699    1.0    0.51919      0.68081      0.29999     Biso  1.000  O
   O1700    1.0    0.51919      0.68081      0.35714     Biso  1.000  O
   O1701    1.0    0.51919      0.68081      0.41429     Biso  1.000  O
   O1702    1.0    0.51919      0.68081      0.47143     Biso  1.000  O
   O1703    1.0    0.51919      0.68081      0.52857     Biso  1.000  O
   O1704    1.0    0.51919      0.68081      0.58571     Biso  1.000  O
   O1705    1.0    0.51919      0.68081      0.64286     Biso  1.000  O
   O1706    1.0    0.51919      0.68081      0.70001     Biso  1.000  O
   O1707    1.0    0.51919      0.68081      0.75715     Biso  1.000  O
   O1708    1.0    0.51919      0.68081      0.81429     Biso  1.000  O
   O1709    1.0    0.52122      0.27878      0.24285     Biso  1.000  O
   O1710    1.0    0.52122      0.27878      0.29999     Biso  1.000  O
   O1711    1.0    0.52122      0.27878      0.35714     Biso  1.000  O
   O1712    1.0    0.52122      0.27878      0.41429     Biso  1.000  O
   O1713    1.0    0.52122      0.27878      0.47143     Biso  1.000  O
   O1714    1.0    0.52122      0.27878      0.52857     Biso  1.000  O
   O1715    1.0    0.52122      0.27878      0.58571     Biso  1.000  O
   O1716    1.0    0.52122      0.27878      0.64286     Biso  1.000  O
   O1717    1.0    0.52122      0.27878      0.70001     Biso  1.000  O
   O1718    1.0    0.52122      0.27878      0.75715     Biso  1.000  O
   O1719    1.0    0.52265      0.56306      0.15714     Biso  1.000  O
   O1720    1.0    0.52265      0.56306      0.21428     Biso  1.000  O
   O1721    1.0    0.52265      0.56306      0.27142     Biso  1.000  O
   O1722    1.0    0.52265      0.56306      0.32858     Biso  1.000  O
   O1723    1.0    0.52265      0.56306      0.38571     Biso  1.000  O
   O1724    1.0    0.52265      0.56306      0.44286     Biso  1.000  O
   O1725    1.0    0.52265      0.56306      0.50000     Biso  1.000  O
   O1726    1.0    0.52265      0.56306      0.55714     Biso  1.000  O
   O1727    1.0    0.52265      0.56306      0.61429     Biso  1.000  O
   O1728    1.0    0.52265      0.56306      0.67142     Biso  1.000  O
   O1729    1.0    0.52265      0.56306      0.72858     Biso  1.000  O
   O1730    1.0    0.52265      0.56306      0.78572     Biso  1.000  O
   O1731    1.0    0.52265      0.56306      0.84286     Biso  1.000  O
   O1732    1.0    0.52409      0.84734      0.29999     Biso  1.000  O
   O1733    1.0    0.52409      0.84734      0.35714     Biso  1.000  O
   O1734    1.0    0.52409      0.84734      0.41429     Biso  1.000  O
   O1735    1.0    0.52409      0.84734      0.47143     Biso  1.000  O
   O1736    1.0    0.52409      0.84734      0.52857     Biso  1.000  O
   O1737    1.0    0.52409      0.84734      0.58571     Biso  1.000  O
   O1738    1.0    0.52409      0.84734      0.64286     Biso  1.000  O
   O1739    1.0    0.52409      0.84734      0.70001     Biso  1.000  O
   O1740    1.0    0.52468      0.16103      0.32858     Biso  1.000  O
   O1741    1.0    0.52468      0.16103      0.38571     Biso  1.000  O
   O1742    1.0    0.52468      0.16103      0.44286     Biso  1.000  O
   O1743    1.0    0.52468      0.16103      0.50000     Biso  1.000  O
   O1744    1.0    0.52468      0.16103      0.55714     Biso  1.000  O
   O1745    1.0    0.52468      0.16103      0.61429     Biso  1.000  O
   O1746    1.0    0.52468      0.16103      0.67142     Biso  1.000  O
   O1747    1.0    0.52612      0.44531      0.12857     Biso  1.000  O
   O1748    1.0    0.52612      0.44531      0.18571     Biso  1.000  O
   O1749    1.0    0.52612      0.44531      0.24285     Biso  1.000  O
   O1750    1.0    0.52612      0.44531      0.29999     Biso  1.000  O
   O1751    1.0    0.52612      0.44531      0.35714     Biso  1.000  O
   O1752    1.0    0.52612      0.44531      0.41429     Biso  1.000  O
   O1753    1.0    0.52612      0.44531      0.47143     Biso  1.000  O
   O1754    1.0    0.52612      0.44531      0.52857     Biso  1.000  O
   O1755    1.0    0.52612      0.44531      0.58571     Biso  1.000  O
   O1756    1.0    0.52612      0.44531      0.64286     Biso  1.000  O
   O1757    1.0    0.52612      0.44531      0.70001     Biso  1.000  O
   O1758    1.0    0.52612      0.44531      0.75715     Biso  1.000  O
   O1759    1.0    0.52612      0.44531      0.81429     Biso  1.000  O
   O1760    1.0    0.52612      0.44531      0.87143     Biso  1.000  O
   O1761    1.0    0.52756      0.72959      0.21428     Biso  1.000  O
   O1762    1.0    0.52756      0.72959      0.27142     Biso  1.000  O
   O1763    1.0    0.52756      0.72959      0.32858     Biso  1.000  O
   O1764    1.0    0.52756      0.72959      0.38571     Biso  1.000  O
   O1765    1.0    0.52756      0.72959      0.44286     Biso  1.000  O
   O1766    1.0    0.52756      0.72959      0.50000     Biso  1.000  O
   O1767    1.0    0.52756      0.72959      0.55714     Biso  1.000  O
   O1768    1.0    0.52756      0.72959      0.61429     Biso  1.000  O
   O1769    1.0    0.52756      0.72959      0.67142     Biso  1.000  O
   O1770    1.0    0.52756      0.72959      0.72858     Biso  1.000  O
   O1771    1.0    0.52756      0.72959      0.78572     Biso  1.000  O
   O1772    1.0    0.52959      0.32756      0.21428     Biso  1.000  O
   O1773    1.0    0.52959      0.32756      0.27142     Biso  1.000  O
   O1774    1.0    0.52959      0.32756      0.32858     Biso  1.000  O
   O1775    1.0    0.52959      0.32756      0.38571     Biso  1.000  O
   O1776    1.0    0.52959      0.32756      0.44286     Biso  1.000  O
   O1777    1.0    0.52959      0.32756      0.50000     Biso  1.000  O
   O1778    1.0    0.52959      0.32756      0.55714     Biso  1.000  O
   O1779    1.0    0.52959      0.32756      0.61429     Biso  1.000  O
   O1780    1.0    0.52959      0.32756      0.67142     Biso  1.000  O
   O1781    1.0    0.52959      0.32756      0.72858     Biso  1.000  O
   O1782    1.0    0.52959      0.32756      0.78572     Biso  1.000  O
   O1783    1.0    0.53102      0.61183      0.18571     Biso  1.000  O
   O1784    1.0    0.53102      0.61183      0.24285     Biso  1.000  O
   O1785    1.0    0.53102      0.61183      0.29999     Biso  1.000  O
   O1786    1.0    0.53102      0.61183      0.35714     Biso  1.000  O
   O1787    1.0    0.53102      0.61183      0.41429     Biso  1.000  O
   O1788    1.0    0.53102      0.61183      0.47143     Biso  1.000  O
   O1789    1.0    0.53102      0.61183      0.52857     Biso  1.000  O
   O1790    1.0    0.53102      0.61183      0.58571     Biso  1.000  O
   O1791    1.0    0.53102      0.61183      0.64286     Biso  1.000  O
   O1792    1.0    0.53102      0.61183      0.70001     Biso  1.000  O
   O1793    1.0    0.53102      0.61183      0.75715     Biso  1.000  O
   O1794    1.0    0.53102      0.61183      0.81429     Biso  1.000  O
   O1795    1.0    0.53305      0.20980      0.29999     Biso  1.000  O
   O1796    1.0    0.53305      0.20980      0.35714     Biso  1.000  O
   O1797    1.0    0.53305      0.20980      0.41429     Biso  1.000  O
   O1798    1.0    0.53305      0.20980      0.47143     Biso  1.000  O
   O1799    1.0    0.53305      0.20980      0.52857     Biso  1.000  O
   O1800    1.0    0.53305      0.20980      0.58571     Biso  1.000  O
   O1801    1.0    0.53305      0.20980      0.64286     Biso  1.000  O
   O1802    1.0    0.53305      0.20980      0.70001     Biso  1.000  O
   O1803    1.0    0.53449      0.49408      0.10000     Biso  1.000  O
   O1804    1.0    0.53449      0.49408      0.15714     Biso  1.000  O
   O1805    1.0    0.53449      0.49408      0.21428     Biso  1.000  O
   O1806    1.0    0.53449      0.49408      0.27142     Biso  1.000  O
   O1807    1.0    0.53449      0.49408      0.32858     Biso  1.000  O
   O1808    1.0    0.53449      0.49408      0.38571     Biso  1.000  O
   O1809    1.0    0.53449      0.49408      0.44286     Biso  1.000  O
   O1810    1.0    0.53449      0.49408      0.50000     Biso  1.000  O
   O1811    1.0    0.53449      0.49408      0.55714     Biso  1.000  O
   O1812    1.0    0.53449      0.49408      0.61429     Biso  1.000  O
   O1813    1.0    0.53449      0.49408      0.67142     Biso  1.000  O
   O1814    1.0    0.53449      0.49408      0.72858     Biso  1.000  O
   O1815    1.0    0.53449      0.49408      0.78572     Biso  1.000  O
   O1816    1.0    0.53449      0.49408      0.84286     Biso  1.000  O
   O1817    1.0    0.53449      0.49408      0.90000     Biso  1.000  O
   O1818    1.0    0.53592      0.77836      0.24285     Biso  1.000  O
   O1819    1.0    0.53592      0.77836      0.29999     Biso  1.000  O
   O1820    1.0    0.53592      0.77836      0.35714     Biso  1.000  O
   O1821    1.0    0.53592      0.77836      0.41429     Biso  1.000  O
   O1822    1.0    0.53592      0.77836      0.47143     Biso  1.000  O
   O1823    1.0    0.53592      0.77836      0.52857     Biso  1.000  O
   O1824    1.0    0.53592      0.77836      0.58571     Biso  1.000  O
   O1825    1.0    0.53592      0.77836      0.64286     Biso  1.000  O
   O1826    1.0    0.53592      0.77836      0.70001     Biso  1.000  O
   O1827    1.0    0.53592      0.77836      0.75715     Biso  1.000  O
   O1828    1.0    0.53796      0.37633      0.18571     Biso  1.000  O
   O1829    1.0    0.53796      0.37633      0.24285     Biso  1.000  O
   O1830    1.0    0.53796      0.37633      0.29999     Biso  1.000  O
   O1831    1.0    0.53796      0.37633      0.35714     Biso  1.000  O
   O1832    1.0    0.53796      0.37633      0.41429     Biso  1.000  O
   O1833    1.0    0.53796      0.37633      0.47143     Biso  1.000  O
   O1834    1.0    0.53796      0.37633      0.52857     Biso  1.000  O
   O1835    1.0    0.53796      0.37633      0.58571     Biso  1.000  O
   O1836    1.0    0.53796      0.37633      0.64286     Biso  1.000  O
   O1837    1.0    0.53796      0.37633      0.70001     Biso  1.000  O
   O1838    1.0    0.53796      0.37633      0.75715     Biso  1.000  O
   O1839    1.0    0.53796      0.37633      0.81429     Biso  1.000  O
   O1840    1.0    0.53939      0.66061      0.21428     Biso  1.000  O
   O1841    1.0    0.53939      0.66061      0.27142     Biso  1.000  O
   O1842    1.0    0.53939      0.66061      0.32858     Biso  1.000  O
   O1843    1.0    0.53939      0.66061      0.38571     Biso  1.000  O
   O1844    1.0    0.53939      0.66061      0.44286     Biso  1.000  O
   O1845    1.0    0.53939      0.66061      0.50000     Biso  1.000  O
   O1846    1.0    0.53939      0.66061      0.55714     Biso  1.000  O
   O1847    1.0    0.53939      0.66061      0.61429     Biso  1.000  O
   O1848    1.0    0.53939      0.66061      0.67142     Biso  1.000  O
   O1849    1.0    0.53939      0.66061      0.72858     Biso  1.000  O
   O1850    1.0    0.53939      0.66061      0.78572     Biso  1.000  O
   O1851    1.0    0.54142      0.25858      0.27142     Biso  1.000  O
   O1852    1.0    0.54142      0.25858      0.32858     Biso  1.000  O
   O1853    1.0    0.54142      0.25858      0.38571     Biso  1.000  O
   O1854    1.0    0.54142      0.25858      0.44286     Biso  1.000  O
   O1855    1.0    0.54142      0.25858      0.50000     Biso  1.000  O
   O1856    1.0    0.54142      0.25858      0.55714     Biso  1.000  O
   O1857    1.0    0.54142      0.25858      0.61429     Biso  1.000  O
   O1858    1.0    0.54142      0.25858      0.67142     Biso  1.000  O
   O1859    1.0    0.54142      0.25858      0.72858     Biso  1.000  O
   O1860    1.0    0.54286      0.54286      0.12857     Biso  1.000  O
   O1861    1.0    0.54286      0.54286      0.18571     Biso  1.000  O
   O1862    1.0    0.54286      0.54286      0.24285     Biso  1.000  O
   O1863    1.0    0.54286      0.54286      0.29999     Biso  1.000  O
   O1864    1.0    0.54286      0.54286      0.35714     Biso  1.000  O
   O1865    1.0    0.54286      0.54286      0.41429     Biso  1.000  O
   O1866    1.0    0.54286      0.54286      0.47143     Biso  1.000  O
   O1867    1.0    0.54286      0.54286      0.52857     Biso  1.000  O
   O1868    1.0    0.54286      0.54286      0.58571     Biso  1.000  O
   O1869    1.0    0.54286      0.54286      0.64286     Biso  1.000  O
   O1870    1.0    0.54286      0.54286      0.70001     Biso  1.000  O
   O1871    1.0    0.54286      0.54286      0.75715     Biso  1.000  O
   O1872    1.0    0.54286      0.54286      0.81429     Biso  1.000  O
   O1873    1.0    0.54286      0.54286      0.87143     Biso  1.000  O
   O1874    1.0    0.54429      0.82714      0.27142     Biso  1.000  O
   O1875    1.0    0.54429      0.82714      0.32858     Biso  1.000  O
   O1876    1.0    0.54429      0.82714      0.38571     Biso  1.000  O
   O1877    1.0    0.54429      0.82714      0.44286     Biso  1.000  O
   O1878    1.0    0.54429      0.82714      0.50000     Biso  1.000  O
   O1879    1.0    0.54429      0.82714      0.55714     Biso  1.000  O
   O1880    1.0    0.54429      0.82714      0.61429     Biso  1.000  O
   O1881    1.0    0.54429      0.82714      0.67142     Biso  1.000  O
   O1882    1.0    0.54429      0.82714      0.72858     Biso  1.000  O
   O1883    1.0    0.54632      0.42510      0.15714     Biso  1.000  O
   O1884    1.0    0.54632      0.42510      0.21428     Biso  1.000  O
   O1885    1.0    0.54632      0.42510      0.27142     Biso  1.000  O
   O1886    1.0    0.54632      0.42510      0.32858     Biso  1.000  O
   O1887    1.0    0.54632      0.42510      0.38571     Biso  1.000  O
   O1888    1.0    0.54632      0.42510      0.44286     Biso  1.000  O
   O1889    1.0    0.54632      0.42510      0.50000     Biso  1.000  O
   O1890    1.0    0.54632      0.42510      0.55714     Biso  1.000  O
   O1891    1.0    0.54632      0.42510      0.61429     Biso  1.000  O
   O1892    1.0    0.54632      0.42510      0.67142     Biso  1.000  O
   O1893    1.0    0.54632      0.42510      0.72858     Biso  1.000  O
   O1894    1.0    0.54632      0.42510      0.78572     Biso  1.000  O
   O1895    1.0    0.54632      0.42510      0.84286     Biso  1.000  O
   O1896    1.0    0.54776      0.70938      0.24285     Biso  1.000  O
   O1897    1.0    0.54776      0.70938      0.29999     Biso  1.000  O
   O1898    1.0    0.54776      0.70938      0.35714     Biso  1.000  O
   O1899    1.0    0.54776      0.70938      0.41429     Biso  1.000  O
   O1900    1.0    0.54776      0.70938      0.47143     Biso  1.000  O
   O1901    1.0    0.54776      0.70938      0.52857     Biso  1.000  O
   O1902    1.0    0.54776      0.70938      0.58571     Biso  1.000  O
   O1903    1.0    0.54776      0.70938      0.64286     Biso  1.000  O
   O1904    1.0    0.54776      0.70938      0.70001     Biso  1.000  O
   O1905    1.0    0.54776      0.70938      0.75715     Biso  1.000  O
   O1906    1.0    0.54979      0.30735      0.24285     Biso  1.000  O
   O1907    1.0    0.54979      0.30735      0.29999     Biso  1.000  O
   O1908    1.0    0.54979      0.30735      0.35714     Biso  1.000  O
   O1909    1.0    0.54979      0.30735      0.41429     Biso  1.000  O
   O1910    1.0    0.54979      0.30735      0.47143     Biso  1.000  O
   O1911    1.0    0.54979      0.30735      0.52857     Biso  1.000  O
   O1912    1.0    0.54979      0.30735      0.58571     Biso  1.000  O
   O1913    1.0    0.54979      0.30735      0.64286     Biso  1.000  O
   O1914    1.0    0.54979      0.30735      0.70001     Biso  1.000  O
   O1915    1.0    0.54979      0.30735      0.75715     Biso  1.000  O
   O1916    1.0    0.55123      0.59163      0.15714     Biso  1.000  O
   O1917    1.0    0.55123      0.59163      0.21428     Biso  1.000  O
   O1918    1.0    0.55123      0.59163      0.27142     Biso  1.000  O
   O1919    1.0    0.55123      0.59163      0.32858     Biso  1.000  O
   O1920    1.0    0.55123      0.59163      0.38571     Biso  1.000  O
   O1921    1.0    0.55123      0.59163      0.44286     Biso  1.000  O
   O1922    1.0    0.55123      0.59163      0.50000     Biso  1.000  O
   O1923    1.0    0.55123      0.59163      0.55714     Biso  1.000  O
   O1924    1.0    0.55123      0.59163      0.61429     Biso  1.000  O
   O1925    1.0    0.55123      0.59163      0.67142     Biso  1.000  O
   O1926    1.0    0.55123      0.59163      0.72858     Biso  1.000  O
   O1927    1.0    0.55123      0.59163      0.78572     Biso  1.000  O
   O1928    1.0    0.55123      0.59163      0.84286     Biso  1.000  O
   O1929    1.0    0.55326      0.18960      0.32858     Biso  1.000  O
   O1930    1.0    0.55326      0.18960      0.38571     Biso  1.000  O
   O1931    1.0    0.55326      0.18960      0.44286     Biso  1.000  O
   O1932    1.0    0.55326      0.18960      0.50000     Biso  1.000  O
   O1933    1.0    0.55326      0.18960      0.55714     Biso  1.000  O
   O1934    1.0    0.55326      0.18960      0.61429     Biso  1.000  O
   O1935    1.0    0.55326      0.18960      0.67142     Biso  1.000  O
   O1936    1.0    0.55469      0.47388      0.12857     Biso  1.000  O
   O1937    1.0    0.55469      0.47388      0.18571     Biso  1.000  O
   O1938    1.0    0.55469      0.47388      0.24285     Biso  1.000  O
   O1939    1.0    0.55469      0.47388      0.29999     Biso  1.000  O
   O1940    1.0    0.55469      0.47388      0.35714     Biso  1.000  O
   O1941    1.0    0.55469      0.47388      0.41429     Biso  1.000  O
   O1942    1.0    0.55469      0.47388      0.47143     Biso  1.000  O
   O1943    1.0    0.55469      0.47388      0.52857     Biso  1.000  O
   O1944    1.0    0.55469      0.47388      0.58571     Biso  1.000  O
   O1945    1.0    0.55469      0.47388      0.64286     Biso  1.000  O
   O1946    1.0    0.55469      0.47388      0.70001     Biso  1.000  O
   O1947    1.0    0.55469      0.47388      0.75715     Biso  1.000  O
   O1948    1.0    0.55469      0.47388      0.81429     Biso  1.000  O
   O1949    1.0    0.55469      0.47388      0.87143     Biso  1.000  O
   O1950    1.0    0.55613      0.75816      0.27142     Biso  1.000  O
   O1951    1.0    0.55613      0.75816      0.32858     Biso  1.000  O
   O1952    1.0    0.55613      0.75816      0.38571     Biso  1.000  O
   O1953    1.0    0.55613      0.75816      0.44286     Biso  1.000  O
   O1954    1.0    0.55613      0.75816      0.50000     Biso  1.000  O
   O1955    1.0    0.55613      0.75816      0.55714     Biso  1.000  O
   O1956    1.0    0.55613      0.75816      0.61429     Biso  1.000  O
   O1957    1.0    0.55613      0.75816      0.67142     Biso  1.000  O
   O1958    1.0    0.55613      0.75816      0.72858     Biso  1.000  O
   O1959    1.0    0.55816      0.35613      0.21428     Biso  1.000  O
   O1960    1.0    0.55816      0.35613      0.27142     Biso  1.000  O
   O1961    1.0    0.55816      0.35613      0.32858     Biso  1.000  O
   O1962    1.0    0.55816      0.35613      0.38571     Biso  1.000  O
   O1963    1.0    0.55816      0.35613      0.44286     Biso  1.000  O
   O1964    1.0    0.55816      0.35613      0.50000     Biso  1.000  O
   O1965    1.0    0.55816      0.35613      0.55714     Biso  1.000  O
   O1966    1.0    0.55816      0.35613      0.61429     Biso  1.000  O
   O1967    1.0    0.55816      0.35613      0.67142     Biso  1.000  O
   O1968    1.0    0.55816      0.35613      0.72858     Biso  1.000  O
   O1969    1.0    0.55816      0.35613      0.78572     Biso  1.000  O
   O1970    1.0    0.55959      0.64041      0.18571     Biso  1.000  O
   O1971    1.0    0.55959      0.64041      0.24285     Biso  1.000  O
   O1972    1.0    0.55959      0.64041      0.29999     Biso  1.000  O
   O1973    1.0    0.55959      0.64041      0.35714     Biso  1.000  O
   O1974    1.0    0.55959      0.64041      0.41429     Biso  1.000  O
   O1975    1.0    0.55959      0.64041      0.47143     Biso  1.000  O
   O1976    1.0    0.55959      0.64041      0.52857     Biso  1.000  O
   O1977    1.0    0.55959      0.64041      0.58571     Biso  1.000  O
   O1978    1.0    0.55959      0.64041      0.64286     Biso  1.000  O
   O1979    1.0    0.55959      0.64041      0.70001     Biso  1.000  O
   O1980    1.0    0.55959      0.64041      0.75715     Biso  1.000  O
   O1981    1.0    0.55959      0.64041      0.81429     Biso  1.000  O
   O1982    1.0    0.56162      0.23837      0.29999     Biso  1.000  O
   O1983    1.0    0.56162      0.23837      0.35714     Biso  1.000  O
   O1984    1.0    0.56162      0.23837      0.41429     Biso  1.000  O
   O1985    1.0    0.56162      0.23837      0.47143     Biso  1.000  O
   O1986    1.0    0.56162      0.23837      0.52857     Biso  1.000  O
   O1987    1.0    0.56162      0.23837      0.58571     Biso  1.000  O
   O1988    1.0    0.56162      0.23837      0.64286     Biso  1.000  O
   O1989    1.0    0.56162      0.23837      0.70001     Biso  1.000  O
   O1990    1.0    0.56306      0.52265      0.15714     Biso  1.000  O
   O1991    1.0    0.56306      0.52265      0.21428     Biso  1.000  O
   O1992    1.0    0.56306      0.52265      0.27142     Biso  1.000  O
   O1993    1.0    0.56306      0.52265      0.32858     Biso  1.000  O
   O1994    1.0    0.56306      0.52265      0.38571     Biso  1.000  O
   O1995    1.0    0.56306      0.52265      0.44286     Biso  1.000  O
   O1996    1.0    0.56306      0.52265      0.50000     Biso  1.000  O
   O1997    1.0    0.56306      0.52265      0.55714     Biso  1.000  O
   O1998    1.0    0.56306      0.52265      0.61429     Biso  1.000  O
   O1999    1.0    0.56306      0.52265      0.67142     Biso  1.000  O
   O2000    1.0    0.56306      0.52265      0.72858     Biso  1.000  O
   O2001    1.0    0.56306      0.52265      0.78572     Biso  1.000  O
   O2002    1.0    0.56306      0.52265      0.84286     Biso  1.000  O
   O2003    1.0    0.56450      0.80693      0.29999     Biso  1.000  O
   O2004    1.0    0.56450      0.80693      0.35714     Biso  1.000  O
   O2005    1.0    0.56450      0.80693      0.41429     Biso  1.000  O
   O2006    1.0    0.56450      0.80693      0.47143     Biso  1.000  O
   O2007    1.0    0.56450      0.80693      0.52857     Biso  1.000  O
   O2008    1.0    0.56450      0.80693      0.58571     Biso  1.000  O
   O2009    1.0    0.56450      0.80693      0.64286     Biso  1.000  O
   O2010    1.0    0.56450      0.80693      0.70001     Biso  1.000  O
   O2011    1.0    0.56653      0.40490      0.18571     Biso  1.000  O
   O2012    1.0    0.56653      0.40490      0.24285     Biso  1.000  O
   O2013    1.0    0.56653      0.40490      0.29999     Biso  1.000  O
   O2014    1.0    0.56653      0.40490      0.35714     Biso  1.000  O
   O2015    1.0    0.56653      0.40490      0.41429     Biso  1.000  O
   O2016    1.0    0.56653      0.40490      0.47143     Biso  1.000  O
   O2017    1.0    0.56653      0.40490      0.52857     Biso  1.000  O
   O2018    1.0    0.56653      0.40490      0.58571     Biso  1.000  O
   O2019    1.0    0.56653      0.40490      0.64286     Biso  1.000  O
   O2020    1.0    0.56653      0.40490      0.70001     Biso  1.000  O
   O2021    1.0    0.56653      0.40490      0.75715     Biso  1.000  O
   O2022    1.0    0.56653      0.40490      0.81429     Biso  1.000  O
   O2023    1.0    0.56796      0.68918      0.21428     Biso  1.000  O
   O2024    1.0    0.56796      0.68918      0.27142     Biso  1.000  O
   O2025    1.0    0.56796      0.68918      0.32858     Biso  1.000  O
   O2026    1.0    0.56796      0.68918      0.38571     Biso  1.000  O
   O2027    1.0    0.56796      0.68918      0.44286     Biso  1.000  O
   O2028    1.0    0.56796      0.68918      0.50000     Biso  1.000  O
   O2029    1.0    0.56796      0.68918      0.55714     Biso  1.000  O
   O2030    1.0    0.56796      0.68918      0.61429     Biso  1.000  O
   O2031    1.0    0.56796      0.68918      0.67142     Biso  1.000  O
   O2032    1.0    0.56796      0.68918      0.72858     Biso  1.000  O
   O2033    1.0    0.56796      0.68918      0.78572     Biso  1.000  O
   O2034    1.0    0.56999      0.28715      0.27142     Biso  1.000  O
   O2035    1.0    0.56999      0.28715      0.32858     Biso  1.000  O
   O2036    1.0    0.56999      0.28715      0.38571     Biso  1.000  O
   O2037    1.0    0.56999      0.28715      0.44286     Biso  1.000  O
   O2038    1.0    0.56999      0.28715      0.50000     Biso  1.000  O
   O2039    1.0    0.56999      0.28715      0.55714     Biso  1.000  O
   O2040    1.0    0.56999      0.28715      0.61429     Biso  1.000  O
   O2041    1.0    0.56999      0.28715      0.67142     Biso  1.000  O
   O2042    1.0    0.56999      0.28715      0.72858     Biso  1.000  O
   O2043    1.0    0.57143      0.57143      0.18571     Biso  1.000  O
   O2044    1.0    0.57143      0.57143      0.24285     Biso  1.000  O
   O2045    1.0    0.57143      0.57143      0.29999     Biso  1.000  O
   O2046    1.0    0.57143      0.57143      0.35714     Biso  1.000  O
   O2047    1.0    0.57143      0.57143      0.41429     Biso  1.000  O
   O2048    1.0    0.57143      0.57143      0.47143     Biso  1.000  O
   O2049    1.0    0.57143      0.57143      0.52857     Biso  1.000  O
   O2050    1.0    0.57143      0.57143      0.58571     Biso  1.000  O
   O2051    1.0    0.57143      0.57143      0.64286     Biso  1.000  O
   O2052    1.0    0.57143      0.57143      0.70001     Biso  1.000  O
   O2053    1.0    0.57143      0.57143      0.75715     Biso  1.000  O
   O2054    1.0    0.57143      0.57143      0.81429     Biso  1.000  O
   O2055    1.0    0.57286      0.85571      0.32858     Biso  1.000  O
   O2056    1.0    0.57286      0.85571      0.38571     Biso  1.000  O
   O2057    1.0    0.57286      0.85571      0.44286     Biso  1.000  O
   O2058    1.0    0.57286      0.85571      0.50000     Biso  1.000  O
   O2059    1.0    0.57286      0.85571      0.55714     Biso  1.000  O
   O2060    1.0    0.57286      0.85571      0.61429     Biso  1.000  O
   O2061    1.0    0.57286      0.85571      0.67142     Biso  1.000  O
   O2062    1.0    0.57346      0.16940      0.35714     Biso  1.000  O
   O2063    1.0    0.57346      0.16940      0.41429     Biso  1.000  O
   O2064    1.0    0.57346      0.16940      0.47143     Biso  1.000  O
   O2065    1.0    0.57346      0.16940      0.52857     Biso  1.000  O
   O2066    1.0    0.57346      0.16940      0.58571     Biso  1.000  O
   O2067    1.0    0.57346      0.16940      0.64286     Biso  1.000  O
   O2068    1.0    0.57490      0.45368      0.15714     Biso  1.000  O
   O2069    1.0    0.57490      0.45368      0.21428     Biso  1.000  O
   O2070    1.0    0.57490      0.45368      0.27142     Biso  1.000  O
   O2071    1.0    0.57490      0.45368      0.32858     Biso  1.000  O
   O2072    1.0    0.57490      0.45368      0.38571     Biso  1.000  O
   O2073    1.0    0.57490      0.45368      0.44286     Biso  1.000  O
   O2074    1.0    0.57490      0.45368      0.50000     Biso  1.000  O
   O2075    1.0    0.57490      0.45368      0.55714     Biso  1.000  O
   O2076    1.0    0.57490      0.45368      0.61429     Biso  1.000  O
   O2077    1.0    0.57490      0.45368      0.67142     Biso  1.000  O
   O2078    1.0    0.57490      0.45368      0.72858     Biso  1.000  O
   O2079    1.0    0.57490      0.45368      0.78572     Biso  1.000  O
   O2080    1.0    0.57490      0.45368      0.84286     Biso  1.000  O
   O2081    1.0    0.57633      0.73796      0.24285     Biso  1.000  O
   O2082    1.0    0.57633      0.73796      0.29999     Biso  1.000  O
   O2083    1.0    0.57633      0.73796      0.35714     Biso  1.000  O
   O2084    1.0    0.57633      0.73796      0.41429     Biso  1.000  O
   O2085    1.0    0.57633      0.73796      0.47143     Biso  1.000  O
   O2086    1.0    0.57633      0.73796      0.52857     Biso  1.000  O
   O2087    1.0    0.57633      0.73796      0.58571     Biso  1.000  O
   O2088    1.0    0.57633      0.73796      0.64286     Biso  1.000  O
   O2089    1.0    0.57633      0.73796      0.70001     Biso  1.000  O
   O2090    1.0    0.57633      0.73796      0.75715     Biso  1.000  O
   O2091    1.0    0.57836      0.33592      0.24285     Biso  1.000  O
   O2092    1.0    0.57836      0.33592      0.29999     Biso  1.000  O
   O2093    1.0    0.57836      0.33592      0.35714     Biso  1.000  O
   O2094    1.0    0.57836      0.33592      0.41429     Biso  1.000  O
   O2095    1.0    0.57836      0.33592      0.47143     Biso  1.000  O
   O2096    1.0    0.57836      0.33592      0.52857     Biso  1.000  O
   O2097    1.0    0.57836      0.33592      0.58571     Biso  1.000  O
   O2098    1.0    0.57836      0.33592      0.64286     Biso  1.000  O
   O2099    1.0    0.57836      0.33592      0.70001     Biso  1.000  O
   O2100    1.0    0.57836      0.33592      0.75715     Biso  1.000  O
   O2101    1.0    0.57980      0.62020      0.21428     Biso  1.000  O
   O2102    1.0    0.57980      0.62020      0.27142     Biso  1.000  O
   O2103    1.0    0.57980      0.62020      0.32858     Biso  1.000  O
   O2104    1.0    0.57980      0.62020      0.38571     Biso  1.000  O
   O2105    1.0    0.57980      0.62020      0.44286     Biso  1.000  O
   O2106    1.0    0.57980      0.62020      0.50000     Biso  1.000  O
   O2107    1.0    0.57980      0.62020      0.55714     Biso  1.000  O
   O2108    1.0    0.57980      0.62020      0.61429     Biso  1.000  O
   O2109    1.0    0.57980      0.62020      0.67142     Biso  1.000  O
   O2110    1.0    0.57980      0.62020      0.72858     Biso  1.000  O
   O2111    1.0    0.57980      0.62020      0.78572     Biso  1.000  O
   O2112    1.0    0.58183      0.21817      0.32858     Biso  1.000  O
   O2113    1.0    0.58183      0.21817      0.38571     Biso  1.000  O
   O2114    1.0    0.58183      0.21817      0.44286     Biso  1.000  O
   O2115    1.0    0.58183      0.21817      0.50000     Biso  1.000  O
   O2116    1.0    0.58183      0.21817      0.55714     Biso  1.000  O
   O2117    1.0    0.58183      0.21817      0.61429     Biso  1.000  O
   O2118    1.0    0.58183      0.21817      0.67142     Biso  1.000  O
   O2119    1.0    0.58326      0.50245      0.12857     Biso  1.000  O
   O2120    1.0    0.58326      0.50245      0.18571     Biso  1.000  O
   O2121    1.0    0.58326      0.50245      0.24285     Biso  1.000  O
   O2122    1.0    0.58326      0.50245      0.29999     Biso  1.000  O
   O2123    1.0    0.58326      0.50245      0.35714     Biso  1.000  O
   O2124    1.0    0.58326      0.50245      0.41429     Biso  1.000  O
   O2125    1.0    0.58326      0.50245      0.47143     Biso  1.000  O
   O2126    1.0    0.58326      0.50245      0.52857     Biso  1.000  O
   O2127    1.0    0.58326      0.50245      0.58571     Biso  1.000  O
   O2128    1.0    0.58326      0.50245      0.64286     Biso  1.000  O
   O2129    1.0    0.58326      0.50245      0.70001     Biso  1.000  O
   O2130    1.0    0.58326      0.50245      0.75715     Biso  1.000  O
   O2131    1.0    0.58326      0.50245      0.81429     Biso  1.000  O
   O2132    1.0    0.58326      0.50245      0.87143     Biso  1.000  O
   O2133    1.0    0.58470      0.78673      0.27142     Biso  1.000  O
   O2134    1.0    0.58470      0.78673      0.32858     Biso  1.000  O
   O2135    1.0    0.58470      0.78673      0.38571     Biso  1.000  O
   O2136    1.0    0.58470      0.78673      0.44286     Biso  1.000  O
   O2137    1.0    0.58470      0.78673      0.50000     Biso  1.000  O
   O2138    1.0    0.58470      0.78673      0.55714     Biso  1.000  O
   O2139    1.0    0.58470      0.78673      0.61429     Biso  1.000  O
   O2140    1.0    0.58470      0.78673      0.67142     Biso  1.000  O
   O2141    1.0    0.58470      0.78673      0.72858     Biso  1.000  O
   O2142    1.0    0.58673      0.38470      0.21428     Biso  1.000  O
   O2143    1.0    0.58673      0.38470      0.27142     Biso  1.000  O
   O2144    1.0    0.58673      0.38470      0.32858     Biso  1.000  O
   O2145    1.0    0.58673      0.38470      0.38571     Biso  1.000  O
   O2146    1.0    0.58673      0.38470      0.44286     Biso  1.000  O
   O2147    1.0    0.58673      0.38470      0.50000     Biso  1.000  O
   O2148    1.0    0.58673      0.38470      0.55714     Biso  1.000  O
   O2149    1.0    0.58673      0.38470      0.61429     Biso  1.000  O
   O2150    1.0    0.58673      0.38470      0.67142     Biso  1.000  O
   O2151    1.0    0.58673      0.38470      0.72858     Biso  1.000  O
   O2152    1.0    0.58673      0.38470      0.78572     Biso  1.000  O
   O2153    1.0    0.58817      0.66898      0.24285     Biso  1.000  O
   O2154    1.0    0.58817      0.66898      0.29999     Biso  1.000  O
   O2155    1.0    0.58817      0.66898      0.35714     Biso  1.000  O
   O2156    1.0    0.58817      0.66898      0.41429     Biso  1.000  O
   O2157    1.0    0.58817      0.66898      0.47143     Biso  1.000  O
   O2158    1.0    0.58817      0.66898      0.52857     Biso  1.000  O
   O2159    1.0    0.58817      0.66898      0.58571     Biso  1.000  O
   O2160    1.0    0.58817      0.66898      0.64286     Biso  1.000  O
   O2161    1.0    0.58817      0.66898      0.70001     Biso  1.000  O
   O2162    1.0    0.58817      0.66898      0.75715     Biso  1.000  O
   O2163    1.0    0.59020      0.26695      0.29999     Biso  1.000  O
   O2164    1.0    0.59020      0.26695      0.35714     Biso  1.000  O
   O2165    1.0    0.59020      0.26695      0.41429     Biso  1.000  O
   O2166    1.0    0.59020      0.26695      0.47143     Biso  1.000  O
   O2167    1.0    0.59020      0.26695      0.52857     Biso  1.000  O
   O2168    1.0    0.59020      0.26695      0.58571     Biso  1.000  O
   O2169    1.0    0.59020      0.26695      0.64286     Biso  1.000  O
   O2170    1.0    0.59020      0.26695      0.70001     Biso  1.000  O
   O2171    1.0    0.59163      0.55123      0.15714     Biso  1.000  O
   O2172    1.0    0.59163      0.55123      0.21428     Biso  1.000  O
   O2173    1.0    0.59163      0.55123      0.27142     Biso  1.000  O
   O2174    1.0    0.59163      0.55123      0.32858     Biso  1.000  O
   O2175    1.0    0.59163      0.55123      0.38571     Biso  1.000  O
   O2176    1.0    0.59163      0.55123      0.44286     Biso  1.000  O
   O2177    1.0    0.59163      0.55123      0.50000     Biso  1.000  O
   O2178    1.0    0.59163      0.55123      0.55714     Biso  1.000  O
   O2179    1.0    0.59163      0.55123      0.61429     Biso  1.000  O
   O2180    1.0    0.59163      0.55123      0.67142     Biso  1.000  O
   O2181    1.0    0.59163      0.55123      0.72858     Biso  1.000  O
   O2182    1.0    0.59163      0.55123      0.78572     Biso  1.000  O
   O2183    1.0    0.59163      0.55123      0.84286     Biso  1.000  O
   O2184    1.0    0.59307      0.83551      0.29999     Biso  1.000  O
   O2185    1.0    0.59307      0.83551      0.35714     Biso  1.000  O
   O2186    1.0    0.59307      0.83551      0.41429     Biso  1.000  O
   O2187    1.0    0.59307      0.83551      0.47143     Biso  1.000  O
   O2188    1.0    0.59307      0.83551      0.52857     Biso  1.000  O
   O2189    1.0    0.59307      0.83551      0.58571     Biso  1.000  O
   O2190    1.0    0.59307      0.83551      0.64286     Biso  1.000  O
   O2191    1.0    0.59307      0.83551      0.70001     Biso  1.000  O
   O2192    1.0    0.59510      0.43347      0.18571     Biso  1.000  O
   O2193    1.0    0.59510      0.43347      0.24285     Biso  1.000  O
   O2194    1.0    0.59510      0.43347      0.29999     Biso  1.000  O
   O2195    1.0    0.59510      0.43347      0.35714     Biso  1.000  O
   O2196    1.0    0.59510      0.43347      0.41429     Biso  1.000  O
   O2197    1.0    0.59510      0.43347      0.47143     Biso  1.000  O
   O2198    1.0    0.59510      0.43347      0.52857     Biso  1.000  O
   O2199    1.0    0.59510      0.43347      0.58571     Biso  1.000  O
   O2200    1.0    0.59510      0.43347      0.64286     Biso  1.000  O
   O2201    1.0    0.59510      0.43347      0.70001     Biso  1.000  O
   O2202    1.0    0.59510      0.43347      0.75715     Biso  1.000  O
   O2203    1.0    0.59510      0.43347      0.81429     Biso  1.000  O
   O2204    1.0    0.59653      0.71775      0.27142     Biso  1.000  O
   O2205    1.0    0.59653      0.71775      0.32858     Biso  1.000  O
   O2206    1.0    0.59653      0.71775      0.38571     Biso  1.000  O
   O2207    1.0    0.59653      0.71775      0.44286     Biso  1.000  O
   O2208    1.0    0.59653      0.71775      0.50000     Biso  1.000  O
   O2209    1.0    0.59653      0.71775      0.55714     Biso  1.000  O
   O2210    1.0    0.59653      0.71775      0.61429     Biso  1.000  O
   O2211    1.0    0.59653      0.71775      0.67142     Biso  1.000  O
   O2212    1.0    0.59653      0.71775      0.72858     Biso  1.000  O
   O2213    1.0    0.59856      0.31572      0.27142     Biso  1.000  O
   O2214    1.0    0.59856      0.31572      0.32858     Biso  1.000  O
   O2215    1.0    0.59856      0.31572      0.38571     Biso  1.000  O
   O2216    1.0    0.59856      0.31572      0.44286     Biso  1.000  O
   O2217    1.0    0.59856      0.31572      0.50000     Biso  1.000  O
   O2218    1.0    0.59856      0.31572      0.55714     Biso  1.000  O
   O2219    1.0    0.59856      0.31572      0.61429     Biso  1.000  O
   O2220    1.0    0.59856      0.31572      0.67142     Biso  1.000  O
   O2221    1.0    0.59856      0.31572      0.72858     Biso  1.000  O
   O2222    1.0    0.60000      0.60000      0.18571     Biso  1.000  O
   O2223    1.0    0.60000      0.60000      0.24285     Biso  1.000  O
   O2224    1.0    0.60000      0.60000      0.29999     Biso  1.000  O
   O2225    1.0    0.60000      0.60000      0.35714     Biso  1.000  O
   O2226    1.0    0.60000      0.60000      0.41429     Biso  1.000  O
   O2227    1.0    0.60000      0.60000      0.47143     Biso  1.000  O
   O2228    1.0    0.60000      0.60000      0.52857     Biso  1.000  O
   O2229    1.0    0.60000      0.60000      0.58571     Biso  1.000  O
   O2230    1.0    0.60000      0.60000      0.64286     Biso  1.000  O
   O2231    1.0    0.60000      0.60000      0.70001     Biso  1.000  O
   O2232    1.0    0.60000      0.60000      0.75715     Biso  1.000  O
   O2233    1.0    0.60000      0.60000      0.81429     Biso  1.000  O
   O2234    1.0    0.60203      0.19797      0.35714     Biso  1.000  O
   O2235    1.0    0.60203      0.19797      0.41429     Biso  1.000  O
   O2236    1.0    0.60203      0.19797      0.47143     Biso  1.000  O
   O2237    1.0    0.60203      0.19797      0.52857     Biso  1.000  O
   O2238    1.0    0.60203      0.19797      0.58571     Biso  1.000  O
   O2239    1.0    0.60203      0.19797      0.64286     Biso  1.000  O
   O2240    1.0    0.60347      0.48225      0.15714     Biso  1.000  O
   O2241    1.0    0.60347      0.48225      0.21428     Biso  1.000  O
   O2242    1.0    0.60347      0.48225      0.27142     Biso  1.000  O
   O2243    1.0    0.60347      0.48225      0.32858     Biso  1.000  O
   O2244    1.0    0.60347      0.48225      0.38571     Biso  1.000  O
   O2245    1.0    0.60347      0.48225      0.44286     Biso  1.000  O
   O2246    1.0    0.60347      0.48225      0.50000     Biso  1.000  O
   O2247    1.0    0.60347      0.48225      0.55714     Biso  1.000  O
   O2248    1.0    0.60347      0.48225      0.61429     Biso  1.000  O
   O2249    1.0    0.60347      0.48225      0.67142     Biso  1.000  O
   O2250    1.0    0.60347      0.48225      0.72858     Biso  1.000  O
   O2251    1.0    0.60347      0.48225      0.78572     Biso  1.000  O
   O2252    1.0    0.60347      0.48225      0.84286     Biso  1.000  O
   O2253    1.0    0.60490      0.76653      0.29999     Biso  1.000  O
   O2254    1.0    0.60490      0.76653      0.35714     Biso  1.000  O
   O2255    1.0    0.60490      0.76653      0.41429     Biso  1.000  O
   O2256    1.0    0.60490      0.76653      0.47143     Biso  1.000  O
   O2257    1.0    0.60490      0.76653      0.52857     Biso  1.000  O
   O2258    1.0    0.60490      0.76653      0.58571     Biso  1.000  O
   O2259    1.0    0.60490      0.76653      0.64286     Biso  1.000  O
   O2260    1.0    0.60490      0.76653      0.70001     Biso  1.000  O
   O2261    1.0    0.60693      0.36450      0.24285     Biso  1.000  O
   O2262    1.0    0.60693      0.36450      0.29999     Biso  1.000  O
   O2263    1.0    0.60693      0.36450      0.35714     Biso  1.000  O
   O2264    1.0    0.60693      0.36450      0.41429     Biso  1.000  O
   O2265    1.0    0.60693      0.36450      0.47143     Biso  1.000  O
   O2266    1.0    0.60693      0.36450      0.52857     Biso  1.000  O
   O2267    1.0    0.60693      0.36450      0.58571     Biso  1.000  O
   O2268    1.0    0.60693      0.36450      0.64286     Biso  1.000  O
   O2269    1.0    0.60693      0.36450      0.70001     Biso  1.000  O
   O2270    1.0    0.60693      0.36450      0.75715     Biso  1.000  O
   O2271    1.0    0.60837      0.64877      0.21428     Biso  1.000  O
   O2272    1.0    0.60837      0.64877      0.27142     Biso  1.000  O
   O2273    1.0    0.60837      0.64877      0.32858     Biso  1.000  O
   O2274    1.0    0.60837      0.64877      0.38571     Biso  1.000  O
   O2275    1.0    0.60837      0.64877      0.44286     Biso  1.000  O
   O2276    1.0    0.60837      0.64877      0.50000     Biso  1.000  O
   O2277    1.0    0.60837      0.64877      0.55714     Biso  1.000  O
   O2278    1.0    0.60837      0.64877      0.61429     Biso  1.000  O
   O2279    1.0    0.60837      0.64877      0.67142     Biso  1.000  O
   O2280    1.0    0.60837      0.64877      0.72858     Biso  1.000  O
   O2281    1.0    0.60837      0.64877      0.78572     Biso  1.000  O
   O2282    1.0    0.61040      0.24674      0.32858     Biso  1.000  O
   O2283    1.0    0.61040      0.24674      0.38571     Biso  1.000  O
   O2284    1.0    0.61040      0.24674      0.44286     Biso  1.000  O
   O2285    1.0    0.61040      0.24674      0.50000     Biso  1.000  O
   O2286    1.0    0.61040      0.24674      0.55714     Biso  1.000  O
   O2287    1.0    0.61040      0.24674      0.61429     Biso  1.000  O
   O2288    1.0    0.61040      0.24674      0.67142     Biso  1.000  O
   O2289    1.0    0.61183      0.53102      0.18571     Biso  1.000  O
   O2290    1.0    0.61183      0.53102      0.24285     Biso  1.000  O
   O2291    1.0    0.61183      0.53102      0.29999     Biso  1.000  O
   O2292    1.0    0.61183      0.53102      0.35714     Biso  1.000  O
   O2293    1.0    0.61183      0.53102      0.41429     Biso  1.000  O
   O2294    1.0    0.61183      0.53102      0.47143     Biso  1.000  O
   O2295    1.0    0.61183      0.53102      0.52857     Biso  1.000  O
   O2296    1.0    0.61183      0.53102      0.58571     Biso  1.000  O
   O2297    1.0    0.61183      0.53102      0.64286     Biso  1.000  O
   O2298    1.0    0.61183      0.53102      0.70001     Biso  1.000  O
   O2299    1.0    0.61183      0.53102      0.75715     Biso  1.000  O
   O2300    1.0    0.61183      0.53102      0.81429     Biso  1.000  O
   O2301    1.0    0.61327      0.81530      0.32858     Biso  1.000  O
   O2302    1.0    0.61327      0.81530      0.38571     Biso  1.000  O
   O2303    1.0    0.61327      0.81530      0.44286     Biso  1.000  O
   O2304    1.0    0.61327      0.81530      0.50000     Biso  1.000  O
   O2305    1.0    0.61327      0.81530      0.55714     Biso  1.000  O
   O2306    1.0    0.61327      0.81530      0.61429     Biso  1.000  O
   O2307    1.0    0.61327      0.81530      0.67142     Biso  1.000  O
   O2308    1.0    0.61530      0.41327      0.21428     Biso  1.000  O
   O2309    1.0    0.61530      0.41327      0.27142     Biso  1.000  O
   O2310    1.0    0.61530      0.41327      0.32858     Biso  1.000  O
   O2311    1.0    0.61530      0.41327      0.38571     Biso  1.000  O
   O2312    1.0    0.61530      0.41327      0.44286     Biso  1.000  O
   O2313    1.0    0.61530      0.41327      0.50000     Biso  1.000  O
   O2314    1.0    0.61530      0.41327      0.55714     Biso  1.000  O
   O2315    1.0    0.61530      0.41327      0.61429     Biso  1.000  O
   O2316    1.0    0.61530      0.41327      0.67142     Biso  1.000  O
   O2317    1.0    0.61530      0.41327      0.72858     Biso  1.000  O
   O2318    1.0    0.61530      0.41327      0.78572     Biso  1.000  O
   O2319    1.0    0.61674      0.69755      0.24285     Biso  1.000  O
   O2320    1.0    0.61674      0.69755      0.29999     Biso  1.000  O
   O2321    1.0    0.61674      0.69755      0.35714     Biso  1.000  O
   O2322    1.0    0.61674      0.69755      0.41429     Biso  1.000  O
   O2323    1.0    0.61674      0.69755      0.47143     Biso  1.000  O
   O2324    1.0    0.61674      0.69755      0.52857     Biso  1.000  O
   O2325    1.0    0.61674      0.69755      0.58571     Biso  1.000  O
   O2326    1.0    0.61674      0.69755      0.64286     Biso  1.000  O
   O2327    1.0    0.61674      0.69755      0.70001     Biso  1.000  O
   O2328    1.0    0.61674      0.69755      0.75715     Biso  1.000  O
   O2329    1.0    0.61877      0.29552      0.29999     Biso  1.000  O
   O2330    1.0    0.61877      0.29552      0.35714     Biso  1.000  O
   O2331    1.0    0.61877      0.29552      0.41429     Biso  1.000  O
   O2332    1.0    0.61877      0.29552      0.47143     Biso  1.000  O
   O2333    1.0    0.61877      0.29552      0.52857     Biso  1.000  O
   O2334    1.0    0.61877      0.29552      0.58571     Biso  1.000  O
   O2335    1.0    0.61877      0.29552      0.64286     Biso  1.000  O
   O2336    1.0    0.61877      0.29552      0.70001     Biso  1.000  O
   O2337    1.0    0.62020      0.57980      0.21428     Biso  1.000  O
   O2338    1.0    0.62020      0.57980      0.27142     Biso  1.000  O
   O2339    1.0    0.62020      0.57980      0.32858     Biso  1.000  O
   O2340    1.0    0.62020      0.57980      0.38571     Biso  1.000  O
   O2341    1.0    0.62020      0.57980      0.44286     Biso  1.000  O
   O2342    1.0    0.62020      0.57980      0.50000     Biso  1.000  O
   O2343    1.0    0.62020      0.57980      0.55714     Biso  1.000  O
   O2344    1.0    0.62020      0.57980      0.61429     Biso  1.000  O
   O2345    1.0    0.62020      0.57980      0.67142     Biso  1.000  O
   O2346    1.0    0.62020      0.57980      0.72858     Biso  1.000  O
   O2347    1.0    0.62020      0.57980      0.78572     Biso  1.000  O
   O2348    1.0    0.62223      0.17777      0.38571     Biso  1.000  O
   O2349    1.0    0.62223      0.17777      0.44286     Biso  1.000  O
   O2350    1.0    0.62223      0.17777      0.50000     Biso  1.000  O
   O2351    1.0    0.62223      0.17777      0.55714     Biso  1.000  O
   O2352    1.0    0.62223      0.17777      0.61429     Biso  1.000  O
   O2353    1.0    0.62367      0.46204      0.18571     Biso  1.000  O
   O2354    1.0    0.62367      0.46204      0.24285     Biso  1.000  O
   O2355    1.0    0.62367      0.46204      0.29999     Biso  1.000  O
   O2356    1.0    0.62367      0.46204      0.35714     Biso  1.000  O
   O2357    1.0    0.62367      0.46204      0.41429     Biso  1.000  O
   O2358    1.0    0.62367      0.46204      0.47143     Biso  1.000  O
   O2359    1.0    0.62367      0.46204      0.52857     Biso  1.000  O
   O2360    1.0    0.62367      0.46204      0.58571     Biso  1.000  O
   O2361    1.0    0.62367      0.46204      0.64286     Biso  1.000  O
   O2362    1.0    0.62367      0.46204      0.70001     Biso  1.000  O
   O2363    1.0    0.62367      0.46204      0.75715     Biso  1.000  O
   O2364    1.0    0.62367      0.46204      0.81429     Biso  1.000  O
   O2365    1.0    0.62511      0.74632      0.27142     Biso  1.000  O
   O2366    1.0    0.62511      0.74632      0.32858     Biso  1.000  O
   O2367    1.0    0.62511      0.74632      0.38571     Biso  1.000  O
   O2368    1.0    0.62511      0.74632      0.44286     Biso  1.000  O
   O2369    1.0    0.62511      0.74632      0.50000     Biso  1.000  O
   O2370    1.0    0.62511      0.74632      0.55714     Biso  1.000  O
   O2371    1.0    0.62511      0.74632      0.61429     Biso  1.000  O
   O2372    1.0    0.62511      0.74632      0.67142     Biso  1.000  O
   O2373    1.0    0.62511      0.74632      0.72858     Biso  1.000  O
   O2374    1.0    0.62714      0.34429      0.27142     Biso  1.000  O
   O2375    1.0    0.62714      0.34429      0.32858     Biso  1.000  O
   O2376    1.0    0.62714      0.34429      0.38571     Biso  1.000  O
   O2377    1.0    0.62714      0.34429      0.44286     Biso  1.000  O
   O2378    1.0    0.62714      0.34429      0.50000     Biso  1.000  O
   O2379    1.0    0.62714      0.34429      0.55714     Biso  1.000  O
   O2380    1.0    0.62714      0.34429      0.61429     Biso  1.000  O
   O2381    1.0    0.62714      0.34429      0.67142     Biso  1.000  O
   O2382    1.0    0.62714      0.34429      0.72858     Biso  1.000  O
   O2383    1.0    0.62857      0.62857      0.24285     Biso  1.000  O
   O2384    1.0    0.62857      0.62857      0.29999     Biso  1.000  O
   O2385    1.0    0.62857      0.62857      0.35714     Biso  1.000  O
   O2386    1.0    0.62857      0.62857      0.41429     Biso  1.000  O
   O2387    1.0    0.62857      0.62857      0.47143     Biso  1.000  O
   O2388    1.0    0.62857      0.62857      0.52857     Biso  1.000  O
   O2389    1.0    0.62857      0.62857      0.58571     Biso  1.000  O
   O2390    1.0    0.62857      0.62857      0.64286     Biso  1.000  O
   O2391    1.0    0.62857      0.62857      0.70001     Biso  1.000  O
   O2392    1.0    0.62857      0.62857      0.75715     Biso  1.000  O
   O2393    1.0    0.63060      0.22654      0.35714     Biso  1.000  O
   O2394    1.0    0.63060      0.22654      0.41429     Biso  1.000  O
   O2395    1.0    0.63060      0.22654      0.47143     Biso  1.000  O
   O2396    1.0    0.63060      0.22654      0.52857     Biso  1.000  O
   O2397    1.0    0.63060      0.22654      0.58571     Biso  1.000  O
   O2398    1.0    0.63060      0.22654      0.64286     Biso  1.000  O
   O2399    1.0    0.63204      0.51082      0.15714     Biso  1.000  O
   O2400    1.0    0.63204      0.51082      0.21428     Biso  1.000  O
   O2401    1.0    0.63204      0.51082      0.27142     Biso  1.000  O
   O2402    1.0    0.63204      0.51082      0.32858     Biso  1.000  O
   O2403    1.0    0.63204      0.51082      0.38571     Biso  1.000  O
   O2404    1.0    0.63204      0.51082      0.44286     Biso  1.000  O
   O2405    1.0    0.63204      0.51082      0.50000     Biso  1.000  O
   O2406    1.0    0.63204      0.51082      0.55714     Biso  1.000  O
   O2407    1.0    0.63204      0.51082      0.61429     Biso  1.000  O
   O2408    1.0    0.63204      0.51082      0.67142     Biso  1.000  O
   O2409    1.0    0.63204      0.51082      0.72858     Biso  1.000  O
   O2410    1.0    0.63204      0.51082      0.78572     Biso  1.000  O
   O2411    1.0    0.63204      0.51082      0.84286     Biso  1.000  O
   O2412    1.0    0.63347      0.79510      0.29999     Biso  1.000  O
   O2413    1.0    0.63347      0.79510      0.35714     Biso  1.000  O
   O2414    1.0    0.63347      0.79510      0.41429     Biso  1.000  O
   O2415    1.0    0.63347      0.79510      0.47143     Biso  1.000  O
   O2416    1.0    0.63347      0.79510      0.52857     Biso  1.000  O
   O2417    1.0    0.63347      0.79510      0.58571     Biso  1.000  O
   O2418    1.0    0.63347      0.79510      0.64286     Biso  1.000  O
   O2419    1.0    0.63347      0.79510      0.70001     Biso  1.000  O
   O2420    1.0    0.63550      0.39307      0.24285     Biso  1.000  O
   O2421    1.0    0.63550      0.39307      0.29999     Biso  1.000  O
   O2422    1.0    0.63550      0.39307      0.35714     Biso  1.000  O
   O2423    1.0    0.63550      0.39307      0.41429     Biso  1.000  O
   O2424    1.0    0.63550      0.39307      0.47143     Biso  1.000  O
   O2425    1.0    0.63550      0.39307      0.52857     Biso  1.000  O
   O2426    1.0    0.63550      0.39307      0.58571     Biso  1.000  O
   O2427    1.0    0.63550      0.39307      0.64286     Biso  1.000  O
   O2428    1.0    0.63550      0.39307      0.70001     Biso  1.000  O
   O2429    1.0    0.63550      0.39307      0.75715     Biso  1.000  O
   O2430    1.0    0.63694      0.67735      0.27142     Biso  1.000  O
   O2431    1.0    0.63694      0.67735      0.32858     Biso  1.000  O
   O2432    1.0    0.63694      0.67735      0.38571     Biso  1.000  O
   O2433    1.0    0.63694      0.67735      0.44286     Biso  1.000  O
   O2434    1.0    0.63694      0.67735      0.50000     Biso  1.000  O
   O2435    1.0    0.63694      0.67735      0.55714     Biso  1.000  O
   O2436    1.0    0.63694      0.67735      0.61429     Biso  1.000  O
   O2437    1.0    0.63694      0.67735      0.67142     Biso  1.000  O
   O2438    1.0    0.63694      0.67735      0.72858     Biso  1.000  O
   O2439    1.0    0.63897      0.27531      0.32858     Biso  1.000  O
   O2440    1.0    0.63897      0.27531      0.38571     Biso  1.000  O
   O2441    1.0    0.63897      0.27531      0.44286     Biso  1.000  O
   O2442    1.0    0.63897      0.27531      0.50000     Biso  1.000  O
   O2443    1.0    0.63897      0.27531      0.55714     Biso  1.000  O
   O2444    1.0    0.63897      0.27531      0.61429     Biso  1.000  O
   O2445    1.0    0.63897      0.27531      0.67142     Biso  1.000  O
   O2446    1.0    0.64041      0.55959      0.18571     Biso  1.000  O
   O2447    1.0    0.64041      0.55959      0.24285     Biso  1.000  O
   O2448    1.0    0.64041      0.55959      0.29999     Biso  1.000  O
   O2449    1.0    0.64041      0.55959      0.35714     Biso  1.000  O
   O2450    1.0    0.64041      0.55959      0.41429     Biso  1.000  O
   O2451    1.0    0.64041      0.55959      0.47143     Biso  1.000  O
   O2452    1.0    0.64041      0.55959      0.52857     Biso  1.000  O
   O2453    1.0    0.64041      0.55959      0.58571     Biso  1.000  O
   O2454    1.0    0.64041      0.55959      0.64286     Biso  1.000  O
   O2455    1.0    0.64041      0.55959      0.70001     Biso  1.000  O
   O2456    1.0    0.64041      0.55959      0.75715     Biso  1.000  O
   O2457    1.0    0.64041      0.55959      0.81429     Biso  1.000  O
   O2458    1.0    0.64387      0.44184      0.21428     Biso  1.000  O
   O2459    1.0    0.64387      0.44184      0.27142     Biso  1.000  O
   O2460    1.0    0.64387      0.44184      0.32858     Biso  1.000  O
   O2461    1.0    0.64387      0.44184      0.38571     Biso  1.000  O
   O2462    1.0    0.64387      0.44184      0.44286     Biso  1.000  O
   O2463    1.0    0.64387      0.44184      0.50000     Biso  1.000  O
   O2464    1.0    0.64387      0.44184      0.55714     Biso  1.000  O
   O2465    1.0    0.64387      0.44184      0.61429     Biso  1.000  O
   O2466    1.0    0.64387      0.44184      0.67142     Biso  1.000  O
   O2467    1.0    0.64387      0.44184      0.72858     Biso  1.000  O
   O2468    1.0    0.64387      0.44184      0.78572     Biso  1.000  O
   O2469    1.0    0.64531      0.72612      0.29999     Biso  1.000  O
   O2470    1.0    0.64531      0.72612      0.35714     Biso  1.000  O
   O2471    1.0    0.64531      0.72612      0.41429     Biso  1.000  O
   O2472    1.0    0.64531      0.72612      0.47143     Biso  1.000  O
   O2473    1.0    0.64531      0.72612      0.52857     Biso  1.000  O
   O2474    1.0    0.64531      0.72612      0.58571     Biso  1.000  O
   O2475    1.0    0.64531      0.72612      0.64286     Biso  1.000  O
   O2476    1.0    0.64531      0.72612      0.70001     Biso  1.000  O
   O2477    1.0    0.64734      0.32409      0.29999     Biso  1.000  O
   O2478    1.0    0.64734      0.32409      0.35714     Biso  1.000  O
   O2479    1.0    0.64734      0.32409      0.41429     Biso  1.000  O
   O2480    1.0    0.64734      0.32409      0.47143     Biso  1.000  O
   O2481    1.0    0.64734      0.32409      0.52857     Biso  1.000  O
   O2482    1.0    0.64734      0.32409      0.58571     Biso  1.000  O
   O2483    1.0    0.64734      0.32409      0.64286     Biso  1.000  O
   O2484    1.0    0.64734      0.32409      0.70001     Biso  1.000  O
   O2485    1.0    0.64877      0.60837      0.21428     Biso  1.000  O
   O2486    1.0    0.64877      0.60837      0.27142     Biso  1.000  O
   O2487    1.0    0.64877      0.60837      0.32858     Biso  1.000  O
   O2488    1.0    0.64877      0.60837      0.38571     Biso  1.000  O
   O2489    1.0    0.64877      0.60837      0.44286     Biso  1.000  O
   O2490    1.0    0.64877      0.60837      0.50000     Biso  1.000  O
   O2491    1.0    0.64877      0.60837      0.55714     Biso  1.000  O
   O2492    1.0    0.64877      0.60837      0.61429     Biso  1.000  O
   O2493    1.0    0.64877      0.60837      0.67142     Biso  1.000  O
   O2494    1.0    0.64877      0.60837      0.72858     Biso  1.000  O
   O2495    1.0    0.64877      0.60837      0.78572     Biso  1.000  O
   O2496    1.0    0.65081      0.20634      0.38571     Biso  1.000  O
   O2497    1.0    0.65081      0.20634      0.44286     Biso  1.000  O
   O2498    1.0    0.65081      0.20634      0.50000     Biso  1.000  O
   O2499    1.0    0.65081      0.20634      0.55714     Biso  1.000  O
   O2500    1.0    0.65081      0.20634      0.61429     Biso  1.000  O
   O2501    1.0    0.65224      0.49062      0.18571     Biso  1.000  O
   O2502    1.0    0.65224      0.49062      0.24285     Biso  1.000  O
   O2503    1.0    0.65224      0.49062      0.29999     Biso  1.000  O
   O2504    1.0    0.65224      0.49062      0.35714     Biso  1.000  O
   O2505    1.0    0.65224      0.49062      0.41429     Biso  1.000  O
   O2506    1.0    0.65224      0.49062      0.47143     Biso  1.000  O
   O2507    1.0    0.65224      0.49062      0.52857     Biso  1.000  O
   O2508    1.0    0.65224      0.49062      0.58571     Biso  1.000  O
   O2509    1.0    0.65224      0.49062      0.64286     Biso  1.000  O
   O2510    1.0    0.65224      0.49062      0.70001     Biso  1.000  O
   O2511    1.0    0.65224      0.49062      0.75715     Biso  1.000  O
   O2512    1.0    0.65224      0.49062      0.81429     Biso  1.000  O
   O2513    1.0    0.65368      0.77490      0.32858     Biso  1.000  O
   O2514    1.0    0.65368      0.77490      0.38571     Biso  1.000  O
   O2515    1.0    0.65368      0.77490      0.44286     Biso  1.000  O
   O2516    1.0    0.65368      0.77490      0.50000     Biso  1.000  O
   O2517    1.0    0.65368      0.77490      0.55714     Biso  1.000  O
   O2518    1.0    0.65368      0.77490      0.61429     Biso  1.000  O
   O2519    1.0    0.65368      0.77490      0.67142     Biso  1.000  O
   O2520    1.0    0.65571      0.37286      0.27142     Biso  1.000  O
   O2521    1.0    0.65571      0.37286      0.32858     Biso  1.000  O
   O2522    1.0    0.65571      0.37286      0.38571     Biso  1.000  O
   O2523    1.0    0.65571      0.37286      0.44286     Biso  1.000  O
   O2524    1.0    0.65571      0.37286      0.50000     Biso  1.000  O
   O2525    1.0    0.65571      0.37286      0.55714     Biso  1.000  O
   O2526    1.0    0.65571      0.37286      0.61429     Biso  1.000  O
   O2527    1.0    0.65571      0.37286      0.67142     Biso  1.000  O
   O2528    1.0    0.65571      0.37286      0.72858     Biso  1.000  O
   O2529    1.0    0.65714      0.65714      0.24285     Biso  1.000  O
   O2530    1.0    0.65714      0.65714      0.29999     Biso  1.000  O
   O2531    1.0    0.65714      0.65714      0.35714     Biso  1.000  O
   O2532    1.0    0.65714      0.65714      0.41429     Biso  1.000  O
   O2533    1.0    0.65714      0.65714      0.47143     Biso  1.000  O
   O2534    1.0    0.65714      0.65714      0.52857     Biso  1.000  O
   O2535    1.0    0.65714      0.65714      0.58571     Biso  1.000  O
   O2536    1.0    0.65714      0.65714      0.64286     Biso  1.000  O
   O2537    1.0    0.65714      0.65714      0.70001     Biso  1.000  O
   O2538    1.0    0.65714      0.65714      0.75715     Biso  1.000  O
   O2539    1.0    0.65917      0.25511      0.35714     Biso  1.000  O
   O2540    1.0    0.65917      0.25511      0.41429     Biso  1.000  O
   O2541    1.0    0.65917      0.25511      0.47143     Biso  1.000  O
   O2542    1.0    0.65917      0.25511      0.52857     Biso  1.000  O
   O2543    1.0    0.65917      0.25511      0.58571     Biso  1.000  O
   O2544    1.0    0.65917      0.25511      0.64286     Biso  1.000  O
   O2545    1.0    0.66061      0.53939      0.21428     Biso  1.000  O
   O2546    1.0    0.66061      0.53939      0.27142     Biso  1.000  O
   O2547    1.0    0.66061      0.53939      0.32858     Biso  1.000  O
   O2548    1.0    0.66061      0.53939      0.38571     Biso  1.000  O
   O2549    1.0    0.66061      0.53939      0.44286     Biso  1.000  O
   O2550    1.0    0.66061      0.53939      0.50000     Biso  1.000  O
   O2551    1.0    0.66061      0.53939      0.55714     Biso  1.000  O
   O2552    1.0    0.66061      0.53939      0.61429     Biso  1.000  O
   O2553    1.0    0.66061      0.53939      0.67142     Biso  1.000  O
   O2554    1.0    0.66061      0.53939      0.72858     Biso  1.000  O
   O2555    1.0    0.66061      0.53939      0.78572     Biso  1.000  O
   O2556    1.0    0.66408      0.42164      0.24285     Biso  1.000  O
   O2557    1.0    0.66408      0.42164      0.29999     Biso  1.000  O
   O2558    1.0    0.66408      0.42164      0.35714     Biso  1.000  O
   O2559    1.0    0.66408      0.42164      0.41429     Biso  1.000  O
   O2560    1.0    0.66408      0.42164      0.47143     Biso  1.000  O
   O2561    1.0    0.66408      0.42164      0.52857     Biso  1.000  O
   O2562    1.0    0.66408      0.42164      0.58571     Biso  1.000  O
   O2563    1.0    0.66408      0.42164      0.64286     Biso  1.000  O
   O2564    1.0    0.66408      0.42164      0.70001     Biso  1.000  O
   O2565    1.0    0.66408      0.42164      0.75715     Biso  1.000  O
   O2566    1.0    0.66551      0.70592      0.27142     Biso  1.000  O
   O2567    1.0    0.66551      0.70592      0.32858     Biso  1.000  O
   O2568    1.0    0.66551      0.70592      0.38571     Biso  1.000  O
   O2569    1.0    0.66551      0.70592      0.44286     Biso  1.000  O
   O2570    1.0    0.66551      0.70592      0.50000     Biso  1.000  O
   O2571    1.0    0.66551      0.70592      0.55714     Biso  1.000  O
   O2572    1.0    0.66551      0.70592      0.61429     Biso  1.000  O
   O2573    1.0    0.66551      0.70592      0.67142     Biso  1.000  O
   O2574    1.0    0.66551      0.70592      0.72858     Biso  1.000  O
   O2575    1.0    0.66754      0.30389      0.32858     Biso  1.000  O
   O2576    1.0    0.66754      0.30389      0.38571     Biso  1.000  O
   O2577    1.0    0.66754      0.30389      0.44286     Biso  1.000  O
   O2578    1.0    0.66754      0.30389      0.50000     Biso  1.000  O
   O2579    1.0    0.66754      0.30389      0.55714     Biso  1.000  O
   O2580    1.0    0.66754      0.30389      0.61429     Biso  1.000  O
   O2581    1.0    0.66754      0.30389      0.67142     Biso  1.000  O
   O2582    1.0    0.66898      0.58817      0.24285     Biso  1.000  O
   O2583    1.0    0.66898      0.58817      0.29999     Biso  1.000  O
   O2584    1.0    0.66898      0.58817      0.35714     Biso  1.000  O
   O2585    1.0    0.66898      0.58817      0.41429     Biso  1.000  O
   O2586    1.0    0.66898      0.58817      0.47143     Biso  1.000  O
   O2587    1.0    0.66898      0.58817      0.52857     Biso  1.000  O
   O2588    1.0    0.66898      0.58817      0.58571     Biso  1.000  O
   O2589    1.0    0.66898      0.58817      0.64286     Biso  1.000  O
   O2590    1.0    0.66898      0.58817      0.70001     Biso  1.000  O
   O2591    1.0    0.66898      0.58817      0.75715     Biso  1.000  O
   O2592    1.0    0.67101      0.18613      0.41429     Biso  1.000  O
   O2593    1.0    0.67101      0.18613      0.47143     Biso  1.000  O
   O2594    1.0    0.67101      0.18613      0.52857     Biso  1.000  O
   O2595    1.0    0.67101      0.18613      0.58571     Biso  1.000  O
   O2596    1.0    0.67244      0.47041      0.21428     Biso  1.000  O
   O2597    1.0    0.67244      0.47041      0.27142     Biso  1.000  O
   O2598    1.0    0.67244      0.47041      0.32858     Biso  1.000  O
   O2599    1.0    0.67244      0.47041      0.38571     Biso  1.000  O
   O2600    1.0    0.67244      0.47041      0.44286     Biso  1.000  O
   O2601    1.0    0.67244      0.47041      0.50000     Biso  1.000  O
   O2602    1.0    0.67244      0.47041      0.55714     Biso  1.000  O
   O2603    1.0    0.67244      0.47041      0.61429     Biso  1.000  O
   O2604    1.0    0.67244      0.47041      0.67142     Biso  1.000  O
   O2605    1.0    0.67244      0.47041      0.72858     Biso  1.000  O
   O2606    1.0    0.67244      0.47041      0.78572     Biso  1.000  O
   O2607    1.0    0.67388      0.75469      0.29999     Biso  1.000  O
   O2608    1.0    0.67388      0.75469      0.35714     Biso  1.000  O
   O2609    1.0    0.67388      0.75469      0.41429     Biso  1.000  O
   O2610    1.0    0.67388      0.75469      0.47143     Biso  1.000  O
   O2611    1.0    0.67388      0.75469      0.52857     Biso  1.000  O
   O2612    1.0    0.67388      0.75469      0.58571     Biso  1.000  O
   O2613    1.0    0.67388      0.75469      0.64286     Biso  1.000  O
   O2614    1.0    0.67388      0.75469      0.70001     Biso  1.000  O
   O2615    1.0    0.67591      0.35266      0.29999     Biso  1.000  O
   O2616    1.0    0.67591      0.35266      0.35714     Biso  1.000  O
   O2617    1.0    0.67591      0.35266      0.41429     Biso  1.000  O
   O2618    1.0    0.67591      0.35266      0.47143     Biso  1.000  O
   O2619    1.0    0.67591      0.35266      0.52857     Biso  1.000  O
   O2620    1.0    0.67591      0.35266      0.58571     Biso  1.000  O
   O2621    1.0    0.67591      0.35266      0.64286     Biso  1.000  O
   O2622    1.0    0.67591      0.35266      0.70001     Biso  1.000  O
   O2623    1.0    0.67735      0.63694      0.27142     Biso  1.000  O
   O2624    1.0    0.67735      0.63694      0.32858     Biso  1.000  O
   O2625    1.0    0.67735      0.63694      0.38571     Biso  1.000  O
   O2626    1.0    0.67735      0.63694      0.44286     Biso  1.000  O
   O2627    1.0    0.67735      0.63694      0.50000     Biso  1.000  O
   O2628    1.0    0.67735      0.63694      0.55714     Biso  1.000  O
   O2629    1.0    0.67735      0.63694      0.61429     Biso  1.000  O
   O2630    1.0    0.67735      0.63694      0.67142     Biso  1.000  O
   O2631    1.0    0.67735      0.63694      0.72858     Biso  1.000  O
   O2632    1.0    0.67938      0.23491      0.38571     Biso  1.000  O
   O2633    1.0    0.67938      0.23491      0.44286     Biso  1.000  O
   O2634    1.0    0.67938      0.23491      0.50000     Biso  1.000  O
   O2635    1.0    0.67938      0.23491      0.55714     Biso  1.000  O
   O2636    1.0    0.67938      0.23491      0.61429     Biso  1.000  O
   O2637    1.0    0.68081      0.51919      0.18571     Biso  1.000  O
   O2638    1.0    0.68081      0.51919      0.24285     Biso  1.000  O
   O2639    1.0    0.68081      0.51919      0.29999     Biso  1.000  O
   O2640    1.0    0.68081      0.51919      0.35714     Biso  1.000  O
   O2641    1.0    0.68081      0.51919      0.41429     Biso  1.000  O
   O2642    1.0    0.68081      0.51919      0.47143     Biso  1.000  O
   O2643    1.0    0.68081      0.51919      0.52857     Biso  1.000  O
   O2644    1.0    0.68081      0.51919      0.58571     Biso  1.000  O
   O2645    1.0    0.68081      0.51919      0.64286     Biso  1.000  O
   O2646    1.0    0.68081      0.51919      0.70001     Biso  1.000  O
   O2647    1.0    0.68081      0.51919      0.75715     Biso  1.000  O
   O2648    1.0    0.68081      0.51919      0.81429     Biso  1.000  O
   O2649    1.0    0.68428      0.40144      0.27142     Biso  1.000  O
   O2650    1.0    0.68428      0.40144      0.32858     Biso  1.000  O
   O2651    1.0    0.68428      0.40144      0.38571     Biso  1.000  O
   O2652    1.0    0.68428      0.40144      0.44286     Biso  1.000  O
   O2653    1.0    0.68428      0.40144      0.50000     Biso  1.000  O
   O2654    1.0    0.68428      0.40144      0.55714     Biso  1.000  O
   O2655    1.0    0.68428      0.40144      0.61429     Biso  1.000  O
   O2656    1.0    0.68428      0.40144      0.67142     Biso  1.000  O
   O2657    1.0    0.68428      0.40144      0.72858     Biso  1.000  O
   O2658    1.0    0.68571      0.68571      0.29999     Biso  1.000  O
   O2659    1.0    0.68571      0.68571      0.35714     Biso  1.000  O
   O2660    1.0    0.68571      0.68571      0.41429     Biso  1.000  O
   O2661    1.0    0.68571      0.68571      0.47143     Biso  1.000  O
   O2662    1.0    0.68571      0.68571      0.52857     Biso  1.000  O
   O2663    1.0    0.68571      0.68571      0.58571     Biso  1.000  O
   O2664    1.0    0.68571      0.68571      0.64286     Biso  1.000  O
   O2665    1.0    0.68571      0.68571      0.70001     Biso  1.000  O
   O2666    1.0    0.68775      0.28368      0.35714     Biso  1.000  O
   O2667    1.0    0.68775      0.28368      0.41429     Biso  1.000  O
   O2668    1.0    0.68775      0.28368      0.47143     Biso  1.000  O
   O2669    1.0    0.68775      0.28368      0.52857     Biso  1.000  O
   O2670    1.0    0.68775      0.28368      0.58571     Biso  1.000  O
   O2671    1.0    0.68775      0.28368      0.64286     Biso  1.000  O
   O2672    1.0    0.68918      0.56796      0.21428     Biso  1.000  O
   O2673    1.0    0.68918      0.56796      0.27142     Biso  1.000  O
   O2674    1.0    0.68918      0.56796      0.32858     Biso  1.000  O
   O2675    1.0    0.68918      0.56796      0.38571     Biso  1.000  O
   O2676    1.0    0.68918      0.56796      0.44286     Biso  1.000  O
   O2677    1.0    0.68918      0.56796      0.50000     Biso  1.000  O
   O2678    1.0    0.68918      0.56796      0.55714     Biso  1.000  O
   O2679    1.0    0.68918      0.56796      0.61429     Biso  1.000  O
   O2680    1.0    0.68918      0.56796      0.67142     Biso  1.000  O
   O2681    1.0    0.68918      0.56796      0.72858     Biso  1.000  O
   O2682    1.0    0.68918      0.56796      0.78572     Biso  1.000  O
   O2683    1.0    0.69265      0.45021      0.24285     Biso  1.000  O
   O2684    1.0    0.69265      0.45021      0.29999     Biso  1.000  O
   O2685    1.0    0.69265      0.45021      0.35714     Biso  1.000  O
   O2686    1.0    0.69265      0.45021      0.41429     Biso  1.000  O
   O2687    1.0    0.69265      0.45021      0.47143     Biso  1.000  O
   O2688    1.0    0.69265      0.45021      0.52857     Biso  1.000  O
   O2689    1.0    0.69265      0.45021      0.58571     Biso  1.000  O
   O2690    1.0    0.69265      0.45021      0.64286     Biso  1.000  O
   O2691    1.0    0.69265      0.45021      0.70001     Biso  1.000  O
   O2692    1.0    0.69265      0.45021      0.75715     Biso  1.000  O
   O2693    1.0    0.69408      0.73449      0.32858     Biso  1.000  O
   O2694    1.0    0.69408      0.73449      0.38571     Biso  1.000  O
   O2695    1.0    0.69408      0.73449      0.44286     Biso  1.000  O
   O2696    1.0    0.69408      0.73449      0.50000     Biso  1.000  O
   O2697    1.0    0.69408      0.73449      0.55714     Biso  1.000  O
   O2698    1.0    0.69408      0.73449      0.61429     Biso  1.000  O
   O2699    1.0    0.69408      0.73449      0.67142     Biso  1.000  O
   O2700    1.0    0.69611      0.33246      0.32858     Biso  1.000  O
   O2701    1.0    0.69611      0.33246      0.38571     Biso  1.000  O
   O2702    1.0    0.69611      0.33246      0.44286     Biso  1.000  O
   O2703    1.0    0.69611      0.33246      0.50000     Biso  1.000  O
   O2704    1.0    0.69611      0.33246      0.55714     Biso  1.000  O
   O2705    1.0    0.69611      0.33246      0.61429     Biso  1.000  O
   O2706    1.0    0.69611      0.33246      0.67142     Biso  1.000  O
   O2707    1.0    0.69755      0.61674      0.24285     Biso  1.000  O
   O2708    1.0    0.69755      0.61674      0.29999     Biso  1.000  O
   O2709    1.0    0.69755      0.61674      0.35714     Biso  1.000  O
   O2710    1.0    0.69755      0.61674      0.41429     Biso  1.000  O
   O2711    1.0    0.69755      0.61674      0.47143     Biso  1.000  O
   O2712    1.0    0.69755      0.61674      0.52857     Biso  1.000  O
   O2713    1.0    0.69755      0.61674      0.58571     Biso  1.000  O
   O2714    1.0    0.69755      0.61674      0.64286     Biso  1.000  O
   O2715    1.0    0.69755      0.61674      0.70001     Biso  1.000  O
   O2716    1.0    0.69755      0.61674      0.75715     Biso  1.000  O
   O2717    1.0    0.69958      0.21471      0.41429     Biso  1.000  O
   O2718    1.0    0.69958      0.21471      0.47143     Biso  1.000  O
   O2719    1.0    0.69958      0.21471      0.52857     Biso  1.000  O
   O2720    1.0    0.69958      0.21471      0.58571     Biso  1.000  O
   O2721    1.0    0.70102      0.49898      0.21428     Biso  1.000  O
   O2722    1.0    0.70102      0.49898      0.27142     Biso  1.000  O
   O2723    1.0    0.70102      0.49898      0.32858     Biso  1.000  O
   O2724    1.0    0.70102      0.49898      0.38571     Biso  1.000  O
   O2725    1.0    0.70102      0.49898      0.44286     Biso  1.000  O
   O2726    1.0    0.70102      0.49898      0.50000     Biso  1.000  O
   O2727    1.0    0.70102      0.49898      0.55714     Biso  1.000  O
   O2728    1.0    0.70102      0.49898      0.61429     Biso  1.000  O
   O2729    1.0    0.70102      0.49898      0.67142     Biso  1.000  O
   O2730    1.0    0.70102      0.49898      0.72858     Biso  1.000  O
   O2731    1.0    0.70102      0.49898      0.78572     Biso  1.000  O
   O2732    1.0    0.70448      0.38123      0.29999     Biso  1.000  O
   O2733    1.0    0.70448      0.38123      0.35714     Biso  1.000  O
   O2734    1.0    0.70448      0.38123      0.41429     Biso  1.000  O
   O2735    1.0    0.70448      0.38123      0.47143     Biso  1.000  O
   O2736    1.0    0.70448      0.38123      0.52857     Biso  1.000  O
   O2737    1.0    0.70448      0.38123      0.58571     Biso  1.000  O
   O2738    1.0    0.70448      0.38123      0.64286     Biso  1.000  O
   O2739    1.0    0.70448      0.38123      0.70001     Biso  1.000  O
   O2740    1.0    0.70592      0.66551      0.27142     Biso  1.000  O
   O2741    1.0    0.70592      0.66551      0.32858     Biso  1.000  O
   O2742    1.0    0.70592      0.66551      0.38571     Biso  1.000  O
   O2743    1.0    0.70592      0.66551      0.44286     Biso  1.000  O
   O2744    1.0    0.70592      0.66551      0.50000     Biso  1.000  O
   O2745    1.0    0.70592      0.66551      0.55714     Biso  1.000  O
   O2746    1.0    0.70592      0.66551      0.61429     Biso  1.000  O
   O2747    1.0    0.70592      0.66551      0.67142     Biso  1.000  O
   O2748    1.0    0.70592      0.66551      0.72858     Biso  1.000  O
   O2749    1.0    0.70795      0.26348      0.38571     Biso  1.000  O
   O2750    1.0    0.70795      0.26348      0.44286     Biso  1.000  O
   O2751    1.0    0.70795      0.26348      0.50000     Biso  1.000  O
   O2752    1.0    0.70795      0.26348      0.55714     Biso  1.000  O
   O2753    1.0    0.70795      0.26348      0.61429     Biso  1.000  O
   O2754    1.0    0.70938      0.54776      0.24285     Biso  1.000  O
   O2755    1.0    0.70938      0.54776      0.29999     Biso  1.000  O
   O2756    1.0    0.70938      0.54776      0.35714     Biso  1.000  O
   O2757    1.0    0.70938      0.54776      0.41429     Biso  1.000  O
   O2758    1.0    0.70938      0.54776      0.47143     Biso  1.000  O
   O2759    1.0    0.70938      0.54776      0.52857     Biso  1.000  O
   O2760    1.0    0.70938      0.54776      0.58571     Biso  1.000  O
   O2761    1.0    0.70938      0.54776      0.64286     Biso  1.000  O
   O2762    1.0    0.70938      0.54776      0.70001     Biso  1.000  O
   O2763    1.0    0.70938      0.54776      0.75715     Biso  1.000  O
   O2764    1.0    0.71285      0.43001      0.27142     Biso  1.000  O
   O2765    1.0    0.71285      0.43001      0.32858     Biso  1.000  O
   O2766    1.0    0.71285      0.43001      0.38571     Biso  1.000  O
   O2767    1.0    0.71285      0.43001      0.44286     Biso  1.000  O
   O2768    1.0    0.71285      0.43001      0.50000     Biso  1.000  O
   O2769    1.0    0.71285      0.43001      0.55714     Biso  1.000  O
   O2770    1.0    0.71285      0.43001      0.61429     Biso  1.000  O
   O2771    1.0    0.71285      0.43001      0.67142     Biso  1.000  O
   O2772    1.0    0.71285      0.43001      0.72858     Biso  1.000  O
   O2773    1.0    0.71429      0.71429      0.29999     Biso  1.000  O
   O2774    1.0    0.71429      0.71429      0.35714     Biso  1.000  O
   O2775    1.0    0.71429      0.71429      0.41429     Biso  1.000  O
   O2776    1.0    0.71429      0.71429      0.47143     Biso  1.000  O
   O2777    1.0    0.71429      0.71429      0.52857     Biso  1.000  O
   O2778    1.0    0.71429      0.71429      0.58571     Biso  1.000  O
   O2779    1.0    0.71429      0.71429      0.64286     Biso  1.000  O
   O2780    1.0    0.71429      0.71429      0.70001     Biso  1.000  O
   O2781    1.0    0.71632      0.31225      0.35714     Biso  1.000  O
   O2782    1.0    0.71632      0.31225      0.41429     Biso  1.000  O
   O2783    1.0    0.71632      0.31225      0.47143     Biso  1.000  O
   O2784    1.0    0.71632      0.31225      0.52857     Biso  1.000  O
   O2785    1.0    0.71632      0.31225      0.58571     Biso  1.000  O
   O2786    1.0    0.71632      0.31225      0.64286     Biso  1.000  O
   O2787    1.0    0.71775      0.59653      0.27142     Biso  1.000  O
   O2788    1.0    0.71775      0.59653      0.32858     Biso  1.000  O
   O2789    1.0    0.71775      0.59653      0.38571     Biso  1.000  O
   O2790    1.0    0.71775      0.59653      0.44286     Biso  1.000  O
   O2791    1.0    0.71775      0.59653      0.50000     Biso  1.000  O
   O2792    1.0    0.71775      0.59653      0.55714     Biso  1.000  O
   O2793    1.0    0.71775      0.59653      0.61429     Biso  1.000  O
   O2794    1.0    0.71775      0.59653      0.67142     Biso  1.000  O
   O2795    1.0    0.71775      0.59653      0.72858     Biso  1.000  O
   O2796    1.0    0.71978      0.19450      0.44286     Biso  1.000  O
   O2797    1.0    0.71978      0.19450      0.50000     Biso  1.000  O
   O2798    1.0    0.71978      0.19450      0.55714     Biso  1.000  O
   O2799    1.0    0.72122      0.47878      0.24285     Biso  1.000  O
   O2800    1.0    0.72122      0.47878      0.29999     Biso  1.000  O
   O2801    1.0    0.72122      0.47878      0.35714     Biso  1.000  O
   O2802    1.0    0.72122      0.47878      0.41429     Biso  1.000  O
   O2803    1.0    0.72122      0.47878      0.47143     Biso  1.000  O
   O2804    1.0    0.72122      0.47878      0.52857     Biso  1.000  O
   O2805    1.0    0.72122      0.47878      0.58571     Biso  1.000  O
   O2806    1.0    0.72122      0.47878      0.64286     Biso  1.000  O
   O2807    1.0    0.72122      0.47878      0.70001     Biso  1.000  O
   O2808    1.0    0.72122      0.47878      0.75715     Biso  1.000  O
   O2809    1.0    0.72469      0.36103      0.32858     Biso  1.000  O
   O2810    1.0    0.72469      0.36103      0.38571     Biso  1.000  O
   O2811    1.0    0.72469      0.36103      0.44286     Biso  1.000  O
   O2812    1.0    0.72469      0.36103      0.50000     Biso  1.000  O
   O2813    1.0    0.72469      0.36103      0.55714     Biso  1.000  O
   O2814    1.0    0.72469      0.36103      0.61429     Biso  1.000  O
   O2815    1.0    0.72469      0.36103      0.67142     Biso  1.000  O
   O2816    1.0    0.72612      0.64531      0.29999     Biso  1.000  O
   O2817    1.0    0.72612      0.64531      0.35714     Biso  1.000  O
   O2818    1.0    0.72612      0.64531      0.41429     Biso  1.000  O
   O2819    1.0    0.72612      0.64531      0.47143     Biso  1.000  O
   O2820    1.0    0.72612      0.64531      0.52857     Biso  1.000  O
   O2821    1.0    0.72612      0.64531      0.58571     Biso  1.000  O
   O2822    1.0    0.72612      0.64531      0.64286     Biso  1.000  O
   O2823    1.0    0.72612      0.64531      0.70001     Biso  1.000  O
   O2824    1.0    0.72815      0.24328      0.41429     Biso  1.000  O
   O2825    1.0    0.72815      0.24328      0.47143     Biso  1.000  O
   O2826    1.0    0.72815      0.24328      0.52857     Biso  1.000  O
   O2827    1.0    0.72815      0.24328      0.58571     Biso  1.000  O
   O2828    1.0    0.72959      0.52756      0.21428     Biso  1.000  O
   O2829    1.0    0.72959      0.52756      0.27142     Biso  1.000  O
   O2830    1.0    0.72959      0.52756      0.32858     Biso  1.000  O
   O2831    1.0    0.72959      0.52756      0.38571     Biso  1.000  O
   O2832    1.0    0.72959      0.52756      0.44286     Biso  1.000  O
   O2833    1.0    0.72959      0.52756      0.50000     Biso  1.000  O
   O2834    1.0    0.72959      0.52756      0.55714     Biso  1.000  O
   O2835    1.0    0.72959      0.52756      0.61429     Biso  1.000  O
   O2836    1.0    0.72959      0.52756      0.67142     Biso  1.000  O
   O2837    1.0    0.72959      0.52756      0.72858     Biso  1.000  O
   O2838    1.0    0.72959      0.52756      0.78572     Biso  1.000  O
   O2839    1.0    0.73305      0.40980      0.29999     Biso  1.000  O
   O2840    1.0    0.73305      0.40980      0.35714     Biso  1.000  O
   O2841    1.0    0.73305      0.40980      0.41429     Biso  1.000  O
   O2842    1.0    0.73305      0.40980      0.47143     Biso  1.000  O
   O2843    1.0    0.73305      0.40980      0.52857     Biso  1.000  O
   O2844    1.0    0.73305      0.40980      0.58571     Biso  1.000  O
   O2845    1.0    0.73305      0.40980      0.64286     Biso  1.000  O
   O2846    1.0    0.73305      0.40980      0.70001     Biso  1.000  O
   O2847    1.0    0.73449      0.69408      0.32858     Biso  1.000  O
   O2848    1.0    0.73449      0.69408      0.38571     Biso  1.000  O
   O2849    1.0    0.73449      0.69408      0.44286     Biso  1.000  O
   O2850    1.0    0.73449      0.69408      0.50000     Biso  1.000  O
   O2851    1.0    0.73449      0.69408      0.55714     Biso  1.000  O
   O2852    1.0    0.73449      0.69408      0.61429     Biso  1.000  O
   O2853    1.0    0.73449      0.69408      0.67142     Biso  1.000  O
   O2854    1.0    0.73652      0.29205      0.38571     Biso  1.000  O
   O2855    1.0    0.73652      0.29205      0.44286     Biso  1.000  O
   O2856    1.0    0.73652      0.29205      0.50000     Biso  1.000  O
   O2857    1.0    0.73652      0.29205      0.55714     Biso  1.000  O
   O2858    1.0    0.73652      0.29205      0.61429     Biso  1.000  O
   O2859    1.0    0.73796      0.57633      0.24285     Biso  1.000  O
   O2860    1.0    0.73796      0.57633      0.29999     Biso  1.000  O
   O2861    1.0    0.73796      0.57633      0.35714     Biso  1.000  O
   O2862    1.0    0.73796      0.57633      0.41429     Biso  1.000  O
   O2863    1.0    0.73796      0.57633      0.47143     Biso  1.000  O
   O2864    1.0    0.73796      0.57633      0.52857     Biso  1.000  O
   O2865    1.0    0.73796      0.57633      0.58571     Biso  1.000  O
   O2866    1.0    0.73796      0.57633      0.64286     Biso  1.000  O
   O2867    1.0    0.73796      0.57633      0.70001     Biso  1.000  O
   O2868    1.0    0.73796      0.57633      0.75715     Biso  1.000  O
   O2869    1.0    0.74142      0.45858      0.27142     Biso  1.000  O
   O2870    1.0    0.74142      0.45858      0.32858     Biso  1.000  O
   O2871    1.0    0.74142      0.45858      0.38571     Biso  1.000  O
   O2872    1.0    0.74142      0.45858      0.44286     Biso  1.000  O
   O2873    1.0    0.74142      0.45858      0.50000     Biso  1.000  O
   O2874    1.0    0.74142      0.45858      0.55714     Biso  1.000  O
   O2875    1.0    0.74142      0.45858      0.61429     Biso  1.000  O
   O2876    1.0    0.74142      0.45858      0.67142     Biso  1.000  O
   O2877    1.0    0.74142      0.45858      0.72858     Biso  1.000  O
   O2878    1.0    0.74489      0.34083      0.35714     Biso  1.000  O
   O2879    1.0    0.74489      0.34083      0.41429     Biso  1.000  O
   O2880    1.0    0.74489      0.34083      0.47143     Biso  1.000  O
   O2881    1.0    0.74489      0.34083      0.52857     Biso  1.000  O
   O2882    1.0    0.74489      0.34083      0.58571     Biso  1.000  O
   O2883    1.0    0.74489      0.34083      0.64286     Biso  1.000  O
   O2884    1.0    0.74632      0.62511      0.27142     Biso  1.000  O
   O2885    1.0    0.74632      0.62511      0.32858     Biso  1.000  O
   O2886    1.0    0.74632      0.62511      0.38571     Biso  1.000  O
   O2887    1.0    0.74632      0.62511      0.44286     Biso  1.000  O
   O2888    1.0    0.74632      0.62511      0.50000     Biso  1.000  O
   O2889    1.0    0.74632      0.62511      0.55714     Biso  1.000  O
   O2890    1.0    0.74632      0.62511      0.61429     Biso  1.000  O
   O2891    1.0    0.74632      0.62511      0.67142     Biso  1.000  O
   O2892    1.0    0.74632      0.62511      0.72858     Biso  1.000  O
   O2893    1.0    0.74835      0.22307      0.44286     Biso  1.000  O
   O2894    1.0    0.74835      0.22307      0.50000     Biso  1.000  O
   O2895    1.0    0.74835      0.22307      0.55714     Biso  1.000  O
   O2896    1.0    0.74979      0.50735      0.24285     Biso  1.000  O
   O2897    1.0    0.74979      0.50735      0.29999     Biso  1.000  O
   O2898    1.0    0.74979      0.50735      0.35714     Biso  1.000  O
   O2899    1.0    0.74979      0.50735      0.41429     Biso  1.000  O
   O2900    1.0    0.74979      0.50735      0.47143     Biso  1.000  O
   O2901    1.0    0.74979      0.50735      0.52857     Biso  1.000  O
   O2902    1.0    0.74979      0.50735      0.58571     Biso  1.000  O
   O2903    1.0    0.74979      0.50735      0.64286     Biso  1.000  O
   O2904    1.0    0.74979      0.50735      0.70001     Biso  1.000  O
   O2905    1.0    0.74979      0.50735      0.75715     Biso  1.000  O
   O2906    1.0    0.75326      0.38960      0.32858     Biso  1.000  O
   O2907    1.0    0.75326      0.38960      0.38571     Biso  1.000  O
   O2908    1.0    0.75326      0.38960      0.44286     Biso  1.000  O
   O2909    1.0    0.75326      0.38960      0.50000     Biso  1.000  O
   O2910    1.0    0.75326      0.38960      0.55714     Biso  1.000  O
   O2911    1.0    0.75326      0.38960      0.61429     Biso  1.000  O
   O2912    1.0    0.75326      0.38960      0.67142     Biso  1.000  O
   O2913    1.0    0.75469      0.67388      0.29999     Biso  1.000  O
   O2914    1.0    0.75469      0.67388      0.35714     Biso  1.000  O
   O2915    1.0    0.75469      0.67388      0.41429     Biso  1.000  O
   O2916    1.0    0.75469      0.67388      0.47143     Biso  1.000  O
   O2917    1.0    0.75469      0.67388      0.52857     Biso  1.000  O
   O2918    1.0    0.75469      0.67388      0.58571     Biso  1.000  O
   O2919    1.0    0.75469      0.67388      0.64286     Biso  1.000  O
   O2920    1.0    0.75469      0.67388      0.70001     Biso  1.000  O
   O2921    1.0    0.75672      0.27185      0.41429     Biso  1.000  O
   O2922    1.0    0.75672      0.27185      0.47143     Biso  1.000  O
   O2923    1.0    0.75672      0.27185      0.52857     Biso  1.000  O
   O2924    1.0    0.75672      0.27185      0.58571     Biso  1.000  O
   O2925    1.0    0.75816      0.55613      0.27142     Biso  1.000  O
   O2926    1.0    0.75816      0.55613      0.32858     Biso  1.000  O
   O2927    1.0    0.75816      0.55613      0.38571     Biso  1.000  O
   O2928    1.0    0.75816      0.55613      0.44286     Biso  1.000  O
   O2929    1.0    0.75816      0.55613      0.50000     Biso  1.000  O
   O2930    1.0    0.75816      0.55613      0.55714     Biso  1.000  O
   O2931    1.0    0.75816      0.55613      0.61429     Biso  1.000  O
   O2932    1.0    0.75816      0.55613      0.67142     Biso  1.000  O
   O2933    1.0    0.75816      0.55613      0.72858     Biso  1.000  O
   O2934    1.0    0.76163      0.43838      0.29999     Biso  1.000  O
   O2935    1.0    0.76163      0.43838      0.35714     Biso  1.000  O
   O2936    1.0    0.76163      0.43838      0.41429     Biso  1.000  O
   O2937    1.0    0.76163      0.43838      0.47143     Biso  1.000  O
   O2938    1.0    0.76163      0.43838      0.52857     Biso  1.000  O
   O2939    1.0    0.76163      0.43838      0.58571     Biso  1.000  O
   O2940    1.0    0.76163      0.43838      0.64286     Biso  1.000  O
   O2941    1.0    0.76163      0.43838      0.70001     Biso  1.000  O
   O2942    1.0    0.76509      0.32062      0.38571     Biso  1.000  O
   O2943    1.0    0.76509      0.32062      0.44286     Biso  1.000  O
   O2944    1.0    0.76509      0.32062      0.50000     Biso  1.000  O
   O2945    1.0    0.76509      0.32062      0.55714     Biso  1.000  O
   O2946    1.0    0.76509      0.32062      0.61429     Biso  1.000  O
   O2947    1.0    0.76653      0.60490      0.29999     Biso  1.000  O
   O2948    1.0    0.76653      0.60490      0.35714     Biso  1.000  O
   O2949    1.0    0.76653      0.60490      0.41429     Biso  1.000  O
   O2950    1.0    0.76653      0.60490      0.47143     Biso  1.000  O
   O2951    1.0    0.76653      0.60490      0.52857     Biso  1.000  O
   O2952    1.0    0.76653      0.60490      0.58571     Biso  1.000  O
   O2953    1.0    0.76653      0.60490      0.64286     Biso  1.000  O
   O2954    1.0    0.76653      0.60490      0.70001     Biso  1.000  O
   O2955    1.0    0.76856      0.20287      0.47143     Biso  1.000  O
   O2956    1.0    0.76856      0.20287      0.52857     Biso  1.000  O
   O2957    1.0    0.76999      0.48715      0.27142     Biso  1.000  O
   O2958    1.0    0.76999      0.48715      0.32858     Biso  1.000  O
   O2959    1.0    0.76999      0.48715      0.38571     Biso  1.000  O
   O2960    1.0    0.76999      0.48715      0.44286     Biso  1.000  O
   O2961    1.0    0.76999      0.48715      0.50000     Biso  1.000  O
   O2962    1.0    0.76999      0.48715      0.55714     Biso  1.000  O
   O2963    1.0    0.76999      0.48715      0.61429     Biso  1.000  O
   O2964    1.0    0.76999      0.48715      0.67142     Biso  1.000  O
   O2965    1.0    0.76999      0.48715      0.72858     Biso  1.000  O
   O2966    1.0    0.77346      0.36940      0.35714     Biso  1.000  O
   O2967    1.0    0.77346      0.36940      0.41429     Biso  1.000  O
   O2968    1.0    0.77346      0.36940      0.47143     Biso  1.000  O
   O2969    1.0    0.77346      0.36940      0.52857     Biso  1.000  O
   O2970    1.0    0.77346      0.36940      0.58571     Biso  1.000  O
   O2971    1.0    0.77346      0.36940      0.64286     Biso  1.000  O
   O2972    1.0    0.77490      0.65368      0.32858     Biso  1.000  O
   O2973    1.0    0.77490      0.65368      0.38571     Biso  1.000  O
   O2974    1.0    0.77490      0.65368      0.44286     Biso  1.000  O
   O2975    1.0    0.77490      0.65368      0.50000     Biso  1.000  O
   O2976    1.0    0.77490      0.65368      0.55714     Biso  1.000  O
   O2977    1.0    0.77490      0.65368      0.61429     Biso  1.000  O
   O2978    1.0    0.77490      0.65368      0.67142     Biso  1.000  O
   O2979    1.0    0.77693      0.25165      0.44286     Biso  1.000  O
   O2980    1.0    0.77693      0.25165      0.50000     Biso  1.000  O
   O2981    1.0    0.77693      0.25165      0.55714     Biso  1.000  O
   O2982    1.0    0.77836      0.53592      0.24285     Biso  1.000  O
   O2983    1.0    0.77836      0.53592      0.29999     Biso  1.000  O
   O2984    1.0    0.77836      0.53592      0.35714     Biso  1.000  O
   O2985    1.0    0.77836      0.53592      0.41429     Biso  1.000  O
   O2986    1.0    0.77836      0.53592      0.47143     Biso  1.000  O
   O2987    1.0    0.77836      0.53592      0.52857     Biso  1.000  O
   O2988    1.0    0.77836      0.53592      0.58571     Biso  1.000  O
   O2989    1.0    0.77836      0.53592      0.64286     Biso  1.000  O
   O2990    1.0    0.77836      0.53592      0.70001     Biso  1.000  O
   O2991    1.0    0.77836      0.53592      0.75715     Biso  1.000  O
   O2992    1.0    0.78183      0.41817      0.32858     Biso  1.000  O
   O2993    1.0    0.78183      0.41817      0.38571     Biso  1.000  O
   O2994    1.0    0.78183      0.41817      0.44286     Biso  1.000  O
   O2995    1.0    0.78183      0.41817      0.50000     Biso  1.000  O
   O2996    1.0    0.78183      0.41817      0.55714     Biso  1.000  O
   O2997    1.0    0.78183      0.41817      0.61429     Biso  1.000  O
   O2998    1.0    0.78183      0.41817      0.67142     Biso  1.000  O
   O2999    1.0    0.78529      0.30042      0.41429     Biso  1.000  O
   O3000    1.0    0.78529      0.30042      0.47143     Biso  1.000  O
   O3001    1.0    0.78529      0.30042      0.52857     Biso  1.000  O
   O3002    1.0    0.78529      0.30042      0.58571     Biso  1.000  O
   O3003    1.0    0.78673      0.58470      0.27142     Biso  1.000  O
   O3004    1.0    0.78673      0.58470      0.32858     Biso  1.000  O
   O3005    1.0    0.78673      0.58470      0.38571     Biso  1.000  O
   O3006    1.0    0.78673      0.58470      0.44286     Biso  1.000  O
   O3007    1.0    0.78673      0.58470      0.50000     Biso  1.000  O
   O3008    1.0    0.78673      0.58470      0.55714     Biso  1.000  O
   O3009    1.0    0.78673      0.58470      0.61429     Biso  1.000  O
   O3010    1.0    0.78673      0.58470      0.67142     Biso  1.000  O
   O3011    1.0    0.78673      0.58470      0.72858     Biso  1.000  O
   O3012    1.0    0.79020      0.46695      0.29999     Biso  1.000  O
   O3013    1.0    0.79020      0.46695      0.35714     Biso  1.000  O
   O3014    1.0    0.79020      0.46695      0.41429     Biso  1.000  O
   O3015    1.0    0.79020      0.46695      0.47143     Biso  1.000  O
   O3016    1.0    0.79020      0.46695      0.52857     Biso  1.000  O
   O3017    1.0    0.79020      0.46695      0.58571     Biso  1.000  O
   O3018    1.0    0.79020      0.46695      0.64286     Biso  1.000  O
   O3019    1.0    0.79020      0.46695      0.70001     Biso  1.000  O
   O3020    1.0    0.79366      0.34919      0.38571     Biso  1.000  O
   O3021    1.0    0.79366      0.34919      0.44286     Biso  1.000  O
   O3022    1.0    0.79366      0.34919      0.50000     Biso  1.000  O
   O3023    1.0    0.79366      0.34919      0.55714     Biso  1.000  O
   O3024    1.0    0.79366      0.34919      0.61429     Biso  1.000  O
   O3025    1.0    0.79510      0.63347      0.29999     Biso  1.000  O
   O3026    1.0    0.79510      0.63347      0.35714     Biso  1.000  O
   O3027    1.0    0.79510      0.63347      0.41429     Biso  1.000  O
   O3028    1.0    0.79510      0.63347      0.47143     Biso  1.000  O
   O3029    1.0    0.79510      0.63347      0.52857     Biso  1.000  O
   O3030    1.0    0.79510      0.63347      0.58571     Biso  1.000  O
   O3031    1.0    0.79510      0.63347      0.64286     Biso  1.000  O
   O3032    1.0    0.79510      0.63347      0.70001     Biso  1.000  O
   O3033    1.0    0.79713      0.23144      0.47143     Biso  1.000  O
   O3034    1.0    0.79713      0.23144      0.52857     Biso  1.000  O
   O3035    1.0    0.79857      0.51572      0.27142     Biso  1.000  O
   O3036    1.0    0.79857      0.51572      0.32858     Biso  1.000  O
   O3037    1.0    0.79857      0.51572      0.38571     Biso  1.000  O
   O3038    1.0    0.79857      0.51572      0.44286     Biso  1.000  O
   O3039    1.0    0.79857      0.51572      0.50000     Biso  1.000  O
   O3040    1.0    0.79857      0.51572      0.55714     Biso  1.000  O
   O3041    1.0    0.79857      0.51572      0.61429     Biso  1.000  O
   O3042    1.0    0.79857      0.51572      0.67142     Biso  1.000  O
   O3043    1.0    0.79857      0.51572      0.72858     Biso  1.000  O
   O3044    1.0    0.80203      0.39797      0.35714     Biso  1.000  O
   O3045    1.0    0.80203      0.39797      0.41429     Biso  1.000  O
   O3046    1.0    0.80203      0.39797      0.47143     Biso  1.000  O
   O3047    1.0    0.80203      0.39797      0.52857     Biso  1.000  O
   O3048    1.0    0.80203      0.39797      0.58571     Biso  1.000  O
   O3049    1.0    0.80203      0.39797      0.64286     Biso  1.000  O
   O3050    1.0    0.80550      0.28022      0.44286     Biso  1.000  O
   O3051    1.0    0.80550      0.28022      0.50000     Biso  1.000  O
   O3052    1.0    0.80550      0.28022      0.55714     Biso  1.000  O
   O3053    1.0    0.80693      0.56450      0.29999     Biso  1.000  O
   O3054    1.0    0.80693      0.56450      0.35714     Biso  1.000  O
   O3055    1.0    0.80693      0.56450      0.41429     Biso  1.000  O
   O3056    1.0    0.80693      0.56450      0.47143     Biso  1.000  O
   O3057    1.0    0.80693      0.56450      0.52857     Biso  1.000  O
   O3058    1.0    0.80693      0.56450      0.58571     Biso  1.000  O
   O3059    1.0    0.80693      0.56450      0.64286     Biso  1.000  O
   O3060    1.0    0.80693      0.56450      0.70001     Biso  1.000  O
   O3061    1.0    0.81040      0.44674      0.32858     Biso  1.000  O
   O3062    1.0    0.81040      0.44674      0.38571     Biso  1.000  O
   O3063    1.0    0.81040      0.44674      0.44286     Biso  1.000  O
   O3064    1.0    0.81040      0.44674      0.50000     Biso  1.000  O
   O3065    1.0    0.81040      0.44674      0.55714     Biso  1.000  O
   O3066    1.0    0.81040      0.44674      0.61429     Biso  1.000  O
   O3067    1.0    0.81040      0.44674      0.67142     Biso  1.000  O
   O3068    1.0    0.81387      0.32899      0.41429     Biso  1.000  O
   O3069    1.0    0.81387      0.32899      0.47143     Biso  1.000  O
   O3070    1.0    0.81387      0.32899      0.52857     Biso  1.000  O
   O3071    1.0    0.81387      0.32899      0.58571     Biso  1.000  O
   O3072    1.0    0.81530      0.61327      0.32858     Biso  1.000  O
   O3073    1.0    0.81530      0.61327      0.38571     Biso  1.000  O
   O3074    1.0    0.81530      0.61327      0.44286     Biso  1.000  O
   O3075    1.0    0.81530      0.61327      0.50000     Biso  1.000  O
   O3076    1.0    0.81530      0.61327      0.55714     Biso  1.000  O
   O3077    1.0    0.81530      0.61327      0.61429     Biso  1.000  O
   O3078    1.0    0.81530      0.61327      0.67142     Biso  1.000  O
   O3079    1.0    0.81877      0.49552      0.29999     Biso  1.000  O
   O3080    1.0    0.81877      0.49552      0.35714     Biso  1.000  O
   O3081    1.0    0.81877      0.49552      0.41429     Biso  1.000  O
   O3082    1.0    0.81877      0.49552      0.47143     Biso  1.000  O
   O3083    1.0    0.81877      0.49552      0.52857     Biso  1.000  O
   O3084    1.0    0.81877      0.49552      0.58571     Biso  1.000  O
   O3085    1.0    0.81877      0.49552      0.64286     Biso  1.000  O
   O3086    1.0    0.81877      0.49552      0.70001     Biso  1.000  O
   O3087    1.0    0.82223      0.37777      0.38571     Biso  1.000  O
   O3088    1.0    0.82223      0.37777      0.44286     Biso  1.000  O
   O3089    1.0    0.82223      0.37777      0.50000     Biso  1.000  O
   O3090    1.0    0.82223      0.37777      0.55714     Biso  1.000  O
   O3091    1.0    0.82223      0.37777      0.61429     Biso  1.000  O
   O3092    1.0    0.82714      0.54429      0.27142     Biso  1.000  O
   O3093    1.0    0.82714      0.54429      0.32858     Biso  1.000  O
   O3094    1.0    0.82714      0.54429      0.38571     Biso  1.000  O
   O3095    1.0    0.82714      0.54429      0.44286     Biso  1.000  O
   O3096    1.0    0.82714      0.54429      0.50000     Biso  1.000  O
   O3097    1.0    0.82714      0.54429      0.55714     Biso  1.000  O
   O3098    1.0    0.82714      0.54429      0.61429     Biso  1.000  O
   O3099    1.0    0.82714      0.54429      0.67142     Biso  1.000  O
   O3100    1.0    0.82714      0.54429      0.72858     Biso  1.000  O
   O3101    1.0    0.83060      0.42654      0.35714     Biso  1.000  O
   O3102    1.0    0.83060      0.42654      0.41429     Biso  1.000  O
   O3103    1.0    0.83060      0.42654      0.47143     Biso  1.000  O
   O3104    1.0    0.83060      0.42654      0.52857     Biso  1.000  O
   O3105    1.0    0.83060      0.42654      0.58571     Biso  1.000  O
   O3106    1.0    0.83060      0.42654      0.64286     Biso  1.000  O
   O3107    1.0    0.83551      0.59307      0.29999     Biso  1.000  O
   O3108    1.0    0.83551      0.59307      0.35714     Biso  1.000  O
   O3109    1.0    0.83551      0.59307      0.41429     Biso  1.000  O
   O3110    1.0    0.83551      0.59307      0.47143     Biso  1.000  O
   O3111    1.0    0.83551      0.59307      0.52857     Biso  1.000  O
   O3112    1.0    0.83551      0.59307      0.58571     Biso  1.000  O
   O3113    1.0    0.83551      0.59307      0.64286     Biso  1.000  O
   O3114    1.0    0.83551      0.59307      0.70001     Biso  1.000  O
   O3115    1.0    0.83897      0.47532      0.32858     Biso  1.000  O
   O3116    1.0    0.83897      0.47532      0.38571     Biso  1.000  O
   O3117    1.0    0.83897      0.47532      0.44286     Biso  1.000  O
   O3118    1.0    0.83897      0.47532      0.50000     Biso  1.000  O
   O3119    1.0    0.83897      0.47532      0.55714     Biso  1.000  O
   O3120    1.0    0.83897      0.47532      0.61429     Biso  1.000  O
   O3121    1.0    0.83897      0.47532      0.67142     Biso  1.000  O
   O3122    1.0    0.84734      0.52409      0.29999     Biso  1.000  O
   O3123    1.0    0.84734      0.52409      0.35714     Biso  1.000  O
   O3124    1.0    0.84734      0.52409      0.41429     Biso  1.000  O
   O3125    1.0    0.84734      0.52409      0.47143     Biso  1.000  O
   O3126    1.0    0.84734      0.52409      0.52857     Biso  1.000  O
   O3127    1.0    0.84734      0.52409      0.58571     Biso  1.000  O
   O3128    1.0    0.84734      0.52409      0.64286     Biso  1.000  O
   O3129    1.0    0.84734      0.52409      0.70001     Biso  1.000  O
   O3130    1.0    0.85571      0.57286      0.32858     Biso  1.000  O
   O3131    1.0    0.85571      0.57286      0.38571     Biso  1.000  O
   O3132    1.0    0.85571      0.57286      0.44286     Biso  1.000  O
   O3133    1.0    0.85571      0.57286      0.50000     Biso  1.000  O
   O3134    1.0    0.85571      0.57286      0.55714     Biso  1.000  O
   O3135    1.0    0.85571      0.57286      0.61429     Biso  1.000  O
   O3136    1.0    0.85571      0.57286      0.67142     Biso  1.000  O
