# Supplementary material for: Assessment of a nanocrystal 3-D morphology by the analysis of single HAADF-HRSTEM images
Source: Nanoscale Res Lett. 2013 Nov 13;8(1):475. doi: 10.1186/1556-276X-8-475 (PMC3831815; doi:10.1186/1556-276X-8-475)
Supplement: Additional file 9 — B_model_sym.cif – 3-D symmetric model for simulation. Atomic coordinates from symmetric morphology of type-B nanocrystals used for the HRSTEM image simulation procedure. [file 1556-276X-8-475-S9.cif]

#======================================================================

# CRYSTAL DATA

#----------------------------------------------------------------------

data_VESTA_phase_1


_pd_phase_name                         'CUB'
_cell_length_a                         6.76375
_cell_length_b                         6.76375
_cell_length_c                         6.76375
_cell_angle_alpha                      90
_cell_angle_beta                       90
_cell_angle_gamma                      90
_symmetry_space_group_name_H-M         'P 1'
_symmetry_Int_Tables_number            1

loop_
_symmetry_equiv_pos_as_xyz
   'x, y, z'

loop_
   _atom_site_label
   _atom_site_occupancy
   _atom_site_fract_x
   _atom_site_fract_y
   _atom_site_fract_z
   _atom_site_thermal_displace_type
   _atom_site_B_iso_or_equiv
   _atom_site_type_symbol
   Ce1      1.0    0.10000      0.22000      0.22000     Biso  1.000  Ce
   Ce2      1.0    0.10000      0.22000      0.30000     Biso  1.000  Ce
   Ce3      1.0    0.10000      0.22000      0.38000     Biso  1.000  Ce
   Ce4      1.0    0.10000      0.22000      0.46000     Biso  1.000  Ce
   Ce5      1.0    0.10000      0.22000      0.54000     Biso  1.000  Ce
   Ce6      1.0    0.10000      0.22000      0.62000     Biso  1.000  Ce
   Ce7      1.0    0.10000      0.22000      0.70000     Biso  1.000  Ce
   Ce8      1.0    0.10000      0.22000      0.78000     Biso  1.000  Ce
   Ce9      1.0    0.10000      0.26000      0.26000     Biso  1.000  Ce
   Ce10     1.0    0.10000      0.26000      0.34000     Biso  1.000  Ce
   Ce11     1.0    0.10000      0.26000      0.42000     Biso  1.000  Ce
   Ce12     1.0    0.10000      0.26000      0.50000     Biso  1.000  Ce
   Ce13     1.0    0.10000      0.26000      0.58000     Biso  1.000  Ce
   Ce14     1.0    0.10000      0.26000      0.66000     Biso  1.000  Ce
   Ce15     1.0    0.10000      0.26000      0.74000     Biso  1.000  Ce
   Ce16     1.0    0.10000      0.30000      0.22000     Biso  1.000  Ce
   Ce17     1.0    0.10000      0.30000      0.30000     Biso  1.000  Ce
   Ce18     1.0    0.10000      0.30000      0.38000     Biso  1.000  Ce
   Ce19     1.0    0.10000      0.30000      0.46000     Biso  1.000  Ce
   Ce20     1.0    0.10000      0.30000      0.54000     Biso  1.000  Ce
   Ce21     1.0    0.10000      0.30000      0.62000     Biso  1.000  Ce
   Ce22     1.0    0.10000      0.30000      0.70000     Biso  1.000  Ce
   Ce23     1.0    0.10000      0.30000      0.78000     Biso  1.000  Ce
   Ce24     1.0    0.10000      0.34000      0.26000     Biso  1.000  Ce
   Ce25     1.0    0.10000      0.34000      0.34000     Biso  1.000  Ce
   Ce26     1.0    0.10000      0.34000      0.42000     Biso  1.000  Ce
   Ce27     1.0    0.10000      0.34000      0.50000     Biso  1.000  Ce
   Ce28     1.0    0.10000      0.34000      0.58000     Biso  1.000  Ce
   Ce29     1.0    0.10000      0.34000      0.66000     Biso  1.000  Ce
   Ce30     1.0    0.10000      0.34000      0.74000     Biso  1.000  Ce
   Ce31     1.0    0.10000      0.38000      0.22000     Biso  1.000  Ce
   Ce32     1.0    0.10000      0.38000      0.30000     Biso  1.000  Ce
   Ce33     1.0    0.10000      0.38000      0.38000     Biso  1.000  Ce
   Ce34     1.0    0.10000      0.38000      0.46000     Biso  1.000  Ce
   Ce35     1.0    0.10000      0.38000      0.54000     Biso  1.000  Ce
   Ce36     1.0    0.10000      0.38000      0.62000     Biso  1.000  Ce
   Ce37     1.0    0.10000      0.38000      0.70000     Biso  1.000  Ce
   Ce38     1.0    0.10000      0.38000      0.78000     Biso  1.000  Ce
   Ce39     1.0    0.10000      0.42000      0.26000     Biso  1.000  Ce
   Ce40     1.0    0.10000      0.42000      0.34000     Biso  1.000  Ce
   Ce41     1.0    0.10000      0.42000      0.42000     Biso  1.000  Ce
   Ce42     1.0    0.10000      0.42000      0.50000     Biso  1.000  Ce
   Ce43     1.0    0.10000      0.42000      0.58000     Biso  1.000  Ce
   Ce44     1.0    0.10000      0.42000      0.66000     Biso  1.000  Ce
   Ce45     1.0    0.10000      0.42000      0.74000     Biso  1.000  Ce
   Ce46     1.0    0.10000      0.46000      0.22000     Biso  1.000  Ce
   Ce47     1.0    0.10000      0.46000      0.30000     Biso  1.000  Ce
   Ce48     1.0    0.10000      0.46000      0.38000     Biso  1.000  Ce
   Ce49     1.0    0.10000      0.46000      0.46000     Biso  1.000  Ce
   Ce50     1.0    0.10000      0.46000      0.54000     Biso  1.000  Ce
   Ce51     1.0    0.10000      0.46000      0.62000     Biso  1.000  Ce
   Ce52     1.0    0.10000      0.46000      0.70000     Biso  1.000  Ce
   Ce53     1.0    0.10000      0.46000      0.78000     Biso  1.000  Ce
   Ce54     1.0    0.10000      0.50000      0.26000     Biso  1.000  Ce
   Ce55     1.0    0.10000      0.50000      0.34000     Biso  1.000  Ce
   Ce56     1.0    0.10000      0.50000      0.42000     Biso  1.000  Ce
   Ce57     1.0    0.10000      0.50000      0.50000     Biso  1.000  Ce
   Ce58     1.0    0.10000      0.50000      0.58000     Biso  1.000  Ce
   Ce59     1.0    0.10000      0.50000      0.66000     Biso  1.000  Ce
   Ce60     1.0    0.10000      0.50000      0.74000     Biso  1.000  Ce
   Ce61     1.0    0.10000      0.54000      0.22000     Biso  1.000  Ce
   Ce62     1.0    0.10000      0.54000      0.30000     Biso  1.000  Ce
   Ce63     1.0    0.10000      0.54000      0.38000     Biso  1.000  Ce
   Ce64     1.0    0.10000      0.54000      0.46000     Biso  1.000  Ce
   Ce65     1.0    0.10000      0.54000      0.54000     Biso  1.000  Ce
   Ce66     1.0    0.10000      0.54000      0.62000     Biso  1.000  Ce
   Ce67     1.0    0.10000      0.54000      0.70000     Biso  1.000  Ce
   Ce68     1.0    0.10000      0.54000      0.78000     Biso  1.000  Ce
   Ce69     1.0    0.10000      0.58000      0.26000     Biso  1.000  Ce
   Ce70     1.0    0.10000      0.58000      0.34000     Biso  1.000  Ce
   Ce71     1.0    0.10000      0.58000      0.42000     Biso  1.000  Ce
   Ce72     1.0    0.10000      0.58000      0.50000     Biso  1.000  Ce
   Ce73     1.0    0.10000      0.58000      0.58000     Biso  1.000  Ce
   Ce74     1.0    0.10000      0.58000      0.66000     Biso  1.000  Ce
   Ce75     1.0    0.10000      0.58000      0.74000     Biso  1.000  Ce
   Ce76     1.0    0.10000      0.62000      0.22000     Biso  1.000  Ce
   Ce77     1.0    0.10000      0.62000      0.30000     Biso  1.000  Ce
   Ce78     1.0    0.10000      0.62000      0.38000     Biso  1.000  Ce
   Ce79     1.0    0.10000      0.62000      0.46000     Biso  1.000  Ce
   Ce80     1.0    0.10000      0.62000      0.54000     Biso  1.000  Ce
   Ce81     1.0    0.10000      0.62000      0.62000     Biso  1.000  Ce
   Ce82     1.0    0.10000      0.62000      0.70000     Biso  1.000  Ce
   Ce83     1.0    0.10000      0.62000      0.78000     Biso  1.000  Ce
   Ce84     1.0    0.10000      0.66000      0.26000     Biso  1.000  Ce
   Ce85     1.0    0.10000      0.66000      0.34000     Biso  1.000  Ce
   Ce86     1.0    0.10000      0.66000      0.42000     Biso  1.000  Ce
   Ce87     1.0    0.10000      0.66000      0.50000     Biso  1.000  Ce
   Ce88     1.0    0.10000      0.66000      0.58000     Biso  1.000  Ce
   Ce89     1.0    0.10000      0.66000      0.66000     Biso  1.000  Ce
   Ce90     1.0    0.10000      0.66000      0.74000     Biso  1.000  Ce
   Ce91     1.0    0.10000      0.70000      0.22000     Biso  1.000  Ce
   Ce92     1.0    0.10000      0.70000      0.30000     Biso  1.000  Ce
   Ce93     1.0    0.10000      0.70000      0.38000     Biso  1.000  Ce
   Ce94     1.0    0.10000      0.70000      0.46000     Biso  1.000  Ce
   Ce95     1.0    0.10000      0.70000      0.54000     Biso  1.000  Ce
   Ce96     1.0    0.10000      0.70000      0.62000     Biso  1.000  Ce
   Ce97     1.0    0.10000      0.70000      0.70000     Biso  1.000  Ce
   Ce98     1.0    0.10000      0.70000      0.78000     Biso  1.000  Ce
   Ce99     1.0    0.10000      0.74000      0.26000     Biso  1.000  Ce
   Ce100    1.0    0.10000      0.74000      0.34000     Biso  1.000  Ce
   Ce101    1.0    0.10000      0.74000      0.42000     Biso  1.000  Ce
   Ce102    1.0    0.10000      0.74000      0.50000     Biso  1.000  Ce
   Ce103    1.0    0.10000      0.74000      0.58000     Biso  1.000  Ce
   Ce104    1.0    0.10000      0.74000      0.66000     Biso  1.000  Ce
   Ce105    1.0    0.10000      0.74000      0.74000     Biso  1.000  Ce
   Ce106    1.0    0.10000      0.78000      0.22000     Biso  1.000  Ce
   Ce107    1.0    0.10000      0.78000      0.30000     Biso  1.000  Ce
   Ce108    1.0    0.10000      0.78000      0.38000     Biso  1.000  Ce
   Ce109    1.0    0.10000      0.78000      0.46000     Biso  1.000  Ce
   Ce110    1.0    0.10000      0.78000      0.54000     Biso  1.000  Ce
   Ce111    1.0    0.10000      0.78000      0.62000     Biso  1.000  Ce
   Ce112    1.0    0.10000      0.78000      0.70000     Biso  1.000  Ce
   Ce113    1.0    0.10000      0.78000      0.78000     Biso  1.000  Ce
   Ce114    1.0    0.14000      0.18000      0.22000     Biso  1.000  Ce
   Ce115    1.0    0.14000      0.18000      0.30000     Biso  1.000  Ce
   Ce116    1.0    0.14000      0.18000      0.38000     Biso  1.000  Ce
   Ce117    1.0    0.14000      0.18000      0.46000     Biso  1.000  Ce
   Ce118    1.0    0.14000      0.18000      0.54000     Biso  1.000  Ce
   Ce119    1.0    0.14000      0.18000      0.62000     Biso  1.000  Ce
   Ce120    1.0    0.14000      0.18000      0.70000     Biso  1.000  Ce
   Ce121    1.0    0.14000      0.18000      0.78000     Biso  1.000  Ce
   Ce122    1.0    0.14000      0.22000      0.18000     Biso  1.000  Ce
   Ce123    1.0    0.14000      0.22000      0.26000     Biso  1.000  Ce
   Ce124    1.0    0.14000      0.22000      0.34000     Biso  1.000  Ce
   Ce125    1.0    0.14000      0.22000      0.42000     Biso  1.000  Ce
   Ce126    1.0    0.14000      0.22000      0.50000     Biso  1.000  Ce
   Ce127    1.0    0.14000      0.22000      0.58000     Biso  1.000  Ce
   Ce128    1.0    0.14000      0.22000      0.66000     Biso  1.000  Ce
   Ce129    1.0    0.14000      0.22000      0.74000     Biso  1.000  Ce
   Ce130    1.0    0.14000      0.22000      0.82000     Biso  1.000  Ce
   Ce131    1.0    0.14000      0.26000      0.22000     Biso  1.000  Ce
   Ce132    1.0    0.14000      0.26000      0.30000     Biso  1.000  Ce
   Ce133    1.0    0.14000      0.26000      0.38000     Biso  1.000  Ce
   Ce134    1.0    0.14000      0.26000      0.46000     Biso  1.000  Ce
   Ce135    1.0    0.14000      0.26000      0.54000     Biso  1.000  Ce
   Ce136    1.0    0.14000      0.26000      0.62000     Biso  1.000  Ce
   Ce137    1.0    0.14000      0.26000      0.70000     Biso  1.000  Ce
   Ce138    1.0    0.14000      0.26000      0.78000     Biso  1.000  Ce
   Ce139    1.0    0.14000      0.30000      0.18000     Biso  1.000  Ce
   Ce140    1.0    0.14000      0.30000      0.26000     Biso  1.000  Ce
   Ce141    1.0    0.14000      0.30000      0.34000     Biso  1.000  Ce
   Ce142    1.0    0.14000      0.30000      0.42000     Biso  1.000  Ce
   Ce143    1.0    0.14000      0.30000      0.50000     Biso  1.000  Ce
   Ce144    1.0    0.14000      0.30000      0.58000     Biso  1.000  Ce
   Ce145    1.0    0.14000      0.30000      0.66000     Biso  1.000  Ce
   Ce146    1.0    0.14000      0.30000      0.74000     Biso  1.000  Ce
   Ce147    1.0    0.14000      0.30000      0.82000     Biso  1.000  Ce
   Ce148    1.0    0.14000      0.34000      0.22000     Biso  1.000  Ce
   Ce149    1.0    0.14000      0.34000      0.30000     Biso  1.000  Ce
   Ce150    1.0    0.14000      0.34000      0.38000     Biso  1.000  Ce
   Ce151    1.0    0.14000      0.34000      0.46000     Biso  1.000  Ce
   Ce152    1.0    0.14000      0.34000      0.54000     Biso  1.000  Ce
   Ce153    1.0    0.14000      0.34000      0.62000     Biso  1.000  Ce
   Ce154    1.0    0.14000      0.34000      0.70000     Biso  1.000  Ce
   Ce155    1.0    0.14000      0.34000      0.78000     Biso  1.000  Ce
   Ce156    1.0    0.14000      0.38000      0.18000     Biso  1.000  Ce
   Ce157    1.0    0.14000      0.38000      0.26000     Biso  1.000  Ce
   Ce158    1.0    0.14000      0.38000      0.34000     Biso  1.000  Ce
   Ce159    1.0    0.14000      0.38000      0.42000     Biso  1.000  Ce
   Ce160    1.0    0.14000      0.38000      0.50000     Biso  1.000  Ce
   Ce161    1.0    0.14000      0.38000      0.58000     Biso  1.000  Ce
   Ce162    1.0    0.14000      0.38000      0.66000     Biso  1.000  Ce
   Ce163    1.0    0.14000      0.38000      0.74000     Biso  1.000  Ce
   Ce164    1.0    0.14000      0.38000      0.82000     Biso  1.000  Ce
   Ce165    1.0    0.14000      0.42000      0.22000     Biso  1.000  Ce
   Ce166    1.0    0.14000      0.42000      0.30000     Biso  1.000  Ce
   Ce167    1.0    0.14000      0.42000      0.38000     Biso  1.000  Ce
   Ce168    1.0    0.14000      0.42000      0.46000     Biso  1.000  Ce
   Ce169    1.0    0.14000      0.42000      0.54000     Biso  1.000  Ce
   Ce170    1.0    0.14000      0.42000      0.62000     Biso  1.000  Ce
   Ce171    1.0    0.14000      0.42000      0.70000     Biso  1.000  Ce
   Ce172    1.0    0.14000      0.42000      0.78000     Biso  1.000  Ce
   Ce173    1.0    0.14000      0.46000      0.18000     Biso  1.000  Ce
   Ce174    1.0    0.14000      0.46000      0.26000     Biso  1.000  Ce
   Ce175    1.0    0.14000      0.46000      0.34000     Biso  1.000  Ce
   Ce176    1.0    0.14000      0.46000      0.42000     Biso  1.000  Ce
   Ce177    1.0    0.14000      0.46000      0.50000     Biso  1.000  Ce
   Ce178    1.0    0.14000      0.46000      0.58000     Biso  1.000  Ce
   Ce179    1.0    0.14000      0.46000      0.66000     Biso  1.000  Ce
   Ce180    1.0    0.14000      0.46000      0.74000     Biso  1.000  Ce
   Ce181    1.0    0.14000      0.46000      0.82000     Biso  1.000  Ce
   Ce182    1.0    0.14000      0.50000      0.22000     Biso  1.000  Ce
   Ce183    1.0    0.14000      0.50000      0.30000     Biso  1.000  Ce
   Ce184    1.0    0.14000      0.50000      0.38000     Biso  1.000  Ce
   Ce185    1.0    0.14000      0.50000      0.46000     Biso  1.000  Ce
   Ce186    1.0    0.14000      0.50000      0.54000     Biso  1.000  Ce
   Ce187    1.0    0.14000      0.50000      0.62000     Biso  1.000  Ce
   Ce188    1.0    0.14000      0.50000      0.70000     Biso  1.000  Ce
   Ce189    1.0    0.14000      0.50000      0.78000     Biso  1.000  Ce
   Ce190    1.0    0.14000      0.54000      0.18000     Biso  1.000  Ce
   Ce191    1.0    0.14000      0.54000      0.26000     Biso  1.000  Ce
   Ce192    1.0    0.14000      0.54000      0.34000     Biso  1.000  Ce
   Ce193    1.0    0.14000      0.54000      0.42000     Biso  1.000  Ce
   Ce194    1.0    0.14000      0.54000      0.50000     Biso  1.000  Ce
   Ce195    1.0    0.14000      0.54000      0.58000     Biso  1.000  Ce
   Ce196    1.0    0.14000      0.54000      0.66000     Biso  1.000  Ce
   Ce197    1.0    0.14000      0.54000      0.74000     Biso  1.000  Ce
   Ce198    1.0    0.14000      0.54000      0.82000     Biso  1.000  Ce
   Ce199    1.0    0.14000      0.58000      0.22000     Biso  1.000  Ce
   Ce200    1.0    0.14000      0.58000      0.30000     Biso  1.000  Ce
   Ce201    1.0    0.14000      0.58000      0.38000     Biso  1.000  Ce
   Ce202    1.0    0.14000      0.58000      0.46000     Biso  1.000  Ce
   Ce203    1.0    0.14000      0.58000      0.54000     Biso  1.000  Ce
   Ce204    1.0    0.14000      0.58000      0.62000     Biso  1.000  Ce
   Ce205    1.0    0.14000      0.58000      0.70000     Biso  1.000  Ce
   Ce206    1.0    0.14000      0.58000      0.78000     Biso  1.000  Ce
   Ce207    1.0    0.14000      0.62000      0.18000     Biso  1.000  Ce
   Ce208    1.0    0.14000      0.62000      0.26000     Biso  1.000  Ce
   Ce209    1.0    0.14000      0.62000      0.34000     Biso  1.000  Ce
   Ce210    1.0    0.14000      0.62000      0.42000     Biso  1.000  Ce
   Ce211    1.0    0.14000      0.62000      0.50000     Biso  1.000  Ce
   Ce212    1.0    0.14000      0.62000      0.58000     Biso  1.000  Ce
   Ce213    1.0    0.14000      0.62000      0.66000     Biso  1.000  Ce
   Ce214    1.0    0.14000      0.62000      0.74000     Biso  1.000  Ce
   Ce215    1.0    0.14000      0.62000      0.82000     Biso  1.000  Ce
   Ce216    1.0    0.14000      0.66000      0.22000     Biso  1.000  Ce
   Ce217    1.0    0.14000      0.66000      0.30000     Biso  1.000  Ce
   Ce218    1.0    0.14000      0.66000      0.38000     Biso  1.000  Ce
   Ce219    1.0    0.14000      0.66000      0.46000     Biso  1.000  Ce
   Ce220    1.0    0.14000      0.66000      0.54000     Biso  1.000  Ce
   Ce221    1.0    0.14000      0.66000      0.62000     Biso  1.000  Ce
   Ce222    1.0    0.14000      0.66000      0.70000     Biso  1.000  Ce
   Ce223    1.0    0.14000      0.66000      0.78000     Biso  1.000  Ce
   Ce224    1.0    0.14000      0.70000      0.18000     Biso  1.000  Ce
   Ce225    1.0    0.14000      0.70000      0.26000     Biso  1.000  Ce
   Ce226    1.0    0.14000      0.70000      0.34000     Biso  1.000  Ce
   Ce227    1.0    0.14000      0.70000      0.42000     Biso  1.000  Ce
   Ce228    1.0    0.14000      0.70000      0.50000     Biso  1.000  Ce
   Ce229    1.0    0.14000      0.70000      0.58000     Biso  1.000  Ce
   Ce230    1.0    0.14000      0.70000      0.66000     Biso  1.000  Ce
   Ce231    1.0    0.14000      0.70000      0.74000     Biso  1.000  Ce
   Ce232    1.0    0.14000      0.70000      0.82000     Biso  1.000  Ce
   Ce233    1.0    0.14000      0.74000      0.22000     Biso  1.000  Ce
   Ce234    1.0    0.14000      0.74000      0.30000     Biso  1.000  Ce
   Ce235    1.0    0.14000      0.74000      0.38000     Biso  1.000  Ce
   Ce236    1.0    0.14000      0.74000      0.46000     Biso  1.000  Ce
   Ce237    1.0    0.14000      0.74000      0.54000     Biso  1.000  Ce
   Ce238    1.0    0.14000      0.74000      0.62000     Biso  1.000  Ce
   Ce239    1.0    0.14000      0.74000      0.70000     Biso  1.000  Ce
   Ce240    1.0    0.14000      0.74000      0.78000     Biso  1.000  Ce
   Ce241    1.0    0.14000      0.78000      0.18000     Biso  1.000  Ce
   Ce242    1.0    0.14000      0.78000      0.26000     Biso  1.000  Ce
   Ce243    1.0    0.14000      0.78000      0.34000     Biso  1.000  Ce
   Ce244    1.0    0.14000      0.78000      0.42000     Biso  1.000  Ce
   Ce245    1.0    0.14000      0.78000      0.50000     Biso  1.000  Ce
   Ce246    1.0    0.14000      0.78000      0.58000     Biso  1.000  Ce
   Ce247    1.0    0.14000      0.78000      0.66000     Biso  1.000  Ce
   Ce248    1.0    0.14000      0.78000      0.74000     Biso  1.000  Ce
   Ce249    1.0    0.14000      0.78000      0.82000     Biso  1.000  Ce
   Ce250    1.0    0.14000      0.82000      0.22000     Biso  1.000  Ce
   Ce251    1.0    0.14000      0.82000      0.30000     Biso  1.000  Ce
   Ce252    1.0    0.14000      0.82000      0.38000     Biso  1.000  Ce
   Ce253    1.0    0.14000      0.82000      0.46000     Biso  1.000  Ce
   Ce254    1.0    0.14000      0.82000      0.54000     Biso  1.000  Ce
   Ce255    1.0    0.14000      0.82000      0.62000     Biso  1.000  Ce
   Ce256    1.0    0.14000      0.82000      0.70000     Biso  1.000  Ce
   Ce257    1.0    0.14000      0.82000      0.78000     Biso  1.000  Ce
   Ce258    1.0    0.18000      0.14000      0.22000     Biso  1.000  Ce
   Ce259    1.0    0.18000      0.14000      0.30000     Biso  1.000  Ce
   Ce260    1.0    0.18000      0.14000      0.38000     Biso  1.000  Ce
   Ce261    1.0    0.18000      0.14000      0.46000     Biso  1.000  Ce
   Ce262    1.0    0.18000      0.14000      0.54000     Biso  1.000  Ce
   Ce263    1.0    0.18000      0.14000      0.62000     Biso  1.000  Ce
   Ce264    1.0    0.18000      0.14000      0.70000     Biso  1.000  Ce
   Ce265    1.0    0.18000      0.14000      0.78000     Biso  1.000  Ce
   Ce266    1.0    0.18000      0.18000      0.18000     Biso  1.000  Ce
   Ce267    1.0    0.18000      0.18000      0.26000     Biso  1.000  Ce
   Ce268    1.0    0.18000      0.18000      0.34000     Biso  1.000  Ce
   Ce269    1.0    0.18000      0.18000      0.42000     Biso  1.000  Ce
   Ce270    1.0    0.18000      0.18000      0.50000     Biso  1.000  Ce
   Ce271    1.0    0.18000      0.18000      0.58000     Biso  1.000  Ce
   Ce272    1.0    0.18000      0.18000      0.66000     Biso  1.000  Ce
   Ce273    1.0    0.18000      0.18000      0.74000     Biso  1.000  Ce
   Ce274    1.0    0.18000      0.18000      0.82000     Biso  1.000  Ce
   Ce275    1.0    0.18000      0.22000      0.14000     Biso  1.000  Ce
   Ce276    1.0    0.18000      0.22000      0.22000     Biso  1.000  Ce
   Ce277    1.0    0.18000      0.22000      0.30000     Biso  1.000  Ce
   Ce278    1.0    0.18000      0.22000      0.38000     Biso  1.000  Ce
   Ce279    1.0    0.18000      0.22000      0.46000     Biso  1.000  Ce
   Ce280    1.0    0.18000      0.22000      0.54000     Biso  1.000  Ce
   Ce281    1.0    0.18000      0.22000      0.62000     Biso  1.000  Ce
   Ce282    1.0    0.18000      0.22000      0.70000     Biso  1.000  Ce
   Ce283    1.0    0.18000      0.22000      0.78000     Biso  1.000  Ce
   Ce284    1.0    0.18000      0.22000      0.86000     Biso  1.000  Ce
   Ce285    1.0    0.18000      0.26000      0.18000     Biso  1.000  Ce
   Ce286    1.0    0.18000      0.26000      0.26000     Biso  1.000  Ce
   Ce287    1.0    0.18000      0.26000      0.34000     Biso  1.000  Ce
   Ce288    1.0    0.18000      0.26000      0.42000     Biso  1.000  Ce
   Ce289    1.0    0.18000      0.26000      0.50000     Biso  1.000  Ce
   Ce290    1.0    0.18000      0.26000      0.58000     Biso  1.000  Ce
   Ce291    1.0    0.18000      0.26000      0.66000     Biso  1.000  Ce
   Ce292    1.0    0.18000      0.26000      0.74000     Biso  1.000  Ce
   Ce293    1.0    0.18000      0.26000      0.82000     Biso  1.000  Ce
   Ce294    1.0    0.18000      0.30000      0.14000     Biso  1.000  Ce
   Ce295    1.0    0.18000      0.30000      0.22000     Biso  1.000  Ce
   Ce296    1.0    0.18000      0.30000      0.30000     Biso  1.000  Ce
   Ce297    1.0    0.18000      0.30000      0.38000     Biso  1.000  Ce
   Ce298    1.0    0.18000      0.30000      0.46000     Biso  1.000  Ce
   Ce299    1.0    0.18000      0.30000      0.54000     Biso  1.000  Ce
   Ce300    1.0    0.18000      0.30000      0.62000     Biso  1.000  Ce
   Ce301    1.0    0.18000      0.30000      0.70000     Biso  1.000  Ce
   Ce302    1.0    0.18000      0.30000      0.78000     Biso  1.000  Ce
   Ce303    1.0    0.18000      0.30000      0.86000     Biso  1.000  Ce
   Ce304    1.0    0.18000      0.34000      0.18000     Biso  1.000  Ce
   Ce305    1.0    0.18000      0.34000      0.26000     Biso  1.000  Ce
   Ce306    1.0    0.18000      0.34000      0.34000     Biso  1.000  Ce
   Ce307    1.0    0.18000      0.34000      0.42000     Biso  1.000  Ce
   Ce308    1.0    0.18000      0.34000      0.50000     Biso  1.000  Ce
   Ce309    1.0    0.18000      0.34000      0.58000     Biso  1.000  Ce
   Ce310    1.0    0.18000      0.34000      0.66000     Biso  1.000  Ce
   Ce311    1.0    0.18000      0.34000      0.74000     Biso  1.000  Ce
   Ce312    1.0    0.18000      0.34000      0.82000     Biso  1.000  Ce
   Ce313    1.0    0.18000      0.38000      0.14000     Biso  1.000  Ce
   Ce314    1.0    0.18000      0.38000      0.22000     Biso  1.000  Ce
   Ce315    1.0    0.18000      0.38000      0.30000     Biso  1.000  Ce
   Ce316    1.0    0.18000      0.38000      0.38000     Biso  1.000  Ce
   Ce317    1.0    0.18000      0.38000      0.46000     Biso  1.000  Ce
   Ce318    1.0    0.18000      0.38000      0.54000     Biso  1.000  Ce
   Ce319    1.0    0.18000      0.38000      0.62000     Biso  1.000  Ce
   Ce320    1.0    0.18000      0.38000      0.70000     Biso  1.000  Ce
   Ce321    1.0    0.18000      0.38000      0.78000     Biso  1.000  Ce
   Ce322    1.0    0.18000      0.38000      0.86000     Biso  1.000  Ce
   Ce323    1.0    0.18000      0.42000      0.18000     Biso  1.000  Ce
   Ce324    1.0    0.18000      0.42000      0.26000     Biso  1.000  Ce
   Ce325    1.0    0.18000      0.42000      0.34000     Biso  1.000  Ce
   Ce326    1.0    0.18000      0.42000      0.42000     Biso  1.000  Ce
   Ce327    1.0    0.18000      0.42000      0.50000     Biso  1.000  Ce
   Ce328    1.0    0.18000      0.42000      0.58000     Biso  1.000  Ce
   Ce329    1.0    0.18000      0.42000      0.66000     Biso  1.000  Ce
   Ce330    1.0    0.18000      0.42000      0.74000     Biso  1.000  Ce
   Ce331    1.0    0.18000      0.42000      0.82000     Biso  1.000  Ce
   Ce332    1.0    0.18000      0.46000      0.14000     Biso  1.000  Ce
   Ce333    1.0    0.18000      0.46000      0.22000     Biso  1.000  Ce
   Ce334    1.0    0.18000      0.46000      0.30000     Biso  1.000  Ce
   Ce335    1.0    0.18000      0.46000      0.38000     Biso  1.000  Ce
   Ce336    1.0    0.18000      0.46000      0.46000     Biso  1.000  Ce
   Ce337    1.0    0.18000      0.46000      0.54000     Biso  1.000  Ce
   Ce338    1.0    0.18000      0.46000      0.62000     Biso  1.000  Ce
   Ce339    1.0    0.18000      0.46000      0.70000     Biso  1.000  Ce
   Ce340    1.0    0.18000      0.46000      0.78000     Biso  1.000  Ce
   Ce341    1.0    0.18000      0.46000      0.86000     Biso  1.000  Ce
   Ce342    1.0    0.18000      0.50000      0.18000     Biso  1.000  Ce
   Ce343    1.0    0.18000      0.50000      0.26000     Biso  1.000  Ce
   Ce344    1.0    0.18000      0.50000      0.34000     Biso  1.000  Ce
   Ce345    1.0    0.18000      0.50000      0.42000     Biso  1.000  Ce
   Ce346    1.0    0.18000      0.50000      0.50000     Biso  1.000  Ce
   Ce347    1.0    0.18000      0.50000      0.58000     Biso  1.000  Ce
   Ce348    1.0    0.18000      0.50000      0.66000     Biso  1.000  Ce
   Ce349    1.0    0.18000      0.50000      0.74000     Biso  1.000  Ce
   Ce350    1.0    0.18000      0.50000      0.82000     Biso  1.000  Ce
   Ce351    1.0    0.18000      0.54000      0.14000     Biso  1.000  Ce
   Ce352    1.0    0.18000      0.54000      0.22000     Biso  1.000  Ce
   Ce353    1.0    0.18000      0.54000      0.30000     Biso  1.000  Ce
   Ce354    1.0    0.18000      0.54000      0.38000     Biso  1.000  Ce
   Ce355    1.0    0.18000      0.54000      0.46000     Biso  1.000  Ce
   Ce356    1.0    0.18000      0.54000      0.54000     Biso  1.000  Ce
   Ce357    1.0    0.18000      0.54000      0.62000     Biso  1.000  Ce
   Ce358    1.0    0.18000      0.54000      0.70000     Biso  1.000  Ce
   Ce359    1.0    0.18000      0.54000      0.78000     Biso  1.000  Ce
   Ce360    1.0    0.18000      0.54000      0.86000     Biso  1.000  Ce
   Ce361    1.0    0.18000      0.58000      0.18000     Biso  1.000  Ce
   Ce362    1.0    0.18000      0.58000      0.26000     Biso  1.000  Ce
   Ce363    1.0    0.18000      0.58000      0.34000     Biso  1.000  Ce
   Ce364    1.0    0.18000      0.58000      0.42000     Biso  1.000  Ce
   Ce365    1.0    0.18000      0.58000      0.50000     Biso  1.000  Ce
   Ce366    1.0    0.18000      0.58000      0.58000     Biso  1.000  Ce
   Ce367    1.0    0.18000      0.58000      0.66000     Biso  1.000  Ce
   Ce368    1.0    0.18000      0.58000      0.74000     Biso  1.000  Ce
   Ce369    1.0    0.18000      0.58000      0.82000     Biso  1.000  Ce
   Ce370    1.0    0.18000      0.62000      0.14000     Biso  1.000  Ce
   Ce371    1.0    0.18000      0.62000      0.22000     Biso  1.000  Ce
   Ce372    1.0    0.18000      0.62000      0.30000     Biso  1.000  Ce
   Ce373    1.0    0.18000      0.62000      0.38000     Biso  1.000  Ce
   Ce374    1.0    0.18000      0.62000      0.46000     Biso  1.000  Ce
   Ce375    1.0    0.18000      0.62000      0.54000     Biso  1.000  Ce
   Ce376    1.0    0.18000      0.62000      0.62000     Biso  1.000  Ce
   Ce377    1.0    0.18000      0.62000      0.70000     Biso  1.000  Ce
   Ce378    1.0    0.18000      0.62000      0.78000     Biso  1.000  Ce
   Ce379    1.0    0.18000      0.62000      0.86000     Biso  1.000  Ce
   Ce380    1.0    0.18000      0.66000      0.18000     Biso  1.000  Ce
   Ce381    1.0    0.18000      0.66000      0.26000     Biso  1.000  Ce
   Ce382    1.0    0.18000      0.66000      0.34000     Biso  1.000  Ce
   Ce383    1.0    0.18000      0.66000      0.42000     Biso  1.000  Ce
   Ce384    1.0    0.18000      0.66000      0.50000     Biso  1.000  Ce
   Ce385    1.0    0.18000      0.66000      0.58000     Biso  1.000  Ce
   Ce386    1.0    0.18000      0.66000      0.66000     Biso  1.000  Ce
   Ce387    1.0    0.18000      0.66000      0.74000     Biso  1.000  Ce
   Ce388    1.0    0.18000      0.66000      0.82000     Biso  1.000  Ce
   Ce389    1.0    0.18000      0.70000      0.14000     Biso  1.000  Ce
   Ce390    1.0    0.18000      0.70000      0.22000     Biso  1.000  Ce
   Ce391    1.0    0.18000      0.70000      0.30000     Biso  1.000  Ce
   Ce392    1.0    0.18000      0.70000      0.38000     Biso  1.000  Ce
   Ce393    1.0    0.18000      0.70000      0.46000     Biso  1.000  Ce
   Ce394    1.0    0.18000      0.70000      0.54000     Biso  1.000  Ce
   Ce395    1.0    0.18000      0.70000      0.62000     Biso  1.000  Ce
   Ce396    1.0    0.18000      0.70000      0.70000     Biso  1.000  Ce
   Ce397    1.0    0.18000      0.70000      0.78000     Biso  1.000  Ce
   Ce398    1.0    0.18000      0.70000      0.86000     Biso  1.000  Ce
   Ce399    1.0    0.18000      0.74000      0.18000     Biso  1.000  Ce
   Ce400    1.0    0.18000      0.74000      0.26000     Biso  1.000  Ce
   Ce401    1.0    0.18000      0.74000      0.34000     Biso  1.000  Ce
   Ce402    1.0    0.18000      0.74000      0.42000     Biso  1.000  Ce
   Ce403    1.0    0.18000      0.74000      0.50000     Biso  1.000  Ce
   Ce404    1.0    0.18000      0.74000      0.58000     Biso  1.000  Ce
   Ce405    1.0    0.18000      0.74000      0.66000     Biso  1.000  Ce
   Ce406    1.0    0.18000      0.74000      0.74000     Biso  1.000  Ce
   Ce407    1.0    0.18000      0.74000      0.82000     Biso  1.000  Ce
   Ce408    1.0    0.18000      0.78000      0.14000     Biso  1.000  Ce
   Ce409    1.0    0.18000      0.78000      0.22000     Biso  1.000  Ce
   Ce410    1.0    0.18000      0.78000      0.30000     Biso  1.000  Ce
   Ce411    1.0    0.18000      0.78000      0.38000     Biso  1.000  Ce
   Ce412    1.0    0.18000      0.78000      0.46000     Biso  1.000  Ce
   Ce413    1.0    0.18000      0.78000      0.54000     Biso  1.000  Ce
   Ce414    1.0    0.18000      0.78000      0.62000     Biso  1.000  Ce
   Ce415    1.0    0.18000      0.78000      0.70000     Biso  1.000  Ce
   Ce416    1.0    0.18000      0.78000      0.78000     Biso  1.000  Ce
   Ce417    1.0    0.18000      0.78000      0.86000     Biso  1.000  Ce
   Ce418    1.0    0.18000      0.82000      0.18000     Biso  1.000  Ce
   Ce419    1.0    0.18000      0.82000      0.26000     Biso  1.000  Ce
   Ce420    1.0    0.18000      0.82000      0.34000     Biso  1.000  Ce
   Ce421    1.0    0.18000      0.82000      0.42000     Biso  1.000  Ce
   Ce422    1.0    0.18000      0.82000      0.50000     Biso  1.000  Ce
   Ce423    1.0    0.18000      0.82000      0.58000     Biso  1.000  Ce
   Ce424    1.0    0.18000      0.82000      0.66000     Biso  1.000  Ce
   Ce425    1.0    0.18000      0.82000      0.74000     Biso  1.000  Ce
   Ce426    1.0    0.18000      0.82000      0.82000     Biso  1.000  Ce
   Ce427    1.0    0.18000      0.86000      0.22000     Biso  1.000  Ce
   Ce428    1.0    0.18000      0.86000      0.30000     Biso  1.000  Ce
   Ce429    1.0    0.18000      0.86000      0.38000     Biso  1.000  Ce
   Ce430    1.0    0.18000      0.86000      0.46000     Biso  1.000  Ce
   Ce431    1.0    0.18000      0.86000      0.54000     Biso  1.000  Ce
   Ce432    1.0    0.18000      0.86000      0.62000     Biso  1.000  Ce
   Ce433    1.0    0.18000      0.86000      0.70000     Biso  1.000  Ce
   Ce434    1.0    0.18000      0.86000      0.78000     Biso  1.000  Ce
   Ce435    1.0    0.22000      0.10000      0.22000     Biso  1.000  Ce
   Ce436    1.0    0.22000      0.10000      0.30000     Biso  1.000  Ce
   Ce437    1.0    0.22000      0.10000      0.38000     Biso  1.000  Ce
   Ce438    1.0    0.22000      0.10000      0.46000     Biso  1.000  Ce
   Ce439    1.0    0.22000      0.10000      0.54000     Biso  1.000  Ce
   Ce440    1.0    0.22000      0.10000      0.62000     Biso  1.000  Ce
   Ce441    1.0    0.22000      0.10000      0.70000     Biso  1.000  Ce
   Ce442    1.0    0.22000      0.10000      0.78000     Biso  1.000  Ce
   Ce443    1.0    0.22000      0.14000      0.18000     Biso  1.000  Ce
   Ce444    1.0    0.22000      0.14000      0.26000     Biso  1.000  Ce
   Ce445    1.0    0.22000      0.14000      0.34000     Biso  1.000  Ce
   Ce446    1.0    0.22000      0.14000      0.42000     Biso  1.000  Ce
   Ce447    1.0    0.22000      0.14000      0.50000     Biso  1.000  Ce
   Ce448    1.0    0.22000      0.14000      0.58000     Biso  1.000  Ce
   Ce449    1.0    0.22000      0.14000      0.66000     Biso  1.000  Ce
   Ce450    1.0    0.22000      0.14000      0.74000     Biso  1.000  Ce
   Ce451    1.0    0.22000      0.14000      0.82000     Biso  1.000  Ce
   Ce452    1.0    0.22000      0.18000      0.14000     Biso  1.000  Ce
   Ce453    1.0    0.22000      0.18000      0.22000     Biso  1.000  Ce
   Ce454    1.0    0.22000      0.18000      0.30000     Biso  1.000  Ce
   Ce455    1.0    0.22000      0.18000      0.38000     Biso  1.000  Ce
   Ce456    1.0    0.22000      0.18000      0.46000     Biso  1.000  Ce
   Ce457    1.0    0.22000      0.18000      0.54000     Biso  1.000  Ce
   Ce458    1.0    0.22000      0.18000      0.62000     Biso  1.000  Ce
   Ce459    1.0    0.22000      0.18000      0.70000     Biso  1.000  Ce
   Ce460    1.0    0.22000      0.18000      0.78000     Biso  1.000  Ce
   Ce461    1.0    0.22000      0.18000      0.86000     Biso  1.000  Ce
   Ce462    1.0    0.22000      0.22000      0.10000     Biso  1.000  Ce
   Ce463    1.0    0.22000      0.22000      0.18000     Biso  1.000  Ce
   Ce464    1.0    0.22000      0.22000      0.26000     Biso  1.000  Ce
   Ce465    1.0    0.22000      0.22000      0.34000     Biso  1.000  Ce
   Ce466    1.0    0.22000      0.22000      0.42000     Biso  1.000  Ce
   Ce467    1.0    0.22000      0.22000      0.50000     Biso  1.000  Ce
   Ce468    1.0    0.22000      0.22000      0.58000     Biso  1.000  Ce
   Ce469    1.0    0.22000      0.22000      0.66000     Biso  1.000  Ce
   Ce470    1.0    0.22000      0.22000      0.74000     Biso  1.000  Ce
   Ce471    1.0    0.22000      0.22000      0.82000     Biso  1.000  Ce
   Ce472    1.0    0.22000      0.22000      0.90000     Biso  1.000  Ce
   Ce473    1.0    0.22000      0.26000      0.14000     Biso  1.000  Ce
   Ce474    1.0    0.22000      0.26000      0.22000     Biso  1.000  Ce
   Ce475    1.0    0.22000      0.26000      0.30000     Biso  1.000  Ce
   Ce476    1.0    0.22000      0.26000      0.38000     Biso  1.000  Ce
   Ce477    1.0    0.22000      0.26000      0.46000     Biso  1.000  Ce
   Ce478    1.0    0.22000      0.26000      0.54000     Biso  1.000  Ce
   Ce479    1.0    0.22000      0.26000      0.62000     Biso  1.000  Ce
   Ce480    1.0    0.22000      0.26000      0.70000     Biso  1.000  Ce
   Ce481    1.0    0.22000      0.26000      0.78000     Biso  1.000  Ce
   Ce482    1.0    0.22000      0.26000      0.86000     Biso  1.000  Ce
   Ce483    1.0    0.22000      0.30000      0.10000     Biso  1.000  Ce
   Ce484    1.0    0.22000      0.30000      0.18000     Biso  1.000  Ce
   Ce485    1.0    0.22000      0.30000      0.26000     Biso  1.000  Ce
   Ce486    1.0    0.22000      0.30000      0.34000     Biso  1.000  Ce
   Ce487    1.0    0.22000      0.30000      0.42000     Biso  1.000  Ce
   Ce488    1.0    0.22000      0.30000      0.50000     Biso  1.000  Ce
   Ce489    1.0    0.22000      0.30000      0.58000     Biso  1.000  Ce
   Ce490    1.0    0.22000      0.30000      0.66000     Biso  1.000  Ce
   Ce491    1.0    0.22000      0.30000      0.74000     Biso  1.000  Ce
   Ce492    1.0    0.22000      0.30000      0.82000     Biso  1.000  Ce
   Ce493    1.0    0.22000      0.30000      0.90000     Biso  1.000  Ce
   Ce494    1.0    0.22000      0.34000      0.14000     Biso  1.000  Ce
   Ce495    1.0    0.22000      0.34000      0.22000     Biso  1.000  Ce
   Ce496    1.0    0.22000      0.34000      0.30000     Biso  1.000  Ce
   Ce497    1.0    0.22000      0.34000      0.38000     Biso  1.000  Ce
   Ce498    1.0    0.22000      0.34000      0.46000     Biso  1.000  Ce
   Ce499    1.0    0.22000      0.34000      0.54000     Biso  1.000  Ce
   Ce500    1.0    0.22000      0.34000      0.62000     Biso  1.000  Ce
   Ce501    1.0    0.22000      0.34000      0.70000     Biso  1.000  Ce
   Ce502    1.0    0.22000      0.34000      0.78000     Biso  1.000  Ce
   Ce503    1.0    0.22000      0.34000      0.86000     Biso  1.000  Ce
   Ce504    1.0    0.22000      0.38000      0.10000     Biso  1.000  Ce
   Ce505    1.0    0.22000      0.38000      0.18000     Biso  1.000  Ce
   Ce506    1.0    0.22000      0.38000      0.26000     Biso  1.000  Ce
   Ce507    1.0    0.22000      0.38000      0.34000     Biso  1.000  Ce
   Ce508    1.0    0.22000      0.38000      0.42000     Biso  1.000  Ce
   Ce509    1.0    0.22000      0.38000      0.50000     Biso  1.000  Ce
   Ce510    1.0    0.22000      0.38000      0.58000     Biso  1.000  Ce
   Ce511    1.0    0.22000      0.38000      0.66000     Biso  1.000  Ce
   Ce512    1.0    0.22000      0.38000      0.74000     Biso  1.000  Ce
   Ce513    1.0    0.22000      0.38000      0.82000     Biso  1.000  Ce
   Ce514    1.0    0.22000      0.38000      0.90000     Biso  1.000  Ce
   Ce515    1.0    0.22000      0.42000      0.14000     Biso  1.000  Ce
   Ce516    1.0    0.22000      0.42000      0.22000     Biso  1.000  Ce
   Ce517    1.0    0.22000      0.42000      0.30000     Biso  1.000  Ce
   Ce518    1.0    0.22000      0.42000      0.38000     Biso  1.000  Ce
   Ce519    1.0    0.22000      0.42000      0.46000     Biso  1.000  Ce
   Ce520    1.0    0.22000      0.42000      0.54000     Biso  1.000  Ce
   Ce521    1.0    0.22000      0.42000      0.62000     Biso  1.000  Ce
   Ce522    1.0    0.22000      0.42000      0.70000     Biso  1.000  Ce
   Ce523    1.0    0.22000      0.42000      0.78000     Biso  1.000  Ce
   Ce524    1.0    0.22000      0.42000      0.86000     Biso  1.000  Ce
   Ce525    1.0    0.22000      0.46000      0.10000     Biso  1.000  Ce
   Ce526    1.0    0.22000      0.46000      0.18000     Biso  1.000  Ce
   Ce527    1.0    0.22000      0.46000      0.26000     Biso  1.000  Ce
   Ce528    1.0    0.22000      0.46000      0.34000     Biso  1.000  Ce
   Ce529    1.0    0.22000      0.46000      0.42000     Biso  1.000  Ce
   Ce530    1.0    0.22000      0.46000      0.50000     Biso  1.000  Ce
   Ce531    1.0    0.22000      0.46000      0.58000     Biso  1.000  Ce
   Ce532    1.0    0.22000      0.46000      0.66000     Biso  1.000  Ce
   Ce533    1.0    0.22000      0.46000      0.74000     Biso  1.000  Ce
   Ce534    1.0    0.22000      0.46000      0.82000     Biso  1.000  Ce
   Ce535    1.0    0.22000      0.46000      0.90000     Biso  1.000  Ce
   Ce536    1.0    0.22000      0.50000      0.14000     Biso  1.000  Ce
   Ce537    1.0    0.22000      0.50000      0.22000     Biso  1.000  Ce
   Ce538    1.0    0.22000      0.50000      0.30000     Biso  1.000  Ce
   Ce539    1.0    0.22000      0.50000      0.38000     Biso  1.000  Ce
   Ce540    1.0    0.22000      0.50000      0.46000     Biso  1.000  Ce
   Ce541    1.0    0.22000      0.50000      0.54000     Biso  1.000  Ce
   Ce542    1.0    0.22000      0.50000      0.62000     Biso  1.000  Ce
   Ce543    1.0    0.22000      0.50000      0.70000     Biso  1.000  Ce
   Ce544    1.0    0.22000      0.50000      0.78000     Biso  1.000  Ce
   Ce545    1.0    0.22000      0.50000      0.86000     Biso  1.000  Ce
   Ce546    1.0    0.22000      0.54000      0.10000     Biso  1.000  Ce
   Ce547    1.0    0.22000      0.54000      0.18000     Biso  1.000  Ce
   Ce548    1.0    0.22000      0.54000      0.26000     Biso  1.000  Ce
   Ce549    1.0    0.22000      0.54000      0.34000     Biso  1.000  Ce
   Ce550    1.0    0.22000      0.54000      0.42000     Biso  1.000  Ce
   Ce551    1.0    0.22000      0.54000      0.50000     Biso  1.000  Ce
   Ce552    1.0    0.22000      0.54000      0.58000     Biso  1.000  Ce
   Ce553    1.0    0.22000      0.54000      0.66000     Biso  1.000  Ce
   Ce554    1.0    0.22000      0.54000      0.74000     Biso  1.000  Ce
   Ce555    1.0    0.22000      0.54000      0.82000     Biso  1.000  Ce
   Ce556    1.0    0.22000      0.54000      0.90000     Biso  1.000  Ce
   Ce557    1.0    0.22000      0.58000      0.14000     Biso  1.000  Ce
   Ce558    1.0    0.22000      0.58000      0.22000     Biso  1.000  Ce
   Ce559    1.0    0.22000      0.58000      0.30000     Biso  1.000  Ce
   Ce560    1.0    0.22000      0.58000      0.38000     Biso  1.000  Ce
   Ce561    1.0    0.22000      0.58000      0.46000     Biso  1.000  Ce
   Ce562    1.0    0.22000      0.58000      0.54000     Biso  1.000  Ce
   Ce563    1.0    0.22000      0.58000      0.62000     Biso  1.000  Ce
   Ce564    1.0    0.22000      0.58000      0.70000     Biso  1.000  Ce
   Ce565    1.0    0.22000      0.58000      0.78000     Biso  1.000  Ce
   Ce566    1.0    0.22000      0.58000      0.86000     Biso  1.000  Ce
   Ce567    1.0    0.22000      0.62000      0.10000     Biso  1.000  Ce
   Ce568    1.0    0.22000      0.62000      0.18000     Biso  1.000  Ce
   Ce569    1.0    0.22000      0.62000      0.26000     Biso  1.000  Ce
   Ce570    1.0    0.22000      0.62000      0.34000     Biso  1.000  Ce
   Ce571    1.0    0.22000      0.62000      0.42000     Biso  1.000  Ce
   Ce572    1.0    0.22000      0.62000      0.50000     Biso  1.000  Ce
   Ce573    1.0    0.22000      0.62000      0.58000     Biso  1.000  Ce
   Ce574    1.0    0.22000      0.62000      0.66000     Biso  1.000  Ce
   Ce575    1.0    0.22000      0.62000      0.74000     Biso  1.000  Ce
   Ce576    1.0    0.22000      0.62000      0.82000     Biso  1.000  Ce
   Ce577    1.0    0.22000      0.62000      0.90000     Biso  1.000  Ce
   Ce578    1.0    0.22000      0.66000      0.14000     Biso  1.000  Ce
   Ce579    1.0    0.22000      0.66000      0.22000     Biso  1.000  Ce
   Ce580    1.0    0.22000      0.66000      0.30000     Biso  1.000  Ce
   Ce581    1.0    0.22000      0.66000      0.38000     Biso  1.000  Ce
   Ce582    1.0    0.22000      0.66000      0.46000     Biso  1.000  Ce
   Ce583    1.0    0.22000      0.66000      0.54000     Biso  1.000  Ce
   Ce584    1.0    0.22000      0.66000      0.62000     Biso  1.000  Ce
   Ce585    1.0    0.22000      0.66000      0.70000     Biso  1.000  Ce
   Ce586    1.0    0.22000      0.66000      0.78000     Biso  1.000  Ce
   Ce587    1.0    0.22000      0.66000      0.86000     Biso  1.000  Ce
   Ce588    1.0    0.22000      0.70000      0.10000     Biso  1.000  Ce
   Ce589    1.0    0.22000      0.70000      0.18000     Biso  1.000  Ce
   Ce590    1.0    0.22000      0.70000      0.26000     Biso  1.000  Ce
   Ce591    1.0    0.22000      0.70000      0.34000     Biso  1.000  Ce
   Ce592    1.0    0.22000      0.70000      0.42000     Biso  1.000  Ce
   Ce593    1.0    0.22000      0.70000      0.50000     Biso  1.000  Ce
   Ce594    1.0    0.22000      0.70000      0.58000     Biso  1.000  Ce
   Ce595    1.0    0.22000      0.70000      0.66000     Biso  1.000  Ce
   Ce596    1.0    0.22000      0.70000      0.74000     Biso  1.000  Ce
   Ce597    1.0    0.22000      0.70000      0.82000     Biso  1.000  Ce
   Ce598    1.0    0.22000      0.70000      0.90000     Biso  1.000  Ce
   Ce599    1.0    0.22000      0.74000      0.14000     Biso  1.000  Ce
   Ce600    1.0    0.22000      0.74000      0.22000     Biso  1.000  Ce
   Ce601    1.0    0.22000      0.74000      0.30000     Biso  1.000  Ce
   Ce602    1.0    0.22000      0.74000      0.38000     Biso  1.000  Ce
   Ce603    1.0    0.22000      0.74000      0.46000     Biso  1.000  Ce
   Ce604    1.0    0.22000      0.74000      0.54000     Biso  1.000  Ce
   Ce605    1.0    0.22000      0.74000      0.62000     Biso  1.000  Ce
   Ce606    1.0    0.22000      0.74000      0.70000     Biso  1.000  Ce
   Ce607    1.0    0.22000      0.74000      0.78000     Biso  1.000  Ce
   Ce608    1.0    0.22000      0.74000      0.86000     Biso  1.000  Ce
   Ce609    1.0    0.22000      0.78000      0.10000     Biso  1.000  Ce
   Ce610    1.0    0.22000      0.78000      0.18000     Biso  1.000  Ce
   Ce611    1.0    0.22000      0.78000      0.26000     Biso  1.000  Ce
   Ce612    1.0    0.22000      0.78000      0.34000     Biso  1.000  Ce
   Ce613    1.0    0.22000      0.78000      0.42000     Biso  1.000  Ce
   Ce614    1.0    0.22000      0.78000      0.50000     Biso  1.000  Ce
   Ce615    1.0    0.22000      0.78000      0.58000     Biso  1.000  Ce
   Ce616    1.0    0.22000      0.78000      0.66000     Biso  1.000  Ce
   Ce617    1.0    0.22000      0.78000      0.74000     Biso  1.000  Ce
   Ce618    1.0    0.22000      0.78000      0.82000     Biso  1.000  Ce
   Ce619    1.0    0.22000      0.78000      0.90000     Biso  1.000  Ce
   Ce620    1.0    0.22000      0.82000      0.14000     Biso  1.000  Ce
   Ce621    1.0    0.22000      0.82000      0.22000     Biso  1.000  Ce
   Ce622    1.0    0.22000      0.82000      0.30000     Biso  1.000  Ce
   Ce623    1.0    0.22000      0.82000      0.38000     Biso  1.000  Ce
   Ce624    1.0    0.22000      0.82000      0.46000     Biso  1.000  Ce
   Ce625    1.0    0.22000      0.82000      0.54000     Biso  1.000  Ce
   Ce626    1.0    0.22000      0.82000      0.62000     Biso  1.000  Ce
   Ce627    1.0    0.22000      0.82000      0.70000     Biso  1.000  Ce
   Ce628    1.0    0.22000      0.82000      0.78000     Biso  1.000  Ce
   Ce629    1.0    0.22000      0.82000      0.86000     Biso  1.000  Ce
   Ce630    1.0    0.22000      0.86000      0.18000     Biso  1.000  Ce
   Ce631    1.0    0.22000      0.86000      0.26000     Biso  1.000  Ce
   Ce632    1.0    0.22000      0.86000      0.34000     Biso  1.000  Ce
   Ce633    1.0    0.22000      0.86000      0.42000     Biso  1.000  Ce
   Ce634    1.0    0.22000      0.86000      0.50000     Biso  1.000  Ce
   Ce635    1.0    0.22000      0.86000      0.58000     Biso  1.000  Ce
   Ce636    1.0    0.22000      0.86000      0.66000     Biso  1.000  Ce
   Ce637    1.0    0.22000      0.86000      0.74000     Biso  1.000  Ce
   Ce638    1.0    0.22000      0.86000      0.82000     Biso  1.000  Ce
   Ce639    1.0    0.22000      0.90000      0.22000     Biso  1.000  Ce
   Ce640    1.0    0.22000      0.90000      0.30000     Biso  1.000  Ce
   Ce641    1.0    0.22000      0.90000      0.38000     Biso  1.000  Ce
   Ce642    1.0    0.22000      0.90000      0.46000     Biso  1.000  Ce
   Ce643    1.0    0.22000      0.90000      0.54000     Biso  1.000  Ce
   Ce644    1.0    0.22000      0.90000      0.62000     Biso  1.000  Ce
   Ce645    1.0    0.22000      0.90000      0.70000     Biso  1.000  Ce
   Ce646    1.0    0.22000      0.90000      0.78000     Biso  1.000  Ce
   Ce647    1.0    0.26000      0.10000      0.26000     Biso  1.000  Ce
   Ce648    1.0    0.26000      0.10000      0.34000     Biso  1.000  Ce
   Ce649    1.0    0.26000      0.10000      0.42000     Biso  1.000  Ce
   Ce650    1.0    0.26000      0.10000      0.50000     Biso  1.000  Ce
   Ce651    1.0    0.26000      0.10000      0.58000     Biso  1.000  Ce
   Ce652    1.0    0.26000      0.10000      0.66000     Biso  1.000  Ce
   Ce653    1.0    0.26000      0.10000      0.74000     Biso  1.000  Ce
   Ce654    1.0    0.26000      0.14000      0.22000     Biso  1.000  Ce
   Ce655    1.0    0.26000      0.14000      0.30000     Biso  1.000  Ce
   Ce656    1.0    0.26000      0.14000      0.38000     Biso  1.000  Ce
   Ce657    1.0    0.26000      0.14000      0.46000     Biso  1.000  Ce
   Ce658    1.0    0.26000      0.14000      0.54000     Biso  1.000  Ce
   Ce659    1.0    0.26000      0.14000      0.62000     Biso  1.000  Ce
   Ce660    1.0    0.26000      0.14000      0.70000     Biso  1.000  Ce
   Ce661    1.0    0.26000      0.14000      0.78000     Biso  1.000  Ce
   Ce662    1.0    0.26000      0.18000      0.18000     Biso  1.000  Ce
   Ce663    1.0    0.26000      0.18000      0.26000     Biso  1.000  Ce
   Ce664    1.0    0.26000      0.18000      0.34000     Biso  1.000  Ce
   Ce665    1.0    0.26000      0.18000      0.42000     Biso  1.000  Ce
   Ce666    1.0    0.26000      0.18000      0.50000     Biso  1.000  Ce
   Ce667    1.0    0.26000      0.18000      0.58000     Biso  1.000  Ce
   Ce668    1.0    0.26000      0.18000      0.66000     Biso  1.000  Ce
   Ce669    1.0    0.26000      0.18000      0.74000     Biso  1.000  Ce
   Ce670    1.0    0.26000      0.18000      0.82000     Biso  1.000  Ce
   Ce671    1.0    0.26000      0.22000      0.14000     Biso  1.000  Ce
   Ce672    1.0    0.26000      0.22000      0.22000     Biso  1.000  Ce
   Ce673    1.0    0.26000      0.22000      0.30000     Biso  1.000  Ce
   Ce674    1.0    0.26000      0.22000      0.38000     Biso  1.000  Ce
   Ce675    1.0    0.26000      0.22000      0.46000     Biso  1.000  Ce
   Ce676    1.0    0.26000      0.22000      0.54000     Biso  1.000  Ce
   Ce677    1.0    0.26000      0.22000      0.62000     Biso  1.000  Ce
   Ce678    1.0    0.26000      0.22000      0.70000     Biso  1.000  Ce
   Ce679    1.0    0.26000      0.22000      0.78000     Biso  1.000  Ce
   Ce680    1.0    0.26000      0.22000      0.86000     Biso  1.000  Ce
   Ce681    1.0    0.26000      0.26000      0.10000     Biso  1.000  Ce
   Ce682    1.0    0.26000      0.26000      0.18000     Biso  1.000  Ce
   Ce683    1.0    0.26000      0.26000      0.26000     Biso  1.000  Ce
   Ce684    1.0    0.26000      0.26000      0.34000     Biso  1.000  Ce
   Ce685    1.0    0.26000      0.26000      0.42000     Biso  1.000  Ce
   Ce686    1.0    0.26000      0.26000      0.50000     Biso  1.000  Ce
   Ce687    1.0    0.26000      0.26000      0.58000     Biso  1.000  Ce
   Ce688    1.0    0.26000      0.26000      0.66000     Biso  1.000  Ce
   Ce689    1.0    0.26000      0.26000      0.74000     Biso  1.000  Ce
   Ce690    1.0    0.26000      0.26000      0.82000     Biso  1.000  Ce
   Ce691    1.0    0.26000      0.26000      0.90000     Biso  1.000  Ce
   Ce692    1.0    0.26000      0.30000      0.14000     Biso  1.000  Ce
   Ce693    1.0    0.26000      0.30000      0.22000     Biso  1.000  Ce
   Ce694    1.0    0.26000      0.30000      0.30000     Biso  1.000  Ce
   Ce695    1.0    0.26000      0.30000      0.38000     Biso  1.000  Ce
   Ce696    1.0    0.26000      0.30000      0.46000     Biso  1.000  Ce
   Ce697    1.0    0.26000      0.30000      0.54000     Biso  1.000  Ce
   Ce698    1.0    0.26000      0.30000      0.62000     Biso  1.000  Ce
   Ce699    1.0    0.26000      0.30000      0.70000     Biso  1.000  Ce
   Ce700    1.0    0.26000      0.30000      0.78000     Biso  1.000  Ce
   Ce701    1.0    0.26000      0.30000      0.86000     Biso  1.000  Ce
   Ce702    1.0    0.26000      0.34000      0.10000     Biso  1.000  Ce
   Ce703    1.0    0.26000      0.34000      0.18000     Biso  1.000  Ce
   Ce704    1.0    0.26000      0.34000      0.26000     Biso  1.000  Ce
   Ce705    1.0    0.26000      0.34000      0.34000     Biso  1.000  Ce
   Ce706    1.0    0.26000      0.34000      0.42000     Biso  1.000  Ce
   Ce707    1.0    0.26000      0.34000      0.50000     Biso  1.000  Ce
   Ce708    1.0    0.26000      0.34000      0.58000     Biso  1.000  Ce
   Ce709    1.0    0.26000      0.34000      0.66000     Biso  1.000  Ce
   Ce710    1.0    0.26000      0.34000      0.74000     Biso  1.000  Ce
   Ce711    1.0    0.26000      0.34000      0.82000     Biso  1.000  Ce
   Ce712    1.0    0.26000      0.34000      0.90000     Biso  1.000  Ce
   Ce713    1.0    0.26000      0.38000      0.14000     Biso  1.000  Ce
   Ce714    1.0    0.26000      0.38000      0.22000     Biso  1.000  Ce
   Ce715    1.0    0.26000      0.38000      0.30000     Biso  1.000  Ce
   Ce716    1.0    0.26000      0.38000      0.38000     Biso  1.000  Ce
   Ce717    1.0    0.26000      0.38000      0.46000     Biso  1.000  Ce
   Ce718    1.0    0.26000      0.38000      0.54000     Biso  1.000  Ce
   Ce719    1.0    0.26000      0.38000      0.62000     Biso  1.000  Ce
   Ce720    1.0    0.26000      0.38000      0.70000     Biso  1.000  Ce
   Ce721    1.0    0.26000      0.38000      0.78000     Biso  1.000  Ce
   Ce722    1.0    0.26000      0.38000      0.86000     Biso  1.000  Ce
   Ce723    1.0    0.26000      0.42000      0.10000     Biso  1.000  Ce
   Ce724    1.0    0.26000      0.42000      0.18000     Biso  1.000  Ce
   Ce725    1.0    0.26000      0.42000      0.26000     Biso  1.000  Ce
   Ce726    1.0    0.26000      0.42000      0.34000     Biso  1.000  Ce
   Ce727    1.0    0.26000      0.42000      0.42000     Biso  1.000  Ce
   Ce728    1.0    0.26000      0.42000      0.50000     Biso  1.000  Ce
   Ce729    1.0    0.26000      0.42000      0.58000     Biso  1.000  Ce
   Ce730    1.0    0.26000      0.42000      0.66000     Biso  1.000  Ce
   Ce731    1.0    0.26000      0.42000      0.74000     Biso  1.000  Ce
   Ce732    1.0    0.26000      0.42000      0.82000     Biso  1.000  Ce
   Ce733    1.0    0.26000      0.42000      0.90000     Biso  1.000  Ce
   Ce734    1.0    0.26000      0.46000      0.14000     Biso  1.000  Ce
   Ce735    1.0    0.26000      0.46000      0.22000     Biso  1.000  Ce
   Ce736    1.0    0.26000      0.46000      0.30000     Biso  1.000  Ce
   Ce737    1.0    0.26000      0.46000      0.38000     Biso  1.000  Ce
   Ce738    1.0    0.26000      0.46000      0.46000     Biso  1.000  Ce
   Ce739    1.0    0.26000      0.46000      0.54000     Biso  1.000  Ce
   Ce740    1.0    0.26000      0.46000      0.62000     Biso  1.000  Ce
   Ce741    1.0    0.26000      0.46000      0.70000     Biso  1.000  Ce
   Ce742    1.0    0.26000      0.46000      0.78000     Biso  1.000  Ce
   Ce743    1.0    0.26000      0.46000      0.86000     Biso  1.000  Ce
   Ce744    1.0    0.26000      0.50000      0.10000     Biso  1.000  Ce
   Ce745    1.0    0.26000      0.50000      0.18000     Biso  1.000  Ce
   Ce746    1.0    0.26000      0.50000      0.26000     Biso  1.000  Ce
   Ce747    1.0    0.26000      0.50000      0.34000     Biso  1.000  Ce
   Ce748    1.0    0.26000      0.50000      0.42000     Biso  1.000  Ce
   Ce749    1.0    0.26000      0.50000      0.50000     Biso  1.000  Ce
   Ce750    1.0    0.26000      0.50000      0.58000     Biso  1.000  Ce
   Ce751    1.0    0.26000      0.50000      0.66000     Biso  1.000  Ce
   Ce752    1.0    0.26000      0.50000      0.74000     Biso  1.000  Ce
   Ce753    1.0    0.26000      0.50000      0.82000     Biso  1.000  Ce
   Ce754    1.0    0.26000      0.50000      0.90000     Biso  1.000  Ce
   Ce755    1.0    0.26000      0.54000      0.14000     Biso  1.000  Ce
   Ce756    1.0    0.26000      0.54000      0.22000     Biso  1.000  Ce
   Ce757    1.0    0.26000      0.54000      0.30000     Biso  1.000  Ce
   Ce758    1.0    0.26000      0.54000      0.38000     Biso  1.000  Ce
   Ce759    1.0    0.26000      0.54000      0.46000     Biso  1.000  Ce
   Ce760    1.0    0.26000      0.54000      0.54000     Biso  1.000  Ce
   Ce761    1.0    0.26000      0.54000      0.62000     Biso  1.000  Ce
   Ce762    1.0    0.26000      0.54000      0.70000     Biso  1.000  Ce
   Ce763    1.0    0.26000      0.54000      0.78000     Biso  1.000  Ce
   Ce764    1.0    0.26000      0.54000      0.86000     Biso  1.000  Ce
   Ce765    1.0    0.26000      0.58000      0.10000     Biso  1.000  Ce
   Ce766    1.0    0.26000      0.58000      0.18000     Biso  1.000  Ce
   Ce767    1.0    0.26000      0.58000      0.26000     Biso  1.000  Ce
   Ce768    1.0    0.26000      0.58000      0.34000     Biso  1.000  Ce
   Ce769    1.0    0.26000      0.58000      0.42000     Biso  1.000  Ce
   Ce770    1.0    0.26000      0.58000      0.50000     Biso  1.000  Ce
   Ce771    1.0    0.26000      0.58000      0.58000     Biso  1.000  Ce
   Ce772    1.0    0.26000      0.58000      0.66000     Biso  1.000  Ce
   Ce773    1.0    0.26000      0.58000      0.74000     Biso  1.000  Ce
   Ce774    1.0    0.26000      0.58000      0.82000     Biso  1.000  Ce
   Ce775    1.0    0.26000      0.58000      0.90000     Biso  1.000  Ce
   Ce776    1.0    0.26000      0.62000      0.14000     Biso  1.000  Ce
   Ce777    1.0    0.26000      0.62000      0.22000     Biso  1.000  Ce
   Ce778    1.0    0.26000      0.62000      0.30000     Biso  1.000  Ce
   Ce779    1.0    0.26000      0.62000      0.38000     Biso  1.000  Ce
   Ce780    1.0    0.26000      0.62000      0.46000     Biso  1.000  Ce
   Ce781    1.0    0.26000      0.62000      0.54000     Biso  1.000  Ce
   Ce782    1.0    0.26000      0.62000      0.62000     Biso  1.000  Ce
   Ce783    1.0    0.26000      0.62000      0.70000     Biso  1.000  Ce
   Ce784    1.0    0.26000      0.62000      0.78000     Biso  1.000  Ce
   Ce785    1.0    0.26000      0.62000      0.86000     Biso  1.000  Ce
   Ce786    1.0    0.26000      0.66000      0.10000     Biso  1.000  Ce
   Ce787    1.0    0.26000      0.66000      0.18000     Biso  1.000  Ce
   Ce788    1.0    0.26000      0.66000      0.26000     Biso  1.000  Ce
   Ce789    1.0    0.26000      0.66000      0.34000     Biso  1.000  Ce
   Ce790    1.0    0.26000      0.66000      0.42000     Biso  1.000  Ce
   Ce791    1.0    0.26000      0.66000      0.50000     Biso  1.000  Ce
   Ce792    1.0    0.26000      0.66000      0.58000     Biso  1.000  Ce
   Ce793    1.0    0.26000      0.66000      0.66000     Biso  1.000  Ce
   Ce794    1.0    0.26000      0.66000      0.74000     Biso  1.000  Ce
   Ce795    1.0    0.26000      0.66000      0.82000     Biso  1.000  Ce
   Ce796    1.0    0.26000      0.66000      0.90000     Biso  1.000  Ce
   Ce797    1.0    0.26000      0.70000      0.14000     Biso  1.000  Ce
   Ce798    1.0    0.26000      0.70000      0.22000     Biso  1.000  Ce
   Ce799    1.0    0.26000      0.70000      0.30000     Biso  1.000  Ce
   Ce800    1.0    0.26000      0.70000      0.38000     Biso  1.000  Ce
   Ce801    1.0    0.26000      0.70000      0.46000     Biso  1.000  Ce
   Ce802    1.0    0.26000      0.70000      0.54000     Biso  1.000  Ce
   Ce803    1.0    0.26000      0.70000      0.62000     Biso  1.000  Ce
   Ce804    1.0    0.26000      0.70000      0.70000     Biso  1.000  Ce
   Ce805    1.0    0.26000      0.70000      0.78000     Biso  1.000  Ce
   Ce806    1.0    0.26000      0.70000      0.86000     Biso  1.000  Ce
   Ce807    1.0    0.26000      0.74000      0.10000     Biso  1.000  Ce
   Ce808    1.0    0.26000      0.74000      0.18000     Biso  1.000  Ce
   Ce809    1.0    0.26000      0.74000      0.26000     Biso  1.000  Ce
   Ce810    1.0    0.26000      0.74000      0.34000     Biso  1.000  Ce
   Ce811    1.0    0.26000      0.74000      0.42000     Biso  1.000  Ce
   Ce812    1.0    0.26000      0.74000      0.50000     Biso  1.000  Ce
   Ce813    1.0    0.26000      0.74000      0.58000     Biso  1.000  Ce
   Ce814    1.0    0.26000      0.74000      0.66000     Biso  1.000  Ce
   Ce815    1.0    0.26000      0.74000      0.74000     Biso  1.000  Ce
   Ce816    1.0    0.26000      0.74000      0.82000     Biso  1.000  Ce
   Ce817    1.0    0.26000      0.74000      0.90000     Biso  1.000  Ce
   Ce818    1.0    0.26000      0.78000      0.14000     Biso  1.000  Ce
   Ce819    1.0    0.26000      0.78000      0.22000     Biso  1.000  Ce
   Ce820    1.0    0.26000      0.78000      0.30000     Biso  1.000  Ce
   Ce821    1.0    0.26000      0.78000      0.38000     Biso  1.000  Ce
   Ce822    1.0    0.26000      0.78000      0.46000     Biso  1.000  Ce
   Ce823    1.0    0.26000      0.78000      0.54000     Biso  1.000  Ce
   Ce824    1.0    0.26000      0.78000      0.62000     Biso  1.000  Ce
   Ce825    1.0    0.26000      0.78000      0.70000     Biso  1.000  Ce
   Ce826    1.0    0.26000      0.78000      0.78000     Biso  1.000  Ce
   Ce827    1.0    0.26000      0.78000      0.86000     Biso  1.000  Ce
   Ce828    1.0    0.26000      0.82000      0.18000     Biso  1.000  Ce
   Ce829    1.0    0.26000      0.82000      0.26000     Biso  1.000  Ce
   Ce830    1.0    0.26000      0.82000      0.34000     Biso  1.000  Ce
   Ce831    1.0    0.26000      0.82000      0.42000     Biso  1.000  Ce
   Ce832    1.0    0.26000      0.82000      0.50000     Biso  1.000  Ce
   Ce833    1.0    0.26000      0.82000      0.58000     Biso  1.000  Ce
   Ce834    1.0    0.26000      0.82000      0.66000     Biso  1.000  Ce
   Ce835    1.0    0.26000      0.82000      0.74000     Biso  1.000  Ce
   Ce836    1.0    0.26000      0.82000      0.82000     Biso  1.000  Ce
   Ce837    1.0    0.26000      0.86000      0.22000     Biso  1.000  Ce
   Ce838    1.0    0.26000      0.86000      0.30000     Biso  1.000  Ce
   Ce839    1.0    0.26000      0.86000      0.38000     Biso  1.000  Ce
   Ce840    1.0    0.26000      0.86000      0.46000     Biso  1.000  Ce
   Ce841    1.0    0.26000      0.86000      0.54000     Biso  1.000  Ce
   Ce842    1.0    0.26000      0.86000      0.62000     Biso  1.000  Ce
   Ce843    1.0    0.26000      0.86000      0.70000     Biso  1.000  Ce
   Ce844    1.0    0.26000      0.86000      0.78000     Biso  1.000  Ce
   Ce845    1.0    0.26000      0.90000      0.26000     Biso  1.000  Ce
   Ce846    1.0    0.26000      0.90000      0.34000     Biso  1.000  Ce
   Ce847    1.0    0.26000      0.90000      0.42000     Biso  1.000  Ce
   Ce848    1.0    0.26000      0.90000      0.50000     Biso  1.000  Ce
   Ce849    1.0    0.26000      0.90000      0.58000     Biso  1.000  Ce
   Ce850    1.0    0.26000      0.90000      0.66000     Biso  1.000  Ce
   Ce851    1.0    0.26000      0.90000      0.74000     Biso  1.000  Ce
   Ce852    1.0    0.30000      0.10000      0.22000     Biso  1.000  Ce
   Ce853    1.0    0.30000      0.10000      0.30000     Biso  1.000  Ce
   Ce854    1.0    0.30000      0.10000      0.38000     Biso  1.000  Ce
   Ce855    1.0    0.30000      0.10000      0.46000     Biso  1.000  Ce
   Ce856    1.0    0.30000      0.10000      0.54000     Biso  1.000  Ce
   Ce857    1.0    0.30000      0.10000      0.62000     Biso  1.000  Ce
   Ce858    1.0    0.30000      0.10000      0.70000     Biso  1.000  Ce
   Ce859    1.0    0.30000      0.10000      0.78000     Biso  1.000  Ce
   Ce860    1.0    0.30000      0.14000      0.18000     Biso  1.000  Ce
   Ce861    1.0    0.30000      0.14000      0.26000     Biso  1.000  Ce
   Ce862    1.0    0.30000      0.14000      0.34000     Biso  1.000  Ce
   Ce863    1.0    0.30000      0.14000      0.42000     Biso  1.000  Ce
   Ce864    1.0    0.30000      0.14000      0.50000     Biso  1.000  Ce
   Ce865    1.0    0.30000      0.14000      0.58000     Biso  1.000  Ce
   Ce866    1.0    0.30000      0.14000      0.66000     Biso  1.000  Ce
   Ce867    1.0    0.30000      0.14000      0.74000     Biso  1.000  Ce
   Ce868    1.0    0.30000      0.14000      0.82000     Biso  1.000  Ce
   Ce869    1.0    0.30000      0.18000      0.14000     Biso  1.000  Ce
   Ce870    1.0    0.30000      0.18000      0.22000     Biso  1.000  Ce
   Ce871    1.0    0.30000      0.18000      0.30000     Biso  1.000  Ce
   Ce872    1.0    0.30000      0.18000      0.38000     Biso  1.000  Ce
   Ce873    1.0    0.30000      0.18000      0.46000     Biso  1.000  Ce
   Ce874    1.0    0.30000      0.18000      0.54000     Biso  1.000  Ce
   Ce875    1.0    0.30000      0.18000      0.62000     Biso  1.000  Ce
   Ce876    1.0    0.30000      0.18000      0.70000     Biso  1.000  Ce
   Ce877    1.0    0.30000      0.18000      0.78000     Biso  1.000  Ce
   Ce878    1.0    0.30000      0.18000      0.86000     Biso  1.000  Ce
   Ce879    1.0    0.30000      0.22000      0.10000     Biso  1.000  Ce
   Ce880    1.0    0.30000      0.22000      0.18000     Biso  1.000  Ce
   Ce881    1.0    0.30000      0.22000      0.26000     Biso  1.000  Ce
   Ce882    1.0    0.30000      0.22000      0.34000     Biso  1.000  Ce
   Ce883    1.0    0.30000      0.22000      0.42000     Biso  1.000  Ce
   Ce884    1.0    0.30000      0.22000      0.50000     Biso  1.000  Ce
   Ce885    1.0    0.30000      0.22000      0.58000     Biso  1.000  Ce
   Ce886    1.0    0.30000      0.22000      0.66000     Biso  1.000  Ce
   Ce887    1.0    0.30000      0.22000      0.74000     Biso  1.000  Ce
   Ce888    1.0    0.30000      0.22000      0.82000     Biso  1.000  Ce
   Ce889    1.0    0.30000      0.22000      0.90000     Biso  1.000  Ce
   Ce890    1.0    0.30000      0.26000      0.14000     Biso  1.000  Ce
   Ce891    1.0    0.30000      0.26000      0.22000     Biso  1.000  Ce
   Ce892    1.0    0.30000      0.26000      0.30000     Biso  1.000  Ce
   Ce893    1.0    0.30000      0.26000      0.38000     Biso  1.000  Ce
   Ce894    1.0    0.30000      0.26000      0.46000     Biso  1.000  Ce
   Ce895    1.0    0.30000      0.26000      0.54000     Biso  1.000  Ce
   Ce896    1.0    0.30000      0.26000      0.62000     Biso  1.000  Ce
   Ce897    1.0    0.30000      0.26000      0.70000     Biso  1.000  Ce
   Ce898    1.0    0.30000      0.26000      0.78000     Biso  1.000  Ce
   Ce899    1.0    0.30000      0.26000      0.86000     Biso  1.000  Ce
   Ce900    1.0    0.30000      0.30000      0.10000     Biso  1.000  Ce
   Ce901    1.0    0.30000      0.30000      0.18000     Biso  1.000  Ce
   Ce902    1.0    0.30000      0.30000      0.26000     Biso  1.000  Ce
   Ce903    1.0    0.30000      0.30000      0.34000     Biso  1.000  Ce
   Ce904    1.0    0.30000      0.30000      0.42000     Biso  1.000  Ce
   Ce905    1.0    0.30000      0.30000      0.50000     Biso  1.000  Ce
   Ce906    1.0    0.30000      0.30000      0.58000     Biso  1.000  Ce
   Ce907    1.0    0.30000      0.30000      0.66000     Biso  1.000  Ce
   Ce908    1.0    0.30000      0.30000      0.74000     Biso  1.000  Ce
   Ce909    1.0    0.30000      0.30000      0.82000     Biso  1.000  Ce
   Ce910    1.0    0.30000      0.30000      0.90000     Biso  1.000  Ce
   Ce911    1.0    0.30000      0.34000      0.14000     Biso  1.000  Ce
   Ce912    1.0    0.30000      0.34000      0.22000     Biso  1.000  Ce
   Ce913    1.0    0.30000      0.34000      0.30000     Biso  1.000  Ce
   Ce914    1.0    0.30000      0.34000      0.38000     Biso  1.000  Ce
   Ce915    1.0    0.30000      0.34000      0.46000     Biso  1.000  Ce
   Ce916    1.0    0.30000      0.34000      0.54000     Biso  1.000  Ce
   Ce917    1.0    0.30000      0.34000      0.62000     Biso  1.000  Ce
   Ce918    1.0    0.30000      0.34000      0.70000     Biso  1.000  Ce
   Ce919    1.0    0.30000      0.34000      0.78000     Biso  1.000  Ce
   Ce920    1.0    0.30000      0.34000      0.86000     Biso  1.000  Ce
   Ce921    1.0    0.30000      0.38000      0.10000     Biso  1.000  Ce
   Ce922    1.0    0.30000      0.38000      0.18000     Biso  1.000  Ce
   Ce923    1.0    0.30000      0.38000      0.26000     Biso  1.000  Ce
   Ce924    1.0    0.30000      0.38000      0.34000     Biso  1.000  Ce
   Ce925    1.0    0.30000      0.38000      0.42000     Biso  1.000  Ce
   Ce926    1.0    0.30000      0.38000      0.50000     Biso  1.000  Ce
   Ce927    1.0    0.30000      0.38000      0.58000     Biso  1.000  Ce
   Ce928    1.0    0.30000      0.38000      0.66000     Biso  1.000  Ce
   Ce929    1.0    0.30000      0.38000      0.74000     Biso  1.000  Ce
   Ce930    1.0    0.30000      0.38000      0.82000     Biso  1.000  Ce
   Ce931    1.0    0.30000      0.38000      0.90000     Biso  1.000  Ce
   Ce932    1.0    0.30000      0.42000      0.14000     Biso  1.000  Ce
   Ce933    1.0    0.30000      0.42000      0.22000     Biso  1.000  Ce
   Ce934    1.0    0.30000      0.42000      0.30000     Biso  1.000  Ce
   Ce935    1.0    0.30000      0.42000      0.38000     Biso  1.000  Ce
   Ce936    1.0    0.30000      0.42000      0.46000     Biso  1.000  Ce
   Ce937    1.0    0.30000      0.42000      0.54000     Biso  1.000  Ce
   Ce938    1.0    0.30000      0.42000      0.62000     Biso  1.000  Ce
   Ce939    1.0    0.30000      0.42000      0.70000     Biso  1.000  Ce
   Ce940    1.0    0.30000      0.42000      0.78000     Biso  1.000  Ce
   Ce941    1.0    0.30000      0.42000      0.86000     Biso  1.000  Ce
   Ce942    1.0    0.30000      0.46000      0.10000     Biso  1.000  Ce
   Ce943    1.0    0.30000      0.46000      0.18000     Biso  1.000  Ce
   Ce944    1.0    0.30000      0.46000      0.26000     Biso  1.000  Ce
   Ce945    1.0    0.30000      0.46000      0.34000     Biso  1.000  Ce
   Ce946    1.0    0.30000      0.46000      0.42000     Biso  1.000  Ce
   Ce947    1.0    0.30000      0.46000      0.50000     Biso  1.000  Ce
   Ce948    1.0    0.30000      0.46000      0.58000     Biso  1.000  Ce
   Ce949    1.0    0.30000      0.46000      0.66000     Biso  1.000  Ce
   Ce950    1.0    0.30000      0.46000      0.74000     Biso  1.000  Ce
   Ce951    1.0    0.30000      0.46000      0.82000     Biso  1.000  Ce
   Ce952    1.0    0.30000      0.46000      0.90000     Biso  1.000  Ce
   Ce953    1.0    0.30000      0.50000      0.14000     Biso  1.000  Ce
   Ce954    1.0    0.30000      0.50000      0.22000     Biso  1.000  Ce
   Ce955    1.0    0.30000      0.50000      0.30000     Biso  1.000  Ce
   Ce956    1.0    0.30000      0.50000      0.38000     Biso  1.000  Ce
   Ce957    1.0    0.30000      0.50000      0.46000     Biso  1.000  Ce
   Ce958    1.0    0.30000      0.50000      0.54000     Biso  1.000  Ce
   Ce959    1.0    0.30000      0.50000      0.62000     Biso  1.000  Ce
   Ce960    1.0    0.30000      0.50000      0.70000     Biso  1.000  Ce
   Ce961    1.0    0.30000      0.50000      0.78000     Biso  1.000  Ce
   Ce962    1.0    0.30000      0.50000      0.86000     Biso  1.000  Ce
   Ce963    1.0    0.30000      0.54000      0.10000     Biso  1.000  Ce
   Ce964    1.0    0.30000      0.54000      0.18000     Biso  1.000  Ce
   Ce965    1.0    0.30000      0.54000      0.26000     Biso  1.000  Ce
   Ce966    1.0    0.30000      0.54000      0.34000     Biso  1.000  Ce
   Ce967    1.0    0.30000      0.54000      0.42000     Biso  1.000  Ce
   Ce968    1.0    0.30000      0.54000      0.50000     Biso  1.000  Ce
   Ce969    1.0    0.30000      0.54000      0.58000     Biso  1.000  Ce
   Ce970    1.0    0.30000      0.54000      0.66000     Biso  1.000  Ce
   Ce971    1.0    0.30000      0.54000      0.74000     Biso  1.000  Ce
   Ce972    1.0    0.30000      0.54000      0.82000     Biso  1.000  Ce
   Ce973    1.0    0.30000      0.54000      0.90000     Biso  1.000  Ce
   Ce974    1.0    0.30000      0.58000      0.14000     Biso  1.000  Ce
   Ce975    1.0    0.30000      0.58000      0.22000     Biso  1.000  Ce
   Ce976    1.0    0.30000      0.58000      0.30000     Biso  1.000  Ce
   Ce977    1.0    0.30000      0.58000      0.38000     Biso  1.000  Ce
   Ce978    1.0    0.30000      0.58000      0.46000     Biso  1.000  Ce
   Ce979    1.0    0.30000      0.58000      0.54000     Biso  1.000  Ce
   Ce980    1.0    0.30000      0.58000      0.62000     Biso  1.000  Ce
   Ce981    1.0    0.30000      0.58000      0.70000     Biso  1.000  Ce
   Ce982    1.0    0.30000      0.58000      0.78000     Biso  1.000  Ce
   Ce983    1.0    0.30000      0.58000      0.86000     Biso  1.000  Ce
   Ce984    1.0    0.30000      0.62000      0.10000     Biso  1.000  Ce
   Ce985    1.0    0.30000      0.62000      0.18000     Biso  1.000  Ce
   Ce986    1.0    0.30000      0.62000      0.26000     Biso  1.000  Ce
   Ce987    1.0    0.30000      0.62000      0.34000     Biso  1.000  Ce
   Ce988    1.0    0.30000      0.62000      0.42000     Biso  1.000  Ce
   Ce989    1.0    0.30000      0.62000      0.50000     Biso  1.000  Ce
   Ce990    1.0    0.30000      0.62000      0.58000     Biso  1.000  Ce
   Ce991    1.0    0.30000      0.62000      0.66000     Biso  1.000  Ce
   Ce992    1.0    0.30000      0.62000      0.74000     Biso  1.000  Ce
   Ce993    1.0    0.30000      0.62000      0.82000     Biso  1.000  Ce
   Ce994    1.0    0.30000      0.62000      0.90000     Biso  1.000  Ce
   Ce995    1.0    0.30000      0.66000      0.14000     Biso  1.000  Ce
   Ce996    1.0    0.30000      0.66000      0.22000     Biso  1.000  Ce
   Ce997    1.0    0.30000      0.66000      0.30000     Biso  1.000  Ce
   Ce998    1.0    0.30000      0.66000      0.38000     Biso  1.000  Ce
   Ce999    1.0    0.30000      0.66000      0.46000     Biso  1.000  Ce
   Ce1000   1.0    0.30000      0.66000      0.54000     Biso  1.000  Ce
   Ce1001   1.0    0.30000      0.66000      0.62000     Biso  1.000  Ce
   Ce1002   1.0    0.30000      0.66000      0.70000     Biso  1.000  Ce
   Ce1003   1.0    0.30000      0.66000      0.78000     Biso  1.000  Ce
   Ce1004   1.0    0.30000      0.66000      0.86000     Biso  1.000  Ce
   Ce1005   1.0    0.30000      0.70000      0.10000     Biso  1.000  Ce
   Ce1006   1.0    0.30000      0.70000      0.18000     Biso  1.000  Ce
   Ce1007   1.0    0.30000      0.70000      0.26000     Biso  1.000  Ce
   Ce1008   1.0    0.30000      0.70000      0.34000     Biso  1.000  Ce
   Ce1009   1.0    0.30000      0.70000      0.42000     Biso  1.000  Ce
   Ce1010   1.0    0.30000      0.70000      0.50000     Biso  1.000  Ce
   Ce1011   1.0    0.30000      0.70000      0.58000     Biso  1.000  Ce
   Ce1012   1.0    0.30000      0.70000      0.66000     Biso  1.000  Ce
   Ce1013   1.0    0.30000      0.70000      0.74000     Biso  1.000  Ce
   Ce1014   1.0    0.30000      0.70000      0.82000     Biso  1.000  Ce
   Ce1015   1.0    0.30000      0.70000      0.90000     Biso  1.000  Ce
   Ce1016   1.0    0.30000      0.74000      0.14000     Biso  1.000  Ce
   Ce1017   1.0    0.30000      0.74000      0.22000     Biso  1.000  Ce
   Ce1018   1.0    0.30000      0.74000      0.30000     Biso  1.000  Ce
   Ce1019   1.0    0.30000      0.74000      0.38000     Biso  1.000  Ce
   Ce1020   1.0    0.30000      0.74000      0.46000     Biso  1.000  Ce
   Ce1021   1.0    0.30000      0.74000      0.54000     Biso  1.000  Ce
   Ce1022   1.0    0.30000      0.74000      0.62000     Biso  1.000  Ce
   Ce1023   1.0    0.30000      0.74000      0.70000     Biso  1.000  Ce
   Ce1024   1.0    0.30000      0.74000      0.78000     Biso  1.000  Ce
   Ce1025   1.0    0.30000      0.74000      0.86000     Biso  1.000  Ce
   Ce1026   1.0    0.30000      0.78000      0.10000     Biso  1.000  Ce
   Ce1027   1.0    0.30000      0.78000      0.18000     Biso  1.000  Ce
   Ce1028   1.0    0.30000      0.78000      0.26000     Biso  1.000  Ce
   Ce1029   1.0    0.30000      0.78000      0.34000     Biso  1.000  Ce
   Ce1030   1.0    0.30000      0.78000      0.42000     Biso  1.000  Ce
   Ce1031   1.0    0.30000      0.78000      0.50000     Biso  1.000  Ce
   Ce1032   1.0    0.30000      0.78000      0.58000     Biso  1.000  Ce
   Ce1033   1.0    0.30000      0.78000      0.66000     Biso  1.000  Ce
   Ce1034   1.0    0.30000      0.78000      0.74000     Biso  1.000  Ce
   Ce1035   1.0    0.30000      0.78000      0.82000     Biso  1.000  Ce
   Ce1036   1.0    0.30000      0.78000      0.90000     Biso  1.000  Ce
   Ce1037   1.0    0.30000      0.82000      0.14000     Biso  1.000  Ce
   Ce1038   1.0    0.30000      0.82000      0.22000     Biso  1.000  Ce
   Ce1039   1.0    0.30000      0.82000      0.30000     Biso  1.000  Ce
   Ce1040   1.0    0.30000      0.82000      0.38000     Biso  1.000  Ce
   Ce1041   1.0    0.30000      0.82000      0.46000     Biso  1.000  Ce
   Ce1042   1.0    0.30000      0.82000      0.54000     Biso  1.000  Ce
   Ce1043   1.0    0.30000      0.82000      0.62000     Biso  1.000  Ce
   Ce1044   1.0    0.30000      0.82000      0.70000     Biso  1.000  Ce
   Ce1045   1.0    0.30000      0.82000      0.78000     Biso  1.000  Ce
   Ce1046   1.0    0.30000      0.82000      0.86000     Biso  1.000  Ce
   Ce1047   1.0    0.30000      0.86000      0.18000     Biso  1.000  Ce
   Ce1048   1.0    0.30000      0.86000      0.26000     Biso  1.000  Ce
   Ce1049   1.0    0.30000      0.86000      0.34000     Biso  1.000  Ce
   Ce1050   1.0    0.30000      0.86000      0.42000     Biso  1.000  Ce
   Ce1051   1.0    0.30000      0.86000      0.50000     Biso  1.000  Ce
   Ce1052   1.0    0.30000      0.86000      0.58000     Biso  1.000  Ce
   Ce1053   1.0    0.30000      0.86000      0.66000     Biso  1.000  Ce
   Ce1054   1.0    0.30000      0.86000      0.74000     Biso  1.000  Ce
   Ce1055   1.0    0.30000      0.86000      0.82000     Biso  1.000  Ce
   Ce1056   1.0    0.30000      0.90000      0.22000     Biso  1.000  Ce
   Ce1057   1.0    0.30000      0.90000      0.30000     Biso  1.000  Ce
   Ce1058   1.0    0.30000      0.90000      0.38000     Biso  1.000  Ce
   Ce1059   1.0    0.30000      0.90000      0.46000     Biso  1.000  Ce
   Ce1060   1.0    0.30000      0.90000      0.54000     Biso  1.000  Ce
   Ce1061   1.0    0.30000      0.90000      0.62000     Biso  1.000  Ce
   Ce1062   1.0    0.30000      0.90000      0.70000     Biso  1.000  Ce
   Ce1063   1.0    0.30000      0.90000      0.78000     Biso  1.000  Ce
   Ce1064   1.0    0.34000      0.10000      0.26000     Biso  1.000  Ce
   Ce1065   1.0    0.34000      0.10000      0.34000     Biso  1.000  Ce
   Ce1066   1.0    0.34000      0.10000      0.42000     Biso  1.000  Ce
   Ce1067   1.0    0.34000      0.10000      0.50000     Biso  1.000  Ce
   Ce1068   1.0    0.34000      0.10000      0.58000     Biso  1.000  Ce
   Ce1069   1.0    0.34000      0.10000      0.66000     Biso  1.000  Ce
   Ce1070   1.0    0.34000      0.10000      0.74000     Biso  1.000  Ce
   Ce1071   1.0    0.34000      0.14000      0.22000     Biso  1.000  Ce
   Ce1072   1.0    0.34000      0.14000      0.30000     Biso  1.000  Ce
   Ce1073   1.0    0.34000      0.14000      0.38000     Biso  1.000  Ce
   Ce1074   1.0    0.34000      0.14000      0.46000     Biso  1.000  Ce
   Ce1075   1.0    0.34000      0.14000      0.54000     Biso  1.000  Ce
   Ce1076   1.0    0.34000      0.14000      0.62000     Biso  1.000  Ce
   Ce1077   1.0    0.34000      0.14000      0.70000     Biso  1.000  Ce
   Ce1078   1.0    0.34000      0.14000      0.78000     Biso  1.000  Ce
   Ce1079   1.0    0.34000      0.18000      0.18000     Biso  1.000  Ce
   Ce1080   1.0    0.34000      0.18000      0.26000     Biso  1.000  Ce
   Ce1081   1.0    0.34000      0.18000      0.34000     Biso  1.000  Ce
   Ce1082   1.0    0.34000      0.18000      0.42000     Biso  1.000  Ce
   Ce1083   1.0    0.34000      0.18000      0.50000     Biso  1.000  Ce
   Ce1084   1.0    0.34000      0.18000      0.58000     Biso  1.000  Ce
   Ce1085   1.0    0.34000      0.18000      0.66000     Biso  1.000  Ce
   Ce1086   1.0    0.34000      0.18000      0.74000     Biso  1.000  Ce
   Ce1087   1.0    0.34000      0.18000      0.82000     Biso  1.000  Ce
   Ce1088   1.0    0.34000      0.22000      0.14000     Biso  1.000  Ce
   Ce1089   1.0    0.34000      0.22000      0.22000     Biso  1.000  Ce
   Ce1090   1.0    0.34000      0.22000      0.30000     Biso  1.000  Ce
   Ce1091   1.0    0.34000      0.22000      0.38000     Biso  1.000  Ce
   Ce1092   1.0    0.34000      0.22000      0.46000     Biso  1.000  Ce
   Ce1093   1.0    0.34000      0.22000      0.54000     Biso  1.000  Ce
   Ce1094   1.0    0.34000      0.22000      0.62000     Biso  1.000  Ce
   Ce1095   1.0    0.34000      0.22000      0.70000     Biso  1.000  Ce
   Ce1096   1.0    0.34000      0.22000      0.78000     Biso  1.000  Ce
   Ce1097   1.0    0.34000      0.22000      0.86000     Biso  1.000  Ce
   Ce1098   1.0    0.34000      0.26000      0.10000     Biso  1.000  Ce
   Ce1099   1.0    0.34000      0.26000      0.18000     Biso  1.000  Ce
   Ce1100   1.0    0.34000      0.26000      0.26000     Biso  1.000  Ce
   Ce1101   1.0    0.34000      0.26000      0.34000     Biso  1.000  Ce
   Ce1102   1.0    0.34000      0.26000      0.42000     Biso  1.000  Ce
   Ce1103   1.0    0.34000      0.26000      0.50000     Biso  1.000  Ce
   Ce1104   1.0    0.34000      0.26000      0.58000     Biso  1.000  Ce
   Ce1105   1.0    0.34000      0.26000      0.66000     Biso  1.000  Ce
   Ce1106   1.0    0.34000      0.26000      0.74000     Biso  1.000  Ce
   Ce1107   1.0    0.34000      0.26000      0.82000     Biso  1.000  Ce
   Ce1108   1.0    0.34000      0.26000      0.90000     Biso  1.000  Ce
   Ce1109   1.0    0.34000      0.30000      0.14000     Biso  1.000  Ce
   Ce1110   1.0    0.34000      0.30000      0.22000     Biso  1.000  Ce
   Ce1111   1.0    0.34000      0.30000      0.30000     Biso  1.000  Ce
   Ce1112   1.0    0.34000      0.30000      0.38000     Biso  1.000  Ce
   Ce1113   1.0    0.34000      0.30000      0.46000     Biso  1.000  Ce
   Ce1114   1.0    0.34000      0.30000      0.54000     Biso  1.000  Ce
   Ce1115   1.0    0.34000      0.30000      0.62000     Biso  1.000  Ce
   Ce1116   1.0    0.34000      0.30000      0.70000     Biso  1.000  Ce
   Ce1117   1.0    0.34000      0.30000      0.78000     Biso  1.000  Ce
   Ce1118   1.0    0.34000      0.30000      0.86000     Biso  1.000  Ce
   Ce1119   1.0    0.34000      0.34000      0.10000     Biso  1.000  Ce
   Ce1120   1.0    0.34000      0.34000      0.18000     Biso  1.000  Ce
   Ce1121   1.0    0.34000      0.34000      0.26000     Biso  1.000  Ce
   Ce1122   1.0    0.34000      0.34000      0.34000     Biso  1.000  Ce
   Ce1123   1.0    0.34000      0.34000      0.42000     Biso  1.000  Ce
   Ce1124   1.0    0.34000      0.34000      0.50000     Biso  1.000  Ce
   Ce1125   1.0    0.34000      0.34000      0.58000     Biso  1.000  Ce
   Ce1126   1.0    0.34000      0.34000      0.66000     Biso  1.000  Ce
   Ce1127   1.0    0.34000      0.34000      0.74000     Biso  1.000  Ce
   Ce1128   1.0    0.34000      0.34000      0.82000     Biso  1.000  Ce
   Ce1129   1.0    0.34000      0.34000      0.90000     Biso  1.000  Ce
   Ce1130   1.0    0.34000      0.38000      0.14000     Biso  1.000  Ce
   Ce1131   1.0    0.34000      0.38000      0.22000     Biso  1.000  Ce
   Ce1132   1.0    0.34000      0.38000      0.30000     Biso  1.000  Ce
   Ce1133   1.0    0.34000      0.38000      0.38000     Biso  1.000  Ce
   Ce1134   1.0    0.34000      0.38000      0.46000     Biso  1.000  Ce
   Ce1135   1.0    0.34000      0.38000      0.54000     Biso  1.000  Ce
   Ce1136   1.0    0.34000      0.38000      0.62000     Biso  1.000  Ce
   Ce1137   1.0    0.34000      0.38000      0.70000     Biso  1.000  Ce
   Ce1138   1.0    0.34000      0.38000      0.78000     Biso  1.000  Ce
   Ce1139   1.0    0.34000      0.38000      0.86000     Biso  1.000  Ce
   Ce1140   1.0    0.34000      0.42000      0.10000     Biso  1.000  Ce
   Ce1141   1.0    0.34000      0.42000      0.18000     Biso  1.000  Ce
   Ce1142   1.0    0.34000      0.42000      0.26000     Biso  1.000  Ce
   Ce1143   1.0    0.34000      0.42000      0.34000     Biso  1.000  Ce
   Ce1144   1.0    0.34000      0.42000      0.42000     Biso  1.000  Ce
   Ce1145   1.0    0.34000      0.42000      0.50000     Biso  1.000  Ce
   Ce1146   1.0    0.34000      0.42000      0.58000     Biso  1.000  Ce
   Ce1147   1.0    0.34000      0.42000      0.66000     Biso  1.000  Ce
   Ce1148   1.0    0.34000      0.42000      0.74000     Biso  1.000  Ce
   Ce1149   1.0    0.34000      0.42000      0.82000     Biso  1.000  Ce
   Ce1150   1.0    0.34000      0.42000      0.90000     Biso  1.000  Ce
   Ce1151   1.0    0.34000      0.46000      0.14000     Biso  1.000  Ce
   Ce1152   1.0    0.34000      0.46000      0.22000     Biso  1.000  Ce
   Ce1153   1.0    0.34000      0.46000      0.30000     Biso  1.000  Ce
   Ce1154   1.0    0.34000      0.46000      0.38000     Biso  1.000  Ce
   Ce1155   1.0    0.34000      0.46000      0.46000     Biso  1.000  Ce
   Ce1156   1.0    0.34000      0.46000      0.54000     Biso  1.000  Ce
   Ce1157   1.0    0.34000      0.46000      0.62000     Biso  1.000  Ce
   Ce1158   1.0    0.34000      0.46000      0.70000     Biso  1.000  Ce
   Ce1159   1.0    0.34000      0.46000      0.78000     Biso  1.000  Ce
   Ce1160   1.0    0.34000      0.46000      0.86000     Biso  1.000  Ce
   Ce1161   1.0    0.34000      0.50000      0.10000     Biso  1.000  Ce
   Ce1162   1.0    0.34000      0.50000      0.18000     Biso  1.000  Ce
   Ce1163   1.0    0.34000      0.50000      0.26000     Biso  1.000  Ce
   Ce1164   1.0    0.34000      0.50000      0.34000     Biso  1.000  Ce
   Ce1165   1.0    0.34000      0.50000      0.42000     Biso  1.000  Ce
   Ce1166   1.0    0.34000      0.50000      0.50000     Biso  1.000  Ce
   Ce1167   1.0    0.34000      0.50000      0.58000     Biso  1.000  Ce
   Ce1168   1.0    0.34000      0.50000      0.66000     Biso  1.000  Ce
   Ce1169   1.0    0.34000      0.50000      0.74000     Biso  1.000  Ce
   Ce1170   1.0    0.34000      0.50000      0.82000     Biso  1.000  Ce
   Ce1171   1.0    0.34000      0.50000      0.90000     Biso  1.000  Ce
   Ce1172   1.0    0.34000      0.54000      0.14000     Biso  1.000  Ce
   Ce1173   1.0    0.34000      0.54000      0.22000     Biso  1.000  Ce
   Ce1174   1.0    0.34000      0.54000      0.30000     Biso  1.000  Ce
   Ce1175   1.0    0.34000      0.54000      0.38000     Biso  1.000  Ce
   Ce1176   1.0    0.34000      0.54000      0.46000     Biso  1.000  Ce
   Ce1177   1.0    0.34000      0.54000      0.54000     Biso  1.000  Ce
   Ce1178   1.0    0.34000      0.54000      0.62000     Biso  1.000  Ce
   Ce1179   1.0    0.34000      0.54000      0.70000     Biso  1.000  Ce
   Ce1180   1.0    0.34000      0.54000      0.78000     Biso  1.000  Ce
   Ce1181   1.0    0.34000      0.54000      0.86000     Biso  1.000  Ce
   Ce1182   1.0    0.34000      0.58000      0.10000     Biso  1.000  Ce
   Ce1183   1.0    0.34000      0.58000      0.18000     Biso  1.000  Ce
   Ce1184   1.0    0.34000      0.58000      0.26000     Biso  1.000  Ce
   Ce1185   1.0    0.34000      0.58000      0.34000     Biso  1.000  Ce
   Ce1186   1.0    0.34000      0.58000      0.42000     Biso  1.000  Ce
   Ce1187   1.0    0.34000      0.58000      0.50000     Biso  1.000  Ce
   Ce1188   1.0    0.34000      0.58000      0.58000     Biso  1.000  Ce
   Ce1189   1.0    0.34000      0.58000      0.66000     Biso  1.000  Ce
   Ce1190   1.0    0.34000      0.58000      0.74000     Biso  1.000  Ce
   Ce1191   1.0    0.34000      0.58000      0.82000     Biso  1.000  Ce
   Ce1192   1.0    0.34000      0.58000      0.90000     Biso  1.000  Ce
   Ce1193   1.0    0.34000      0.62000      0.14000     Biso  1.000  Ce
   Ce1194   1.0    0.34000      0.62000      0.22000     Biso  1.000  Ce
   Ce1195   1.0    0.34000      0.62000      0.30000     Biso  1.000  Ce
   Ce1196   1.0    0.34000      0.62000      0.38000     Biso  1.000  Ce
   Ce1197   1.0    0.34000      0.62000      0.46000     Biso  1.000  Ce
   Ce1198   1.0    0.34000      0.62000      0.54000     Biso  1.000  Ce
   Ce1199   1.0    0.34000      0.62000      0.62000     Biso  1.000  Ce
   Ce1200   1.0    0.34000      0.62000      0.70000     Biso  1.000  Ce
   Ce1201   1.0    0.34000      0.62000      0.78000     Biso  1.000  Ce
   Ce1202   1.0    0.34000      0.62000      0.86000     Biso  1.000  Ce
   Ce1203   1.0    0.34000      0.66000      0.10000     Biso  1.000  Ce
   Ce1204   1.0    0.34000      0.66000      0.18000     Biso  1.000  Ce
   Ce1205   1.0    0.34000      0.66000      0.26000     Biso  1.000  Ce
   Ce1206   1.0    0.34000      0.66000      0.34000     Biso  1.000  Ce
   Ce1207   1.0    0.34000      0.66000      0.42000     Biso  1.000  Ce
   Ce1208   1.0    0.34000      0.66000      0.50000     Biso  1.000  Ce
   Ce1209   1.0    0.34000      0.66000      0.58000     Biso  1.000  Ce
   Ce1210   1.0    0.34000      0.66000      0.66000     Biso  1.000  Ce
   Ce1211   1.0    0.34000      0.66000      0.74000     Biso  1.000  Ce
   Ce1212   1.0    0.34000      0.66000      0.82000     Biso  1.000  Ce
   Ce1213   1.0    0.34000      0.66000      0.90000     Biso  1.000  Ce
   Ce1214   1.0    0.34000      0.70000      0.14000     Biso  1.000  Ce
   Ce1215   1.0    0.34000      0.70000      0.22000     Biso  1.000  Ce
   Ce1216   1.0    0.34000      0.70000      0.30000     Biso  1.000  Ce
   Ce1217   1.0    0.34000      0.70000      0.38000     Biso  1.000  Ce
   Ce1218   1.0    0.34000      0.70000      0.46000     Biso  1.000  Ce
   Ce1219   1.0    0.34000      0.70000      0.54000     Biso  1.000  Ce
   Ce1220   1.0    0.34000      0.70000      0.62000     Biso  1.000  Ce
   Ce1221   1.0    0.34000      0.70000      0.70000     Biso  1.000  Ce
   Ce1222   1.0    0.34000      0.70000      0.78000     Biso  1.000  Ce
   Ce1223   1.0    0.34000      0.70000      0.86000     Biso  1.000  Ce
   Ce1224   1.0    0.34000      0.74000      0.10000     Biso  1.000  Ce
   Ce1225   1.0    0.34000      0.74000      0.18000     Biso  1.000  Ce
   Ce1226   1.0    0.34000      0.74000      0.26000     Biso  1.000  Ce
   Ce1227   1.0    0.34000      0.74000      0.34000     Biso  1.000  Ce
   Ce1228   1.0    0.34000      0.74000      0.42000     Biso  1.000  Ce
   Ce1229   1.0    0.34000      0.74000      0.50000     Biso  1.000  Ce
   Ce1230   1.0    0.34000      0.74000      0.58000     Biso  1.000  Ce
   Ce1231   1.0    0.34000      0.74000      0.66000     Biso  1.000  Ce
   Ce1232   1.0    0.34000      0.74000      0.74000     Biso  1.000  Ce
   Ce1233   1.0    0.34000      0.74000      0.82000     Biso  1.000  Ce
   Ce1234   1.0    0.34000      0.74000      0.90000     Biso  1.000  Ce
   Ce1235   1.0    0.34000      0.78000      0.14000     Biso  1.000  Ce
   Ce1236   1.0    0.34000      0.78000      0.22000     Biso  1.000  Ce
   Ce1237   1.0    0.34000      0.78000      0.30000     Biso  1.000  Ce
   Ce1238   1.0    0.34000      0.78000      0.38000     Biso  1.000  Ce
   Ce1239   1.0    0.34000      0.78000      0.46000     Biso  1.000  Ce
   Ce1240   1.0    0.34000      0.78000      0.54000     Biso  1.000  Ce
   Ce1241   1.0    0.34000      0.78000      0.62000     Biso  1.000  Ce
   Ce1242   1.0    0.34000      0.78000      0.70000     Biso  1.000  Ce
   Ce1243   1.0    0.34000      0.78000      0.78000     Biso  1.000  Ce
   Ce1244   1.0    0.34000      0.78000      0.86000     Biso  1.000  Ce
   Ce1245   1.0    0.34000      0.82000      0.18000     Biso  1.000  Ce
   Ce1246   1.0    0.34000      0.82000      0.26000     Biso  1.000  Ce
   Ce1247   1.0    0.34000      0.82000      0.34000     Biso  1.000  Ce
   Ce1248   1.0    0.34000      0.82000      0.42000     Biso  1.000  Ce
   Ce1249   1.0    0.34000      0.82000      0.50000     Biso  1.000  Ce
   Ce1250   1.0    0.34000      0.82000      0.58000     Biso  1.000  Ce
   Ce1251   1.0    0.34000      0.82000      0.66000     Biso  1.000  Ce
   Ce1252   1.0    0.34000      0.82000      0.74000     Biso  1.000  Ce
   Ce1253   1.0    0.34000      0.82000      0.82000     Biso  1.000  Ce
   Ce1254   1.0    0.34000      0.86000      0.22000     Biso  1.000  Ce
   Ce1255   1.0    0.34000      0.86000      0.30000     Biso  1.000  Ce
   Ce1256   1.0    0.34000      0.86000      0.38000     Biso  1.000  Ce
   Ce1257   1.0    0.34000      0.86000      0.46000     Biso  1.000  Ce
   Ce1258   1.0    0.34000      0.86000      0.54000     Biso  1.000  Ce
   Ce1259   1.0    0.34000      0.86000      0.62000     Biso  1.000  Ce
   Ce1260   1.0    0.34000      0.86000      0.70000     Biso  1.000  Ce
   Ce1261   1.0    0.34000      0.86000      0.78000     Biso  1.000  Ce
   Ce1262   1.0    0.34000      0.90000      0.26000     Biso  1.000  Ce
   Ce1263   1.0    0.34000      0.90000      0.34000     Biso  1.000  Ce
   Ce1264   1.0    0.34000      0.90000      0.42000     Biso  1.000  Ce
   Ce1265   1.0    0.34000      0.90000      0.50000     Biso  1.000  Ce
   Ce1266   1.0    0.34000      0.90000      0.58000     Biso  1.000  Ce
   Ce1267   1.0    0.34000      0.90000      0.66000     Biso  1.000  Ce
   Ce1268   1.0    0.34000      0.90000      0.74000     Biso  1.000  Ce
   Ce1269   1.0    0.38000      0.10000      0.22000     Biso  1.000  Ce
   Ce1270   1.0    0.38000      0.10000      0.30000     Biso  1.000  Ce
   Ce1271   1.0    0.38000      0.10000      0.38000     Biso  1.000  Ce
   Ce1272   1.0    0.38000      0.10000      0.46000     Biso  1.000  Ce
   Ce1273   1.0    0.38000      0.10000      0.54000     Biso  1.000  Ce
   Ce1274   1.0    0.38000      0.10000      0.62000     Biso  1.000  Ce
   Ce1275   1.0    0.38000      0.10000      0.70000     Biso  1.000  Ce
   Ce1276   1.0    0.38000      0.10000      0.78000     Biso  1.000  Ce
   Ce1277   1.0    0.38000      0.14000      0.18000     Biso  1.000  Ce
   Ce1278   1.0    0.38000      0.14000      0.26000     Biso  1.000  Ce
   Ce1279   1.0    0.38000      0.14000      0.34000     Biso  1.000  Ce
   Ce1280   1.0    0.38000      0.14000      0.42000     Biso  1.000  Ce
   Ce1281   1.0    0.38000      0.14000      0.50000     Biso  1.000  Ce
   Ce1282   1.0    0.38000      0.14000      0.58000     Biso  1.000  Ce
   Ce1283   1.0    0.38000      0.14000      0.66000     Biso  1.000  Ce
   Ce1284   1.0    0.38000      0.14000      0.74000     Biso  1.000  Ce
   Ce1285   1.0    0.38000      0.14000      0.82000     Biso  1.000  Ce
   Ce1286   1.0    0.38000      0.18000      0.14000     Biso  1.000  Ce
   Ce1287   1.0    0.38000      0.18000      0.22000     Biso  1.000  Ce
   Ce1288   1.0    0.38000      0.18000      0.30000     Biso  1.000  Ce
   Ce1289   1.0    0.38000      0.18000      0.38000     Biso  1.000  Ce
   Ce1290   1.0    0.38000      0.18000      0.46000     Biso  1.000  Ce
   Ce1291   1.0    0.38000      0.18000      0.54000     Biso  1.000  Ce
   Ce1292   1.0    0.38000      0.18000      0.62000     Biso  1.000  Ce
   Ce1293   1.0    0.38000      0.18000      0.70000     Biso  1.000  Ce
   Ce1294   1.0    0.38000      0.18000      0.78000     Biso  1.000  Ce
   Ce1295   1.0    0.38000      0.18000      0.86000     Biso  1.000  Ce
   Ce1296   1.0    0.38000      0.22000      0.10000     Biso  1.000  Ce
   Ce1297   1.0    0.38000      0.22000      0.18000     Biso  1.000  Ce
   Ce1298   1.0    0.38000      0.22000      0.26000     Biso  1.000  Ce
   Ce1299   1.0    0.38000      0.22000      0.34000     Biso  1.000  Ce
   Ce1300   1.0    0.38000      0.22000      0.42000     Biso  1.000  Ce
   Ce1301   1.0    0.38000      0.22000      0.50000     Biso  1.000  Ce
   Ce1302   1.0    0.38000      0.22000      0.58000     Biso  1.000  Ce
   Ce1303   1.0    0.38000      0.22000      0.66000     Biso  1.000  Ce
   Ce1304   1.0    0.38000      0.22000      0.74000     Biso  1.000  Ce
   Ce1305   1.0    0.38000      0.22000      0.82000     Biso  1.000  Ce
   Ce1306   1.0    0.38000      0.22000      0.90000     Biso  1.000  Ce
   Ce1307   1.0    0.38000      0.26000      0.14000     Biso  1.000  Ce
   Ce1308   1.0    0.38000      0.26000      0.22000     Biso  1.000  Ce
   Ce1309   1.0    0.38000      0.26000      0.30000     Biso  1.000  Ce
   Ce1310   1.0    0.38000      0.26000      0.38000     Biso  1.000  Ce
   Ce1311   1.0    0.38000      0.26000      0.46000     Biso  1.000  Ce
   Ce1312   1.0    0.38000      0.26000      0.54000     Biso  1.000  Ce
   Ce1313   1.0    0.38000      0.26000      0.62000     Biso  1.000  Ce
   Ce1314   1.0    0.38000      0.26000      0.70000     Biso  1.000  Ce
   Ce1315   1.0    0.38000      0.26000      0.78000     Biso  1.000  Ce
   Ce1316   1.0    0.38000      0.26000      0.86000     Biso  1.000  Ce
   Ce1317   1.0    0.38000      0.30000      0.10000     Biso  1.000  Ce
   Ce1318   1.0    0.38000      0.30000      0.18000     Biso  1.000  Ce
   Ce1319   1.0    0.38000      0.30000      0.26000     Biso  1.000  Ce
   Ce1320   1.0    0.38000      0.30000      0.34000     Biso  1.000  Ce
   Ce1321   1.0    0.38000      0.30000      0.42000     Biso  1.000  Ce
   Ce1322   1.0    0.38000      0.30000      0.50000     Biso  1.000  Ce
   Ce1323   1.0    0.38000      0.30000      0.58000     Biso  1.000  Ce
   Ce1324   1.0    0.38000      0.30000      0.66000     Biso  1.000  Ce
   Ce1325   1.0    0.38000      0.30000      0.74000     Biso  1.000  Ce
   Ce1326   1.0    0.38000      0.30000      0.82000     Biso  1.000  Ce
   Ce1327   1.0    0.38000      0.30000      0.90000     Biso  1.000  Ce
   Ce1328   1.0    0.38000      0.34000      0.14000     Biso  1.000  Ce
   Ce1329   1.0    0.38000      0.34000      0.22000     Biso  1.000  Ce
   Ce1330   1.0    0.38000      0.34000      0.30000     Biso  1.000  Ce
   Ce1331   1.0    0.38000      0.34000      0.38000     Biso  1.000  Ce
   Ce1332   1.0    0.38000      0.34000      0.46000     Biso  1.000  Ce
   Ce1333   1.0    0.38000      0.34000      0.54000     Biso  1.000  Ce
   Ce1334   1.0    0.38000      0.34000      0.62000     Biso  1.000  Ce
   Ce1335   1.0    0.38000      0.34000      0.70000     Biso  1.000  Ce
   Ce1336   1.0    0.38000      0.34000      0.78000     Biso  1.000  Ce
   Ce1337   1.0    0.38000      0.34000      0.86000     Biso  1.000  Ce
   Ce1338   1.0    0.38000      0.38000      0.10000     Biso  1.000  Ce
   Ce1339   1.0    0.38000      0.38000      0.18000     Biso  1.000  Ce
   Ce1340   1.0    0.38000      0.38000      0.26000     Biso  1.000  Ce
   Ce1341   1.0    0.38000      0.38000      0.34000     Biso  1.000  Ce
   Ce1342   1.0    0.38000      0.38000      0.42000     Biso  1.000  Ce
   Ce1343   1.0    0.38000      0.38000      0.50000     Biso  1.000  Ce
   Ce1344   1.0    0.38000      0.38000      0.58000     Biso  1.000  Ce
   Ce1345   1.0    0.38000      0.38000      0.66000     Biso  1.000  Ce
   Ce1346   1.0    0.38000      0.38000      0.74000     Biso  1.000  Ce
   Ce1347   1.0    0.38000      0.38000      0.82000     Biso  1.000  Ce
   Ce1348   1.0    0.38000      0.38000      0.90000     Biso  1.000  Ce
   Ce1349   1.0    0.38000      0.42000      0.14000     Biso  1.000  Ce
   Ce1350   1.0    0.38000      0.42000      0.22000     Biso  1.000  Ce
   Ce1351   1.0    0.38000      0.42000      0.30000     Biso  1.000  Ce
   Ce1352   1.0    0.38000      0.42000      0.38000     Biso  1.000  Ce
   Ce1353   1.0    0.38000      0.42000      0.46000     Biso  1.000  Ce
   Ce1354   1.0    0.38000      0.42000      0.54000     Biso  1.000  Ce
   Ce1355   1.0    0.38000      0.42000      0.62000     Biso  1.000  Ce
   Ce1356   1.0    0.38000      0.42000      0.70000     Biso  1.000  Ce
   Ce1357   1.0    0.38000      0.42000      0.78000     Biso  1.000  Ce
   Ce1358   1.0    0.38000      0.42000      0.86000     Biso  1.000  Ce
   Ce1359   1.0    0.38000      0.46000      0.10000     Biso  1.000  Ce
   Ce1360   1.0    0.38000      0.46000      0.18000     Biso  1.000  Ce
   Ce1361   1.0    0.38000      0.46000      0.26000     Biso  1.000  Ce
   Ce1362   1.0    0.38000      0.46000      0.34000     Biso  1.000  Ce
   Ce1363   1.0    0.38000      0.46000      0.42000     Biso  1.000  Ce
   Ce1364   1.0    0.38000      0.46000      0.50000     Biso  1.000  Ce
   Ce1365   1.0    0.38000      0.46000      0.58000     Biso  1.000  Ce
   Ce1366   1.0    0.38000      0.46000      0.66000     Biso  1.000  Ce
   Ce1367   1.0    0.38000      0.46000      0.74000     Biso  1.000  Ce
   Ce1368   1.0    0.38000      0.46000      0.82000     Biso  1.000  Ce
   Ce1369   1.0    0.38000      0.46000      0.90000     Biso  1.000  Ce
   Ce1370   1.0    0.38000      0.50000      0.14000     Biso  1.000  Ce
   Ce1371   1.0    0.38000      0.50000      0.22000     Biso  1.000  Ce
   Ce1372   1.0    0.38000      0.50000      0.30000     Biso  1.000  Ce
   Ce1373   1.0    0.38000      0.50000      0.38000     Biso  1.000  Ce
   Ce1374   1.0    0.38000      0.50000      0.46000     Biso  1.000  Ce
   Ce1375   1.0    0.38000      0.50000      0.54000     Biso  1.000  Ce
   Ce1376   1.0    0.38000      0.50000      0.62000     Biso  1.000  Ce
   Ce1377   1.0    0.38000      0.50000      0.70000     Biso  1.000  Ce
   Ce1378   1.0    0.38000      0.50000      0.78000     Biso  1.000  Ce
   Ce1379   1.0    0.38000      0.50000      0.86000     Biso  1.000  Ce
   Ce1380   1.0    0.38000      0.54000      0.10000     Biso  1.000  Ce
   Ce1381   1.0    0.38000      0.54000      0.18000     Biso  1.000  Ce
   Ce1382   1.0    0.38000      0.54000      0.26000     Biso  1.000  Ce
   Ce1383   1.0    0.38000      0.54000      0.34000     Biso  1.000  Ce
   Ce1384   1.0    0.38000      0.54000      0.42000     Biso  1.000  Ce
   Ce1385   1.0    0.38000      0.54000      0.50000     Biso  1.000  Ce
   Ce1386   1.0    0.38000      0.54000      0.58000     Biso  1.000  Ce
   Ce1387   1.0    0.38000      0.54000      0.66000     Biso  1.000  Ce
   Ce1388   1.0    0.38000      0.54000      0.74000     Biso  1.000  Ce
   Ce1389   1.0    0.38000      0.54000      0.82000     Biso  1.000  Ce
   Ce1390   1.0    0.38000      0.54000      0.90000     Biso  1.000  Ce
   Ce1391   1.0    0.38000      0.58000      0.14000     Biso  1.000  Ce
   Ce1392   1.0    0.38000      0.58000      0.22000     Biso  1.000  Ce
   Ce1393   1.0    0.38000      0.58000      0.30000     Biso  1.000  Ce
   Ce1394   1.0    0.38000      0.58000      0.38000     Biso  1.000  Ce
   Ce1395   1.0    0.38000      0.58000      0.46000     Biso  1.000  Ce
   Ce1396   1.0    0.38000      0.58000      0.54000     Biso  1.000  Ce
   Ce1397   1.0    0.38000      0.58000      0.62000     Biso  1.000  Ce
   Ce1398   1.0    0.38000      0.58000      0.70000     Biso  1.000  Ce
   Ce1399   1.0    0.38000      0.58000      0.78000     Biso  1.000  Ce
   Ce1400   1.0    0.38000      0.58000      0.86000     Biso  1.000  Ce
   Ce1401   1.0    0.38000      0.62000      0.10000     Biso  1.000  Ce
   Ce1402   1.0    0.38000      0.62000      0.18000     Biso  1.000  Ce
   Ce1403   1.0    0.38000      0.62000      0.26000     Biso  1.000  Ce
   Ce1404   1.0    0.38000      0.62000      0.34000     Biso  1.000  Ce
   Ce1405   1.0    0.38000      0.62000      0.42000     Biso  1.000  Ce
   Ce1406   1.0    0.38000      0.62000      0.50000     Biso  1.000  Ce
   Ce1407   1.0    0.38000      0.62000      0.58000     Biso  1.000  Ce
   Ce1408   1.0    0.38000      0.62000      0.66000     Biso  1.000  Ce
   Ce1409   1.0    0.38000      0.62000      0.74000     Biso  1.000  Ce
   Ce1410   1.0    0.38000      0.62000      0.82000     Biso  1.000  Ce
   Ce1411   1.0    0.38000      0.62000      0.90000     Biso  1.000  Ce
   Ce1412   1.0    0.38000      0.66000      0.14000     Biso  1.000  Ce
   Ce1413   1.0    0.38000      0.66000      0.22000     Biso  1.000  Ce
   Ce1414   1.0    0.38000      0.66000      0.30000     Biso  1.000  Ce
   Ce1415   1.0    0.38000      0.66000      0.38000     Biso  1.000  Ce
   Ce1416   1.0    0.38000      0.66000      0.46000     Biso  1.000  Ce
   Ce1417   1.0    0.38000      0.66000      0.54000     Biso  1.000  Ce
   Ce1418   1.0    0.38000      0.66000      0.62000     Biso  1.000  Ce
   Ce1419   1.0    0.38000      0.66000      0.70000     Biso  1.000  Ce
   Ce1420   1.0    0.38000      0.66000      0.78000     Biso  1.000  Ce
   Ce1421   1.0    0.38000      0.66000      0.86000     Biso  1.000  Ce
   Ce1422   1.0    0.38000      0.70000      0.10000     Biso  1.000  Ce
   Ce1423   1.0    0.38000      0.70000      0.18000     Biso  1.000  Ce
   Ce1424   1.0    0.38000      0.70000      0.26000     Biso  1.000  Ce
   Ce1425   1.0    0.38000      0.70000      0.34000     Biso  1.000  Ce
   Ce1426   1.0    0.38000      0.70000      0.42000     Biso  1.000  Ce
   Ce1427   1.0    0.38000      0.70000      0.50000     Biso  1.000  Ce
   Ce1428   1.0    0.38000      0.70000      0.58000     Biso  1.000  Ce
   Ce1429   1.0    0.38000      0.70000      0.66000     Biso  1.000  Ce
   Ce1430   1.0    0.38000      0.70000      0.74000     Biso  1.000  Ce
   Ce1431   1.0    0.38000      0.70000      0.82000     Biso  1.000  Ce
   Ce1432   1.0    0.38000      0.70000      0.90000     Biso  1.000  Ce
   Ce1433   1.0    0.38000      0.74000      0.14000     Biso  1.000  Ce
   Ce1434   1.0    0.38000      0.74000      0.22000     Biso  1.000  Ce
   Ce1435   1.0    0.38000      0.74000      0.30000     Biso  1.000  Ce
   Ce1436   1.0    0.38000      0.74000      0.38000     Biso  1.000  Ce
   Ce1437   1.0    0.38000      0.74000      0.46000     Biso  1.000  Ce
   Ce1438   1.0    0.38000      0.74000      0.54000     Biso  1.000  Ce
   Ce1439   1.0    0.38000      0.74000      0.62000     Biso  1.000  Ce
   Ce1440   1.0    0.38000      0.74000      0.70000     Biso  1.000  Ce
   Ce1441   1.0    0.38000      0.74000      0.78000     Biso  1.000  Ce
   Ce1442   1.0    0.38000      0.74000      0.86000     Biso  1.000  Ce
   Ce1443   1.0    0.38000      0.78000      0.10000     Biso  1.000  Ce
   Ce1444   1.0    0.38000      0.78000      0.18000     Biso  1.000  Ce
   Ce1445   1.0    0.38000      0.78000      0.26000     Biso  1.000  Ce
   Ce1446   1.0    0.38000      0.78000      0.34000     Biso  1.000  Ce
   Ce1447   1.0    0.38000      0.78000      0.42000     Biso  1.000  Ce
   Ce1448   1.0    0.38000      0.78000      0.50000     Biso  1.000  Ce
   Ce1449   1.0    0.38000      0.78000      0.58000     Biso  1.000  Ce
   Ce1450   1.0    0.38000      0.78000      0.66000     Biso  1.000  Ce
   Ce1451   1.0    0.38000      0.78000      0.74000     Biso  1.000  Ce
   Ce1452   1.0    0.38000      0.78000      0.82000     Biso  1.000  Ce
   Ce1453   1.0    0.38000      0.78000      0.90000     Biso  1.000  Ce
   Ce1454   1.0    0.38000      0.82000      0.14000     Biso  1.000  Ce
   Ce1455   1.0    0.38000      0.82000      0.22000     Biso  1.000  Ce
   Ce1456   1.0    0.38000      0.82000      0.30000     Biso  1.000  Ce
   Ce1457   1.0    0.38000      0.82000      0.38000     Biso  1.000  Ce
   Ce1458   1.0    0.38000      0.82000      0.46000     Biso  1.000  Ce
   Ce1459   1.0    0.38000      0.82000      0.54000     Biso  1.000  Ce
   Ce1460   1.0    0.38000      0.82000      0.62000     Biso  1.000  Ce
   Ce1461   1.0    0.38000      0.82000      0.70000     Biso  1.000  Ce
   Ce1462   1.0    0.38000      0.82000      0.78000     Biso  1.000  Ce
   Ce1463   1.0    0.38000      0.82000      0.86000     Biso  1.000  Ce
   Ce1464   1.0    0.38000      0.86000      0.18000     Biso  1.000  Ce
   Ce1465   1.0    0.38000      0.86000      0.26000     Biso  1.000  Ce
   Ce1466   1.0    0.38000      0.86000      0.34000     Biso  1.000  Ce
   Ce1467   1.0    0.38000      0.86000      0.42000     Biso  1.000  Ce
   Ce1468   1.0    0.38000      0.86000      0.50000     Biso  1.000  Ce
   Ce1469   1.0    0.38000      0.86000      0.58000     Biso  1.000  Ce
   Ce1470   1.0    0.38000      0.86000      0.66000     Biso  1.000  Ce
   Ce1471   1.0    0.38000      0.86000      0.74000     Biso  1.000  Ce
   Ce1472   1.0    0.38000      0.86000      0.82000     Biso  1.000  Ce
   Ce1473   1.0    0.38000      0.90000      0.22000     Biso  1.000  Ce
   Ce1474   1.0    0.38000      0.90000      0.30000     Biso  1.000  Ce
   Ce1475   1.0    0.38000      0.90000      0.38000     Biso  1.000  Ce
   Ce1476   1.0    0.38000      0.90000      0.46000     Biso  1.000  Ce
   Ce1477   1.0    0.38000      0.90000      0.54000     Biso  1.000  Ce
   Ce1478   1.0    0.38000      0.90000      0.62000     Biso  1.000  Ce
   Ce1479   1.0    0.38000      0.90000      0.70000     Biso  1.000  Ce
   Ce1480   1.0    0.38000      0.90000      0.78000     Biso  1.000  Ce
   Ce1481   1.0    0.42000      0.10000      0.26000     Biso  1.000  Ce
   Ce1482   1.0    0.42000      0.10000      0.34000     Biso  1.000  Ce
   Ce1483   1.0    0.42000      0.10000      0.42000     Biso  1.000  Ce
   Ce1484   1.0    0.42000      0.10000      0.50000     Biso  1.000  Ce
   Ce1485   1.0    0.42000      0.10000      0.58000     Biso  1.000  Ce
   Ce1486   1.0    0.42000      0.10000      0.66000     Biso  1.000  Ce
   Ce1487   1.0    0.42000      0.10000      0.74000     Biso  1.000  Ce
   Ce1488   1.0    0.42000      0.14000      0.22000     Biso  1.000  Ce
   Ce1489   1.0    0.42000      0.14000      0.30000     Biso  1.000  Ce
   Ce1490   1.0    0.42000      0.14000      0.38000     Biso  1.000  Ce
   Ce1491   1.0    0.42000      0.14000      0.46000     Biso  1.000  Ce
   Ce1492   1.0    0.42000      0.14000      0.54000     Biso  1.000  Ce
   Ce1493   1.0    0.42000      0.14000      0.62000     Biso  1.000  Ce
   Ce1494   1.0    0.42000      0.14000      0.70000     Biso  1.000  Ce
   Ce1495   1.0    0.42000      0.14000      0.78000     Biso  1.000  Ce
   Ce1496   1.0    0.42000      0.18000      0.18000     Biso  1.000  Ce
   Ce1497   1.0    0.42000      0.18000      0.26000     Biso  1.000  Ce
   Ce1498   1.0    0.42000      0.18000      0.34000     Biso  1.000  Ce
   Ce1499   1.0    0.42000      0.18000      0.42000     Biso  1.000  Ce
   Ce1500   1.0    0.42000      0.18000      0.50000     Biso  1.000  Ce
   Ce1501   1.0    0.42000      0.18000      0.58000     Biso  1.000  Ce
   Ce1502   1.0    0.42000      0.18000      0.66000     Biso  1.000  Ce
   Ce1503   1.0    0.42000      0.18000      0.74000     Biso  1.000  Ce
   Ce1504   1.0    0.42000      0.18000      0.82000     Biso  1.000  Ce
   Ce1505   1.0    0.42000      0.22000      0.14000     Biso  1.000  Ce
   Ce1506   1.0    0.42000      0.22000      0.22000     Biso  1.000  Ce
   Ce1507   1.0    0.42000      0.22000      0.30000     Biso  1.000  Ce
   Ce1508   1.0    0.42000      0.22000      0.38000     Biso  1.000  Ce
   Ce1509   1.0    0.42000      0.22000      0.46000     Biso  1.000  Ce
   Ce1510   1.0    0.42000      0.22000      0.54000     Biso  1.000  Ce
   Ce1511   1.0    0.42000      0.22000      0.62000     Biso  1.000  Ce
   Ce1512   1.0    0.42000      0.22000      0.70000     Biso  1.000  Ce
   Ce1513   1.0    0.42000      0.22000      0.78000     Biso  1.000  Ce
   Ce1514   1.0    0.42000      0.22000      0.86000     Biso  1.000  Ce
   Ce1515   1.0    0.42000      0.26000      0.10000     Biso  1.000  Ce
   Ce1516   1.0    0.42000      0.26000      0.18000     Biso  1.000  Ce
   Ce1517   1.0    0.42000      0.26000      0.26000     Biso  1.000  Ce
   Ce1518   1.0    0.42000      0.26000      0.34000     Biso  1.000  Ce
   Ce1519   1.0    0.42000      0.26000      0.42000     Biso  1.000  Ce
   Ce1520   1.0    0.42000      0.26000      0.50000     Biso  1.000  Ce
   Ce1521   1.0    0.42000      0.26000      0.58000     Biso  1.000  Ce
   Ce1522   1.0    0.42000      0.26000      0.66000     Biso  1.000  Ce
   Ce1523   1.0    0.42000      0.26000      0.74000     Biso  1.000  Ce
   Ce1524   1.0    0.42000      0.26000      0.82000     Biso  1.000  Ce
   Ce1525   1.0    0.42000      0.26000      0.90000     Biso  1.000  Ce
   Ce1526   1.0    0.42000      0.30000      0.14000     Biso  1.000  Ce
   Ce1527   1.0    0.42000      0.30000      0.22000     Biso  1.000  Ce
   Ce1528   1.0    0.42000      0.30000      0.30000     Biso  1.000  Ce
   Ce1529   1.0    0.42000      0.30000      0.38000     Biso  1.000  Ce
   Ce1530   1.0    0.42000      0.30000      0.46000     Biso  1.000  Ce
   Ce1531   1.0    0.42000      0.30000      0.54000     Biso  1.000  Ce
   Ce1532   1.0    0.42000      0.30000      0.62000     Biso  1.000  Ce
   Ce1533   1.0    0.42000      0.30000      0.70000     Biso  1.000  Ce
   Ce1534   1.0    0.42000      0.30000      0.78000     Biso  1.000  Ce
   Ce1535   1.0    0.42000      0.30000      0.86000     Biso  1.000  Ce
   Ce1536   1.0    0.42000      0.34000      0.10000     Biso  1.000  Ce
   Ce1537   1.0    0.42000      0.34000      0.18000     Biso  1.000  Ce
   Ce1538   1.0    0.42000      0.34000      0.26000     Biso  1.000  Ce
   Ce1539   1.0    0.42000      0.34000      0.34000     Biso  1.000  Ce
   Ce1540   1.0    0.42000      0.34000      0.42000     Biso  1.000  Ce
   Ce1541   1.0    0.42000      0.34000      0.50000     Biso  1.000  Ce
   Ce1542   1.0    0.42000      0.34000      0.58000     Biso  1.000  Ce
   Ce1543   1.0    0.42000      0.34000      0.66000     Biso  1.000  Ce
   Ce1544   1.0    0.42000      0.34000      0.74000     Biso  1.000  Ce
   Ce1545   1.0    0.42000      0.34000      0.82000     Biso  1.000  Ce
   Ce1546   1.0    0.42000      0.34000      0.90000     Biso  1.000  Ce
   Ce1547   1.0    0.42000      0.38000      0.14000     Biso  1.000  Ce
   Ce1548   1.0    0.42000      0.38000      0.22000     Biso  1.000  Ce
   Ce1549   1.0    0.42000      0.38000      0.30000     Biso  1.000  Ce
   Ce1550   1.0    0.42000      0.38000      0.38000     Biso  1.000  Ce
   Ce1551   1.0    0.42000      0.38000      0.46000     Biso  1.000  Ce
   Ce1552   1.0    0.42000      0.38000      0.54000     Biso  1.000  Ce
   Ce1553   1.0    0.42000      0.38000      0.62000     Biso  1.000  Ce
   Ce1554   1.0    0.42000      0.38000      0.70000     Biso  1.000  Ce
   Ce1555   1.0    0.42000      0.38000      0.78000     Biso  1.000  Ce
   Ce1556   1.0    0.42000      0.38000      0.86000     Biso  1.000  Ce
   Ce1557   1.0    0.42000      0.42000      0.10000     Biso  1.000  Ce
   Ce1558   1.0    0.42000      0.42000      0.18000     Biso  1.000  Ce
   Ce1559   1.0    0.42000      0.42000      0.26000     Biso  1.000  Ce
   Ce1560   1.0    0.42000      0.42000      0.34000     Biso  1.000  Ce
   Ce1561   1.0    0.42000      0.42000      0.42000     Biso  1.000  Ce
   Ce1562   1.0    0.42000      0.42000      0.50000     Biso  1.000  Ce
   Ce1563   1.0    0.42000      0.42000      0.58000     Biso  1.000  Ce
   Ce1564   1.0    0.42000      0.42000      0.66000     Biso  1.000  Ce
   Ce1565   1.0    0.42000      0.42000      0.74000     Biso  1.000  Ce
   Ce1566   1.0    0.42000      0.42000      0.82000     Biso  1.000  Ce
   Ce1567   1.0    0.42000      0.42000      0.90000     Biso  1.000  Ce
   Ce1568   1.0    0.42000      0.46000      0.14000     Biso  1.000  Ce
   Ce1569   1.0    0.42000      0.46000      0.22000     Biso  1.000  Ce
   Ce1570   1.0    0.42000      0.46000      0.30000     Biso  1.000  Ce
   Ce1571   1.0    0.42000      0.46000      0.38000     Biso  1.000  Ce
   Ce1572   1.0    0.42000      0.46000      0.46000     Biso  1.000  Ce
   Ce1573   1.0    0.42000      0.46000      0.54000     Biso  1.000  Ce
   Ce1574   1.0    0.42000      0.46000      0.62000     Biso  1.000  Ce
   Ce1575   1.0    0.42000      0.46000      0.70000     Biso  1.000  Ce
   Ce1576   1.0    0.42000      0.46000      0.78000     Biso  1.000  Ce
   Ce1577   1.0    0.42000      0.46000      0.86000     Biso  1.000  Ce
   Ce1578   1.0    0.42000      0.50000      0.10000     Biso  1.000  Ce
   Ce1579   1.0    0.42000      0.50000      0.18000     Biso  1.000  Ce
   Ce1580   1.0    0.42000      0.50000      0.26000     Biso  1.000  Ce
   Ce1581   1.0    0.42000      0.50000      0.34000     Biso  1.000  Ce
   Ce1582   1.0    0.42000      0.50000      0.42000     Biso  1.000  Ce
   Ce1583   1.0    0.42000      0.50000      0.50000     Biso  1.000  Ce
   Ce1584   1.0    0.42000      0.50000      0.58000     Biso  1.000  Ce
   Ce1585   1.0    0.42000      0.50000      0.66000     Biso  1.000  Ce
   Ce1586   1.0    0.42000      0.50000      0.74000     Biso  1.000  Ce
   Ce1587   1.0    0.42000      0.50000      0.82000     Biso  1.000  Ce
   Ce1588   1.0    0.42000      0.50000      0.90000     Biso  1.000  Ce
   Ce1589   1.0    0.42000      0.54000      0.14000     Biso  1.000  Ce
   Ce1590   1.0    0.42000      0.54000      0.22000     Biso  1.000  Ce
   Ce1591   1.0    0.42000      0.54000      0.30000     Biso  1.000  Ce
   Ce1592   1.0    0.42000      0.54000      0.38000     Biso  1.000  Ce
   Ce1593   1.0    0.42000      0.54000      0.46000     Biso  1.000  Ce
   Ce1594   1.0    0.42000      0.54000      0.54000     Biso  1.000  Ce
   Ce1595   1.0    0.42000      0.54000      0.62000     Biso  1.000  Ce
   Ce1596   1.0    0.42000      0.54000      0.70000     Biso  1.000  Ce
   Ce1597   1.0    0.42000      0.54000      0.78000     Biso  1.000  Ce
   Ce1598   1.0    0.42000      0.54000      0.86000     Biso  1.000  Ce
   Ce1599   1.0    0.42000      0.58000      0.10000     Biso  1.000  Ce
   Ce1600   1.0    0.42000      0.58000      0.18000     Biso  1.000  Ce
   Ce1601   1.0    0.42000      0.58000      0.26000     Biso  1.000  Ce
   Ce1602   1.0    0.42000      0.58000      0.34000     Biso  1.000  Ce
   Ce1603   1.0    0.42000      0.58000      0.42000     Biso  1.000  Ce
   Ce1604   1.0    0.42000      0.58000      0.50000     Biso  1.000  Ce
   Ce1605   1.0    0.42000      0.58000      0.58000     Biso  1.000  Ce
   Ce1606   1.0    0.42000      0.58000      0.66000     Biso  1.000  Ce
   Ce1607   1.0    0.42000      0.58000      0.74000     Biso  1.000  Ce
   Ce1608   1.0    0.42000      0.58000      0.82000     Biso  1.000  Ce
   Ce1609   1.0    0.42000      0.58000      0.90000     Biso  1.000  Ce
   Ce1610   1.0    0.42000      0.62000      0.14000     Biso  1.000  Ce
   Ce1611   1.0    0.42000      0.62000      0.22000     Biso  1.000  Ce
   Ce1612   1.0    0.42000      0.62000      0.30000     Biso  1.000  Ce
   Ce1613   1.0    0.42000      0.62000      0.38000     Biso  1.000  Ce
   Ce1614   1.0    0.42000      0.62000      0.46000     Biso  1.000  Ce
   Ce1615   1.0    0.42000      0.62000      0.54000     Biso  1.000  Ce
   Ce1616   1.0    0.42000      0.62000      0.62000     Biso  1.000  Ce
   Ce1617   1.0    0.42000      0.62000      0.70000     Biso  1.000  Ce
   Ce1618   1.0    0.42000      0.62000      0.78000     Biso  1.000  Ce
   Ce1619   1.0    0.42000      0.62000      0.86000     Biso  1.000  Ce
   Ce1620   1.0    0.42000      0.66000      0.10000     Biso  1.000  Ce
   Ce1621   1.0    0.42000      0.66000      0.18000     Biso  1.000  Ce
   Ce1622   1.0    0.42000      0.66000      0.26000     Biso  1.000  Ce
   Ce1623   1.0    0.42000      0.66000      0.34000     Biso  1.000  Ce
   Ce1624   1.0    0.42000      0.66000      0.42000     Biso  1.000  Ce
   Ce1625   1.0    0.42000      0.66000      0.50000     Biso  1.000  Ce
   Ce1626   1.0    0.42000      0.66000      0.58000     Biso  1.000  Ce
   Ce1627   1.0    0.42000      0.66000      0.66000     Biso  1.000  Ce
   Ce1628   1.0    0.42000      0.66000      0.74000     Biso  1.000  Ce
   Ce1629   1.0    0.42000      0.66000      0.82000     Biso  1.000  Ce
   Ce1630   1.0    0.42000      0.66000      0.90000     Biso  1.000  Ce
   Ce1631   1.0    0.42000      0.70000      0.14000     Biso  1.000  Ce
   Ce1632   1.0    0.42000      0.70000      0.22000     Biso  1.000  Ce
   Ce1633   1.0    0.42000      0.70000      0.30000     Biso  1.000  Ce
   Ce1634   1.0    0.42000      0.70000      0.38000     Biso  1.000  Ce
   Ce1635   1.0    0.42000      0.70000      0.46000     Biso  1.000  Ce
   Ce1636   1.0    0.42000      0.70000      0.54000     Biso  1.000  Ce
   Ce1637   1.0    0.42000      0.70000      0.62000     Biso  1.000  Ce
   Ce1638   1.0    0.42000      0.70000      0.70000     Biso  1.000  Ce
   Ce1639   1.0    0.42000      0.70000      0.78000     Biso  1.000  Ce
   Ce1640   1.0    0.42000      0.70000      0.86000     Biso  1.000  Ce
   Ce1641   1.0    0.42000      0.74000      0.10000     Biso  1.000  Ce
   Ce1642   1.0    0.42000      0.74000      0.18000     Biso  1.000  Ce
   Ce1643   1.0    0.42000      0.74000      0.26000     Biso  1.000  Ce
   Ce1644   1.0    0.42000      0.74000      0.34000     Biso  1.000  Ce
   Ce1645   1.0    0.42000      0.74000      0.42000     Biso  1.000  Ce
   Ce1646   1.0    0.42000      0.74000      0.50000     Biso  1.000  Ce
   Ce1647   1.0    0.42000      0.74000      0.58000     Biso  1.000  Ce
   Ce1648   1.0    0.42000      0.74000      0.66000     Biso  1.000  Ce
   Ce1649   1.0    0.42000      0.74000      0.74000     Biso  1.000  Ce
   Ce1650   1.0    0.42000      0.74000      0.82000     Biso  1.000  Ce
   Ce1651   1.0    0.42000      0.74000      0.90000     Biso  1.000  Ce
   Ce1652   1.0    0.42000      0.78000      0.14000     Biso  1.000  Ce
   Ce1653   1.0    0.42000      0.78000      0.22000     Biso  1.000  Ce
   Ce1654   1.0    0.42000      0.78000      0.30000     Biso  1.000  Ce
   Ce1655   1.0    0.42000      0.78000      0.38000     Biso  1.000  Ce
   Ce1656   1.0    0.42000      0.78000      0.46000     Biso  1.000  Ce
   Ce1657   1.0    0.42000      0.78000      0.54000     Biso  1.000  Ce
   Ce1658   1.0    0.42000      0.78000      0.62000     Biso  1.000  Ce
   Ce1659   1.0    0.42000      0.78000      0.70000     Biso  1.000  Ce
   Ce1660   1.0    0.42000      0.78000      0.78000     Biso  1.000  Ce
   Ce1661   1.0    0.42000      0.78000      0.86000     Biso  1.000  Ce
   Ce1662   1.0    0.42000      0.82000      0.18000     Biso  1.000  Ce
   Ce1663   1.0    0.42000      0.82000      0.26000     Biso  1.000  Ce
   Ce1664   1.0    0.42000      0.82000      0.34000     Biso  1.000  Ce
   Ce1665   1.0    0.42000      0.82000      0.42000     Biso  1.000  Ce
   Ce1666   1.0    0.42000      0.82000      0.50000     Biso  1.000  Ce
   Ce1667   1.0    0.42000      0.82000      0.58000     Biso  1.000  Ce
   Ce1668   1.0    0.42000      0.82000      0.66000     Biso  1.000  Ce
   Ce1669   1.0    0.42000      0.82000      0.74000     Biso  1.000  Ce
   Ce1670   1.0    0.42000      0.82000      0.82000     Biso  1.000  Ce
   Ce1671   1.0    0.42000      0.86000      0.22000     Biso  1.000  Ce
   Ce1672   1.0    0.42000      0.86000      0.30000     Biso  1.000  Ce
   Ce1673   1.0    0.42000      0.86000      0.38000     Biso  1.000  Ce
   Ce1674   1.0    0.42000      0.86000      0.46000     Biso  1.000  Ce
   Ce1675   1.0    0.42000      0.86000      0.54000     Biso  1.000  Ce
   Ce1676   1.0    0.42000      0.86000      0.62000     Biso  1.000  Ce
   Ce1677   1.0    0.42000      0.86000      0.70000     Biso  1.000  Ce
   Ce1678   1.0    0.42000      0.86000      0.78000     Biso  1.000  Ce
   Ce1679   1.0    0.42000      0.90000      0.26000     Biso  1.000  Ce
   Ce1680   1.0    0.42000      0.90000      0.34000     Biso  1.000  Ce
   Ce1681   1.0    0.42000      0.90000      0.42000     Biso  1.000  Ce
   Ce1682   1.0    0.42000      0.90000      0.50000     Biso  1.000  Ce
   Ce1683   1.0    0.42000      0.90000      0.58000     Biso  1.000  Ce
   Ce1684   1.0    0.42000      0.90000      0.66000     Biso  1.000  Ce
   Ce1685   1.0    0.42000      0.90000      0.74000     Biso  1.000  Ce
   Ce1686   1.0    0.46000      0.10000      0.22000     Biso  1.000  Ce
   Ce1687   1.0    0.46000      0.10000      0.30000     Biso  1.000  Ce
   Ce1688   1.0    0.46000      0.10000      0.38000     Biso  1.000  Ce
   Ce1689   1.0    0.46000      0.10000      0.46000     Biso  1.000  Ce
   Ce1690   1.0    0.46000      0.10000      0.54000     Biso  1.000  Ce
   Ce1691   1.0    0.46000      0.10000      0.62000     Biso  1.000  Ce
   Ce1692   1.0    0.46000      0.10000      0.70000     Biso  1.000  Ce
   Ce1693   1.0    0.46000      0.10000      0.78000     Biso  1.000  Ce
   Ce1694   1.0    0.46000      0.14000      0.18000     Biso  1.000  Ce
   Ce1695   1.0    0.46000      0.14000      0.26000     Biso  1.000  Ce
   Ce1696   1.0    0.46000      0.14000      0.34000     Biso  1.000  Ce
   Ce1697   1.0    0.46000      0.14000      0.42000     Biso  1.000  Ce
   Ce1698   1.0    0.46000      0.14000      0.50000     Biso  1.000  Ce
   Ce1699   1.0    0.46000      0.14000      0.58000     Biso  1.000  Ce
   Ce1700   1.0    0.46000      0.14000      0.66000     Biso  1.000  Ce
   Ce1701   1.0    0.46000      0.14000      0.74000     Biso  1.000  Ce
   Ce1702   1.0    0.46000      0.14000      0.82000     Biso  1.000  Ce
   Ce1703   1.0    0.46000      0.18000      0.14000     Biso  1.000  Ce
   Ce1704   1.0    0.46000      0.18000      0.22000     Biso  1.000  Ce
   Ce1705   1.0    0.46000      0.18000      0.30000     Biso  1.000  Ce
   Ce1706   1.0    0.46000      0.18000      0.38000     Biso  1.000  Ce
   Ce1707   1.0    0.46000      0.18000      0.46000     Biso  1.000  Ce
   Ce1708   1.0    0.46000      0.18000      0.54000     Biso  1.000  Ce
   Ce1709   1.0    0.46000      0.18000      0.62000     Biso  1.000  Ce
   Ce1710   1.0    0.46000      0.18000      0.70000     Biso  1.000  Ce
   Ce1711   1.0    0.46000      0.18000      0.78000     Biso  1.000  Ce
   Ce1712   1.0    0.46000      0.18000      0.86000     Biso  1.000  Ce
   Ce1713   1.0    0.46000      0.22000      0.10000     Biso  1.000  Ce
   Ce1714   1.0    0.46000      0.22000      0.18000     Biso  1.000  Ce
   Ce1715   1.0    0.46000      0.22000      0.26000     Biso  1.000  Ce
   Ce1716   1.0    0.46000      0.22000      0.34000     Biso  1.000  Ce
   Ce1717   1.0    0.46000      0.22000      0.42000     Biso  1.000  Ce
   Ce1718   1.0    0.46000      0.22000      0.50000     Biso  1.000  Ce
   Ce1719   1.0    0.46000      0.22000      0.58000     Biso  1.000  Ce
   Ce1720   1.0    0.46000      0.22000      0.66000     Biso  1.000  Ce
   Ce1721   1.0    0.46000      0.22000      0.74000     Biso  1.000  Ce
   Ce1722   1.0    0.46000      0.22000      0.82000     Biso  1.000  Ce
   Ce1723   1.0    0.46000      0.22000      0.90000     Biso  1.000  Ce
   Ce1724   1.0    0.46000      0.26000      0.14000     Biso  1.000  Ce
   Ce1725   1.0    0.46000      0.26000      0.22000     Biso  1.000  Ce
   Ce1726   1.0    0.46000      0.26000      0.30000     Biso  1.000  Ce
   Ce1727   1.0    0.46000      0.26000      0.38000     Biso  1.000  Ce
   Ce1728   1.0    0.46000      0.26000      0.46000     Biso  1.000  Ce
   Ce1729   1.0    0.46000      0.26000      0.54000     Biso  1.000  Ce
   Ce1730   1.0    0.46000      0.26000      0.62000     Biso  1.000  Ce
   Ce1731   1.0    0.46000      0.26000      0.70000     Biso  1.000  Ce
   Ce1732   1.0    0.46000      0.26000      0.78000     Biso  1.000  Ce
   Ce1733   1.0    0.46000      0.26000      0.86000     Biso  1.000  Ce
   Ce1734   1.0    0.46000      0.30000      0.10000     Biso  1.000  Ce
   Ce1735   1.0    0.46000      0.30000      0.18000     Biso  1.000  Ce
   Ce1736   1.0    0.46000      0.30000      0.26000     Biso  1.000  Ce
   Ce1737   1.0    0.46000      0.30000      0.34000     Biso  1.000  Ce
   Ce1738   1.0    0.46000      0.30000      0.42000     Biso  1.000  Ce
   Ce1739   1.0    0.46000      0.30000      0.50000     Biso  1.000  Ce
   Ce1740   1.0    0.46000      0.30000      0.58000     Biso  1.000  Ce
   Ce1741   1.0    0.46000      0.30000      0.66000     Biso  1.000  Ce
   Ce1742   1.0    0.46000      0.30000      0.74000     Biso  1.000  Ce
   Ce1743   1.0    0.46000      0.30000      0.82000     Biso  1.000  Ce
   Ce1744   1.0    0.46000      0.30000      0.90000     Biso  1.000  Ce
   Ce1745   1.0    0.46000      0.34000      0.14000     Biso  1.000  Ce
   Ce1746   1.0    0.46000      0.34000      0.22000     Biso  1.000  Ce
   Ce1747   1.0    0.46000      0.34000      0.30000     Biso  1.000  Ce
   Ce1748   1.0    0.46000      0.34000      0.38000     Biso  1.000  Ce
   Ce1749   1.0    0.46000      0.34000      0.46000     Biso  1.000  Ce
   Ce1750   1.0    0.46000      0.34000      0.54000     Biso  1.000  Ce
   Ce1751   1.0    0.46000      0.34000      0.62000     Biso  1.000  Ce
   Ce1752   1.0    0.46000      0.34000      0.70000     Biso  1.000  Ce
   Ce1753   1.0    0.46000      0.34000      0.78000     Biso  1.000  Ce
   Ce1754   1.0    0.46000      0.34000      0.86000     Biso  1.000  Ce
   Ce1755   1.0    0.46000      0.38000      0.10000     Biso  1.000  Ce
   Ce1756   1.0    0.46000      0.38000      0.18000     Biso  1.000  Ce
   Ce1757   1.0    0.46000      0.38000      0.26000     Biso  1.000  Ce
   Ce1758   1.0    0.46000      0.38000      0.34000     Biso  1.000  Ce
   Ce1759   1.0    0.46000      0.38000      0.42000     Biso  1.000  Ce
   Ce1760   1.0    0.46000      0.38000      0.50000     Biso  1.000  Ce
   Ce1761   1.0    0.46000      0.38000      0.58000     Biso  1.000  Ce
   Ce1762   1.0    0.46000      0.38000      0.66000     Biso  1.000  Ce
   Ce1763   1.0    0.46000      0.38000      0.74000     Biso  1.000  Ce
   Ce1764   1.0    0.46000      0.38000      0.82000     Biso  1.000  Ce
   Ce1765   1.0    0.46000      0.38000      0.90000     Biso  1.000  Ce
   Ce1766   1.0    0.46000      0.42000      0.14000     Biso  1.000  Ce
   Ce1767   1.0    0.46000      0.42000      0.22000     Biso  1.000  Ce
   Ce1768   1.0    0.46000      0.42000      0.30000     Biso  1.000  Ce
   Ce1769   1.0    0.46000      0.42000      0.38000     Biso  1.000  Ce
   Ce1770   1.0    0.46000      0.42000      0.46000     Biso  1.000  Ce
   Ce1771   1.0    0.46000      0.42000      0.54000     Biso  1.000  Ce
   Ce1772   1.0    0.46000      0.42000      0.62000     Biso  1.000  Ce
   Ce1773   1.0    0.46000      0.42000      0.70000     Biso  1.000  Ce
   Ce1774   1.0    0.46000      0.42000      0.78000     Biso  1.000  Ce
   Ce1775   1.0    0.46000      0.42000      0.86000     Biso  1.000  Ce
   Ce1776   1.0    0.46000      0.46000      0.10000     Biso  1.000  Ce
   Ce1777   1.0    0.46000      0.46000      0.18000     Biso  1.000  Ce
   Ce1778   1.0    0.46000      0.46000      0.26000     Biso  1.000  Ce
   Ce1779   1.0    0.46000      0.46000      0.34000     Biso  1.000  Ce
   Ce1780   1.0    0.46000      0.46000      0.42000     Biso  1.000  Ce
   Ce1781   1.0    0.46000      0.46000      0.50000     Biso  1.000  Ce
   Ce1782   1.0    0.46000      0.46000      0.58000     Biso  1.000  Ce
   Ce1783   1.0    0.46000      0.46000      0.66000     Biso  1.000  Ce
   Ce1784   1.0    0.46000      0.46000      0.74000     Biso  1.000  Ce
   Ce1785   1.0    0.46000      0.46000      0.82000     Biso  1.000  Ce
   Ce1786   1.0    0.46000      0.46000      0.90000     Biso  1.000  Ce
   Ce1787   1.0    0.46000      0.50000      0.14000     Biso  1.000  Ce
   Ce1788   1.0    0.46000      0.50000      0.22000     Biso  1.000  Ce
   Ce1789   1.0    0.46000      0.50000      0.30000     Biso  1.000  Ce
   Ce1790   1.0    0.46000      0.50000      0.38000     Biso  1.000  Ce
   Ce1791   1.0    0.46000      0.50000      0.46000     Biso  1.000  Ce
   Ce1792   1.0    0.46000      0.50000      0.54000     Biso  1.000  Ce
   Ce1793   1.0    0.46000      0.50000      0.62000     Biso  1.000  Ce
   Ce1794   1.0    0.46000      0.50000      0.70000     Biso  1.000  Ce
   Ce1795   1.0    0.46000      0.50000      0.78000     Biso  1.000  Ce
   Ce1796   1.0    0.46000      0.50000      0.86000     Biso  1.000  Ce
   Ce1797   1.0    0.46000      0.54000      0.10000     Biso  1.000  Ce
   Ce1798   1.0    0.46000      0.54000      0.18000     Biso  1.000  Ce
   Ce1799   1.0    0.46000      0.54000      0.26000     Biso  1.000  Ce
   Ce1800   1.0    0.46000      0.54000      0.34000     Biso  1.000  Ce
   Ce1801   1.0    0.46000      0.54000      0.42000     Biso  1.000  Ce
   Ce1802   1.0    0.46000      0.54000      0.50000     Biso  1.000  Ce
   Ce1803   1.0    0.46000      0.54000      0.58000     Biso  1.000  Ce
   Ce1804   1.0    0.46000      0.54000      0.66000     Biso  1.000  Ce
   Ce1805   1.0    0.46000      0.54000      0.74000     Biso  1.000  Ce
   Ce1806   1.0    0.46000      0.54000      0.82000     Biso  1.000  Ce
   Ce1807   1.0    0.46000      0.54000      0.90000     Biso  1.000  Ce
   Ce1808   1.0    0.46000      0.58000      0.14000     Biso  1.000  Ce
   Ce1809   1.0    0.46000      0.58000      0.22000     Biso  1.000  Ce
   Ce1810   1.0    0.46000      0.58000      0.30000     Biso  1.000  Ce
   Ce1811   1.0    0.46000      0.58000      0.38000     Biso  1.000  Ce
   Ce1812   1.0    0.46000      0.58000      0.46000     Biso  1.000  Ce
   Ce1813   1.0    0.46000      0.58000      0.54000     Biso  1.000  Ce
   Ce1814   1.0    0.46000      0.58000      0.62000     Biso  1.000  Ce
   Ce1815   1.0    0.46000      0.58000      0.70000     Biso  1.000  Ce
   Ce1816   1.0    0.46000      0.58000      0.78000     Biso  1.000  Ce
   Ce1817   1.0    0.46000      0.58000      0.86000     Biso  1.000  Ce
   Ce1818   1.0    0.46000      0.62000      0.10000     Biso  1.000  Ce
   Ce1819   1.0    0.46000      0.62000      0.18000     Biso  1.000  Ce
   Ce1820   1.0    0.46000      0.62000      0.26000     Biso  1.000  Ce
   Ce1821   1.0    0.46000      0.62000      0.34000     Biso  1.000  Ce
   Ce1822   1.0    0.46000      0.62000      0.42000     Biso  1.000  Ce
   Ce1823   1.0    0.46000      0.62000      0.50000     Biso  1.000  Ce
   Ce1824   1.0    0.46000      0.62000      0.58000     Biso  1.000  Ce
   Ce1825   1.0    0.46000      0.62000      0.66000     Biso  1.000  Ce
   Ce1826   1.0    0.46000      0.62000      0.74000     Biso  1.000  Ce
   Ce1827   1.0    0.46000      0.62000      0.82000     Biso  1.000  Ce
   Ce1828   1.0    0.46000      0.62000      0.90000     Biso  1.000  Ce
   Ce1829   1.0    0.46000      0.66000      0.14000     Biso  1.000  Ce
   Ce1830   1.0    0.46000      0.66000      0.22000     Biso  1.000  Ce
   Ce1831   1.0    0.46000      0.66000      0.30000     Biso  1.000  Ce
   Ce1832   1.0    0.46000      0.66000      0.38000     Biso  1.000  Ce
   Ce1833   1.0    0.46000      0.66000      0.46000     Biso  1.000  Ce
   Ce1834   1.0    0.46000      0.66000      0.54000     Biso  1.000  Ce
   Ce1835   1.0    0.46000      0.66000      0.62000     Biso  1.000  Ce
   Ce1836   1.0    0.46000      0.66000      0.70000     Biso  1.000  Ce
   Ce1837   1.0    0.46000      0.66000      0.78000     Biso  1.000  Ce
   Ce1838   1.0    0.46000      0.66000      0.86000     Biso  1.000  Ce
   Ce1839   1.0    0.46000      0.70000      0.10000     Biso  1.000  Ce
   Ce1840   1.0    0.46000      0.70000      0.18000     Biso  1.000  Ce
   Ce1841   1.0    0.46000      0.70000      0.26000     Biso  1.000  Ce
   Ce1842   1.0    0.46000      0.70000      0.34000     Biso  1.000  Ce
   Ce1843   1.0    0.46000      0.70000      0.42000     Biso  1.000  Ce
   Ce1844   1.0    0.46000      0.70000      0.50000     Biso  1.000  Ce
   Ce1845   1.0    0.46000      0.70000      0.58000     Biso  1.000  Ce
   Ce1846   1.0    0.46000      0.70000      0.66000     Biso  1.000  Ce
   Ce1847   1.0    0.46000      0.70000      0.74000     Biso  1.000  Ce
   Ce1848   1.0    0.46000      0.70000      0.82000     Biso  1.000  Ce
   Ce1849   1.0    0.46000      0.70000      0.90000     Biso  1.000  Ce
   Ce1850   1.0    0.46000      0.74000      0.14000     Biso  1.000  Ce
   Ce1851   1.0    0.46000      0.74000      0.22000     Biso  1.000  Ce
   Ce1852   1.0    0.46000      0.74000      0.30000     Biso  1.000  Ce
   Ce1853   1.0    0.46000      0.74000      0.38000     Biso  1.000  Ce
   Ce1854   1.0    0.46000      0.74000      0.46000     Biso  1.000  Ce
   Ce1855   1.0    0.46000      0.74000      0.54000     Biso  1.000  Ce
   Ce1856   1.0    0.46000      0.74000      0.62000     Biso  1.000  Ce
   Ce1857   1.0    0.46000      0.74000      0.70000     Biso  1.000  Ce
   Ce1858   1.0    0.46000      0.74000      0.78000     Biso  1.000  Ce
   Ce1859   1.0    0.46000      0.74000      0.86000     Biso  1.000  Ce
   Ce1860   1.0    0.46000      0.78000      0.10000     Biso  1.000  Ce
   Ce1861   1.0    0.46000      0.78000      0.18000     Biso  1.000  Ce
   Ce1862   1.0    0.46000      0.78000      0.26000     Biso  1.000  Ce
   Ce1863   1.0    0.46000      0.78000      0.34000     Biso  1.000  Ce
   Ce1864   1.0    0.46000      0.78000      0.42000     Biso  1.000  Ce
   Ce1865   1.0    0.46000      0.78000      0.50000     Biso  1.000  Ce
   Ce1866   1.0    0.46000      0.78000      0.58000     Biso  1.000  Ce
   Ce1867   1.0    0.46000      0.78000      0.66000     Biso  1.000  Ce
   Ce1868   1.0    0.46000      0.78000      0.74000     Biso  1.000  Ce
   Ce1869   1.0    0.46000      0.78000      0.82000     Biso  1.000  Ce
   Ce1870   1.0    0.46000      0.78000      0.90000     Biso  1.000  Ce
   Ce1871   1.0    0.46000      0.82000      0.14000     Biso  1.000  Ce
   Ce1872   1.0    0.46000      0.82000      0.22000     Biso  1.000  Ce
   Ce1873   1.0    0.46000      0.82000      0.30000     Biso  1.000  Ce
   Ce1874   1.0    0.46000      0.82000      0.38000     Biso  1.000  Ce
   Ce1875   1.0    0.46000      0.82000      0.46000     Biso  1.000  Ce
   Ce1876   1.0    0.46000      0.82000      0.54000     Biso  1.000  Ce
   Ce1877   1.0    0.46000      0.82000      0.62000     Biso  1.000  Ce
   Ce1878   1.0    0.46000      0.82000      0.70000     Biso  1.000  Ce
   Ce1879   1.0    0.46000      0.82000      0.78000     Biso  1.000  Ce
   Ce1880   1.0    0.46000      0.82000      0.86000     Biso  1.000  Ce
   Ce1881   1.0    0.46000      0.86000      0.18000     Biso  1.000  Ce
   Ce1882   1.0    0.46000      0.86000      0.26000     Biso  1.000  Ce
   Ce1883   1.0    0.46000      0.86000      0.34000     Biso  1.000  Ce
   Ce1884   1.0    0.46000      0.86000      0.42000     Biso  1.000  Ce
   Ce1885   1.0    0.46000      0.86000      0.50000     Biso  1.000  Ce
   Ce1886   1.0    0.46000      0.86000      0.58000     Biso  1.000  Ce
   Ce1887   1.0    0.46000      0.86000      0.66000     Biso  1.000  Ce
   Ce1888   1.0    0.46000      0.86000      0.74000     Biso  1.000  Ce
   Ce1889   1.0    0.46000      0.86000      0.82000     Biso  1.000  Ce
   Ce1890   1.0    0.46000      0.90000      0.22000     Biso  1.000  Ce
   Ce1891   1.0    0.46000      0.90000      0.30000     Biso  1.000  Ce
   Ce1892   1.0    0.46000      0.90000      0.38000     Biso  1.000  Ce
   Ce1893   1.0    0.46000      0.90000      0.46000     Biso  1.000  Ce
   Ce1894   1.0    0.46000      0.90000      0.54000     Biso  1.000  Ce
   Ce1895   1.0    0.46000      0.90000      0.62000     Biso  1.000  Ce
   Ce1896   1.0    0.46000      0.90000      0.70000     Biso  1.000  Ce
   Ce1897   1.0    0.46000      0.90000      0.78000     Biso  1.000  Ce
   Ce1898   1.0    0.50000      0.10000      0.26000     Biso  1.000  Ce
   Ce1899   1.0    0.50000      0.10000      0.34000     Biso  1.000  Ce
   Ce1900   1.0    0.50000      0.10000      0.42000     Biso  1.000  Ce
   Ce1901   1.0    0.50000      0.10000      0.50000     Biso  1.000  Ce
   Ce1902   1.0    0.50000      0.10000      0.58000     Biso  1.000  Ce
   Ce1903   1.0    0.50000      0.10000      0.66000     Biso  1.000  Ce
   Ce1904   1.0    0.50000      0.10000      0.74000     Biso  1.000  Ce
   Ce1905   1.0    0.50000      0.14000      0.22000     Biso  1.000  Ce
   Ce1906   1.0    0.50000      0.14000      0.30000     Biso  1.000  Ce
   Ce1907   1.0    0.50000      0.14000      0.38000     Biso  1.000  Ce
   Ce1908   1.0    0.50000      0.14000      0.46000     Biso  1.000  Ce
   Ce1909   1.0    0.50000      0.14000      0.54000     Biso  1.000  Ce
   Ce1910   1.0    0.50000      0.14000      0.62000     Biso  1.000  Ce
   Ce1911   1.0    0.50000      0.14000      0.70000     Biso  1.000  Ce
   Ce1912   1.0    0.50000      0.14000      0.78000     Biso  1.000  Ce
   Ce1913   1.0    0.50000      0.18000      0.18000     Biso  1.000  Ce
   Ce1914   1.0    0.50000      0.18000      0.26000     Biso  1.000  Ce
   Ce1915   1.0    0.50000      0.18000      0.34000     Biso  1.000  Ce
   Ce1916   1.0    0.50000      0.18000      0.42000     Biso  1.000  Ce
   Ce1917   1.0    0.50000      0.18000      0.50000     Biso  1.000  Ce
   Ce1918   1.0    0.50000      0.18000      0.58000     Biso  1.000  Ce
   Ce1919   1.0    0.50000      0.18000      0.66000     Biso  1.000  Ce
   Ce1920   1.0    0.50000      0.18000      0.74000     Biso  1.000  Ce
   Ce1921   1.0    0.50000      0.18000      0.82000     Biso  1.000  Ce
   Ce1922   1.0    0.50000      0.22000      0.14000     Biso  1.000  Ce
   Ce1923   1.0    0.50000      0.22000      0.22000     Biso  1.000  Ce
   Ce1924   1.0    0.50000      0.22000      0.30000     Biso  1.000  Ce
   Ce1925   1.0    0.50000      0.22000      0.38000     Biso  1.000  Ce
   Ce1926   1.0    0.50000      0.22000      0.46000     Biso  1.000  Ce
   Ce1927   1.0    0.50000      0.22000      0.54000     Biso  1.000  Ce
   Ce1928   1.0    0.50000      0.22000      0.62000     Biso  1.000  Ce
   Ce1929   1.0    0.50000      0.22000      0.70000     Biso  1.000  Ce
   Ce1930   1.0    0.50000      0.22000      0.78000     Biso  1.000  Ce
   Ce1931   1.0    0.50000      0.22000      0.86000     Biso  1.000  Ce
   Ce1932   1.0    0.50000      0.26000      0.10000     Biso  1.000  Ce
   Ce1933   1.0    0.50000      0.26000      0.18000     Biso  1.000  Ce
   Ce1934   1.0    0.50000      0.26000      0.26000     Biso  1.000  Ce
   Ce1935   1.0    0.50000      0.26000      0.34000     Biso  1.000  Ce
   Ce1936   1.0    0.50000      0.26000      0.42000     Biso  1.000  Ce
   Ce1937   1.0    0.50000      0.26000      0.50000     Biso  1.000  Ce
   Ce1938   1.0    0.50000      0.26000      0.58000     Biso  1.000  Ce
   Ce1939   1.0    0.50000      0.26000      0.66000     Biso  1.000  Ce
   Ce1940   1.0    0.50000      0.26000      0.74000     Biso  1.000  Ce
   Ce1941   1.0    0.50000      0.26000      0.82000     Biso  1.000  Ce
   Ce1942   1.0    0.50000      0.26000      0.90000     Biso  1.000  Ce
   Ce1943   1.0    0.50000      0.30000      0.14000     Biso  1.000  Ce
   Ce1944   1.0    0.50000      0.30000      0.22000     Biso  1.000  Ce
   Ce1945   1.0    0.50000      0.30000      0.30000     Biso  1.000  Ce
   Ce1946   1.0    0.50000      0.30000      0.38000     Biso  1.000  Ce
   Ce1947   1.0    0.50000      0.30000      0.46000     Biso  1.000  Ce
   Ce1948   1.0    0.50000      0.30000      0.54000     Biso  1.000  Ce
   Ce1949   1.0    0.50000      0.30000      0.62000     Biso  1.000  Ce
   Ce1950   1.0    0.50000      0.30000      0.70000     Biso  1.000  Ce
   Ce1951   1.0    0.50000      0.30000      0.78000     Biso  1.000  Ce
   Ce1952   1.0    0.50000      0.30000      0.86000     Biso  1.000  Ce
   Ce1953   1.0    0.50000      0.34000      0.10000     Biso  1.000  Ce
   Ce1954   1.0    0.50000      0.34000      0.18000     Biso  1.000  Ce
   Ce1955   1.0    0.50000      0.34000      0.26000     Biso  1.000  Ce
   Ce1956   1.0    0.50000      0.34000      0.34000     Biso  1.000  Ce
   Ce1957   1.0    0.50000      0.34000      0.42000     Biso  1.000  Ce
   Ce1958   1.0    0.50000      0.34000      0.50000     Biso  1.000  Ce
   Ce1959   1.0    0.50000      0.34000      0.58000     Biso  1.000  Ce
   Ce1960   1.0    0.50000      0.34000      0.66000     Biso  1.000  Ce
   Ce1961   1.0    0.50000      0.34000      0.74000     Biso  1.000  Ce
   Ce1962   1.0    0.50000      0.34000      0.82000     Biso  1.000  Ce
   Ce1963   1.0    0.50000      0.34000      0.90000     Biso  1.000  Ce
   Ce1964   1.0    0.50000      0.38000      0.14000     Biso  1.000  Ce
   Ce1965   1.0    0.50000      0.38000      0.22000     Biso  1.000  Ce
   Ce1966   1.0    0.50000      0.38000      0.30000     Biso  1.000  Ce
   Ce1967   1.0    0.50000      0.38000      0.38000     Biso  1.000  Ce
   Ce1968   1.0    0.50000      0.38000      0.46000     Biso  1.000  Ce
   Ce1969   1.0    0.50000      0.38000      0.54000     Biso  1.000  Ce
   Ce1970   1.0    0.50000      0.38000      0.62000     Biso  1.000  Ce
   Ce1971   1.0    0.50000      0.38000      0.70000     Biso  1.000  Ce
   Ce1972   1.0    0.50000      0.38000      0.78000     Biso  1.000  Ce
   Ce1973   1.0    0.50000      0.38000      0.86000     Biso  1.000  Ce
   Ce1974   1.0    0.50000      0.42000      0.10000     Biso  1.000  Ce
   Ce1975   1.0    0.50000      0.42000      0.18000     Biso  1.000  Ce
   Ce1976   1.0    0.50000      0.42000      0.26000     Biso  1.000  Ce
   Ce1977   1.0    0.50000      0.42000      0.34000     Biso  1.000  Ce
   Ce1978   1.0    0.50000      0.42000      0.42000     Biso  1.000  Ce
   Ce1979   1.0    0.50000      0.42000      0.50000     Biso  1.000  Ce
   Ce1980   1.0    0.50000      0.42000      0.58000     Biso  1.000  Ce
   Ce1981   1.0    0.50000      0.42000      0.66000     Biso  1.000  Ce
   Ce1982   1.0    0.50000      0.42000      0.74000     Biso  1.000  Ce
   Ce1983   1.0    0.50000      0.42000      0.82000     Biso  1.000  Ce
   Ce1984   1.0    0.50000      0.42000      0.90000     Biso  1.000  Ce
   Ce1985   1.0    0.50000      0.46000      0.14000     Biso  1.000  Ce
   Ce1986   1.0    0.50000      0.46000      0.22000     Biso  1.000  Ce
   Ce1987   1.0    0.50000      0.46000      0.30000     Biso  1.000  Ce
   Ce1988   1.0    0.50000      0.46000      0.38000     Biso  1.000  Ce
   Ce1989   1.0    0.50000      0.46000      0.46000     Biso  1.000  Ce
   Ce1990   1.0    0.50000      0.46000      0.54000     Biso  1.000  Ce
   Ce1991   1.0    0.50000      0.46000      0.62000     Biso  1.000  Ce
   Ce1992   1.0    0.50000      0.46000      0.70000     Biso  1.000  Ce
   Ce1993   1.0    0.50000      0.46000      0.78000     Biso  1.000  Ce
   Ce1994   1.0    0.50000      0.46000      0.86000     Biso  1.000  Ce
   Ce1995   1.0    0.50000      0.50000      0.10000     Biso  1.000  Ce
   Ce1996   1.0    0.50000      0.50000      0.18000     Biso  1.000  Ce
   Ce1997   1.0    0.50000      0.50000      0.26000     Biso  1.000  Ce
   Ce1998   1.0    0.50000      0.50000      0.34000     Biso  1.000  Ce
   Ce1999   1.0    0.50000      0.50000      0.42000     Biso  1.000  Ce
   Ce2000   1.0    0.50000      0.50000      0.50000     Biso  1.000  Ce
   Ce2001   1.0    0.50000      0.50000      0.58000     Biso  1.000  Ce
   Ce2002   1.0    0.50000      0.50000      0.66000     Biso  1.000  Ce
   Ce2003   1.0    0.50000      0.50000      0.74000     Biso  1.000  Ce
   Ce2004   1.0    0.50000      0.50000      0.82000     Biso  1.000  Ce
   Ce2005   1.0    0.50000      0.50000      0.90000     Biso  1.000  Ce
   Ce2006   1.0    0.50000      0.54000      0.14000     Biso  1.000  Ce
   Ce2007   1.0    0.50000      0.54000      0.22000     Biso  1.000  Ce
   Ce2008   1.0    0.50000      0.54000      0.30000     Biso  1.000  Ce
   Ce2009   1.0    0.50000      0.54000      0.38000     Biso  1.000  Ce
   Ce2010   1.0    0.50000      0.54000      0.46000     Biso  1.000  Ce
   Ce2011   1.0    0.50000      0.54000      0.54000     Biso  1.000  Ce
   Ce2012   1.0    0.50000      0.54000      0.62000     Biso  1.000  Ce
   Ce2013   1.0    0.50000      0.54000      0.70000     Biso  1.000  Ce
   Ce2014   1.0    0.50000      0.54000      0.78000     Biso  1.000  Ce
   Ce2015   1.0    0.50000      0.54000      0.86000     Biso  1.000  Ce
   Ce2016   1.0    0.50000      0.58000      0.10000     Biso  1.000  Ce
   Ce2017   1.0    0.50000      0.58000      0.18000     Biso  1.000  Ce
   Ce2018   1.0    0.50000      0.58000      0.26000     Biso  1.000  Ce
   Ce2019   1.0    0.50000      0.58000      0.34000     Biso  1.000  Ce
   Ce2020   1.0    0.50000      0.58000      0.42000     Biso  1.000  Ce
   Ce2021   1.0    0.50000      0.58000      0.50000     Biso  1.000  Ce
   Ce2022   1.0    0.50000      0.58000      0.58000     Biso  1.000  Ce
   Ce2023   1.0    0.50000      0.58000      0.66000     Biso  1.000  Ce
   Ce2024   1.0    0.50000      0.58000      0.74000     Biso  1.000  Ce
   Ce2025   1.0    0.50000      0.58000      0.82000     Biso  1.000  Ce
   Ce2026   1.0    0.50000      0.58000      0.90000     Biso  1.000  Ce
   Ce2027   1.0    0.50000      0.62000      0.14000     Biso  1.000  Ce
   Ce2028   1.0    0.50000      0.62000      0.22000     Biso  1.000  Ce
   Ce2029   1.0    0.50000      0.62000      0.30000     Biso  1.000  Ce
   Ce2030   1.0    0.50000      0.62000      0.38000     Biso  1.000  Ce
   Ce2031   1.0    0.50000      0.62000      0.46000     Biso  1.000  Ce
   Ce2032   1.0    0.50000      0.62000      0.54000     Biso  1.000  Ce
   Ce2033   1.0    0.50000      0.62000      0.62000     Biso  1.000  Ce
   Ce2034   1.0    0.50000      0.62000      0.70000     Biso  1.000  Ce
   Ce2035   1.0    0.50000      0.62000      0.78000     Biso  1.000  Ce
   Ce2036   1.0    0.50000      0.62000      0.86000     Biso  1.000  Ce
   Ce2037   1.0    0.50000      0.66000      0.10000     Biso  1.000  Ce
   Ce2038   1.0    0.50000      0.66000      0.18000     Biso  1.000  Ce
   Ce2039   1.0    0.50000      0.66000      0.26000     Biso  1.000  Ce
   Ce2040   1.0    0.50000      0.66000      0.34000     Biso  1.000  Ce
   Ce2041   1.0    0.50000      0.66000      0.42000     Biso  1.000  Ce
   Ce2042   1.0    0.50000      0.66000      0.50000     Biso  1.000  Ce
   Ce2043   1.0    0.50000      0.66000      0.58000     Biso  1.000  Ce
   Ce2044   1.0    0.50000      0.66000      0.66000     Biso  1.000  Ce
   Ce2045   1.0    0.50000      0.66000      0.74000     Biso  1.000  Ce
   Ce2046   1.0    0.50000      0.66000      0.82000     Biso  1.000  Ce
   Ce2047   1.0    0.50000      0.66000      0.90000     Biso  1.000  Ce
   Ce2048   1.0    0.50000      0.70000      0.14000     Biso  1.000  Ce
   Ce2049   1.0    0.50000      0.70000      0.22000     Biso  1.000  Ce
   Ce2050   1.0    0.50000      0.70000      0.30000     Biso  1.000  Ce
   Ce2051   1.0    0.50000      0.70000      0.38000     Biso  1.000  Ce
   Ce2052   1.0    0.50000      0.70000      0.46000     Biso  1.000  Ce
   Ce2053   1.0    0.50000      0.70000      0.54000     Biso  1.000  Ce
   Ce2054   1.0    0.50000      0.70000      0.62000     Biso  1.000  Ce
   Ce2055   1.0    0.50000      0.70000      0.70000     Biso  1.000  Ce
   Ce2056   1.0    0.50000      0.70000      0.78000     Biso  1.000  Ce
   Ce2057   1.0    0.50000      0.70000      0.86000     Biso  1.000  Ce
   Ce2058   1.0    0.50000      0.74000      0.10000     Biso  1.000  Ce
   Ce2059   1.0    0.50000      0.74000      0.18000     Biso  1.000  Ce
   Ce2060   1.0    0.50000      0.74000      0.26000     Biso  1.000  Ce
   Ce2061   1.0    0.50000      0.74000      0.34000     Biso  1.000  Ce
   Ce2062   1.0    0.50000      0.74000      0.42000     Biso  1.000  Ce
   Ce2063   1.0    0.50000      0.74000      0.50000     Biso  1.000  Ce
   Ce2064   1.0    0.50000      0.74000      0.58000     Biso  1.000  Ce
   Ce2065   1.0    0.50000      0.74000      0.66000     Biso  1.000  Ce
   Ce2066   1.0    0.50000      0.74000      0.74000     Biso  1.000  Ce
   Ce2067   1.0    0.50000      0.74000      0.82000     Biso  1.000  Ce
   Ce2068   1.0    0.50000      0.74000      0.90000     Biso  1.000  Ce
   Ce2069   1.0    0.50000      0.78000      0.14000     Biso  1.000  Ce
   Ce2070   1.0    0.50000      0.78000      0.22000     Biso  1.000  Ce
   Ce2071   1.0    0.50000      0.78000      0.30000     Biso  1.000  Ce
   Ce2072   1.0    0.50000      0.78000      0.38000     Biso  1.000  Ce
   Ce2073   1.0    0.50000      0.78000      0.46000     Biso  1.000  Ce
   Ce2074   1.0    0.50000      0.78000      0.54000     Biso  1.000  Ce
   Ce2075   1.0    0.50000      0.78000      0.62000     Biso  1.000  Ce
   Ce2076   1.0    0.50000      0.78000      0.70000     Biso  1.000  Ce
   Ce2077   1.0    0.50000      0.78000      0.78000     Biso  1.000  Ce
   Ce2078   1.0    0.50000      0.78000      0.86000     Biso  1.000  Ce
   Ce2079   1.0    0.50000      0.82000      0.18000     Biso  1.000  Ce
   Ce2080   1.0    0.50000      0.82000      0.26000     Biso  1.000  Ce
   Ce2081   1.0    0.50000      0.82000      0.34000     Biso  1.000  Ce
   Ce2082   1.0    0.50000      0.82000      0.42000     Biso  1.000  Ce
   Ce2083   1.0    0.50000      0.82000      0.50000     Biso  1.000  Ce
   Ce2084   1.0    0.50000      0.82000      0.58000     Biso  1.000  Ce
   Ce2085   1.0    0.50000      0.82000      0.66000     Biso  1.000  Ce
   Ce2086   1.0    0.50000      0.82000      0.74000     Biso  1.000  Ce
   Ce2087   1.0    0.50000      0.82000      0.82000     Biso  1.000  Ce
   Ce2088   1.0    0.50000      0.86000      0.22000     Biso  1.000  Ce
   Ce2089   1.0    0.50000      0.86000      0.30000     Biso  1.000  Ce
   Ce2090   1.0    0.50000      0.86000      0.38000     Biso  1.000  Ce
   Ce2091   1.0    0.50000      0.86000      0.46000     Biso  1.000  Ce
   Ce2092   1.0    0.50000      0.86000      0.54000     Biso  1.000  Ce
   Ce2093   1.0    0.50000      0.86000      0.62000     Biso  1.000  Ce
   Ce2094   1.0    0.50000      0.86000      0.70000     Biso  1.000  Ce
   Ce2095   1.0    0.50000      0.86000      0.78000     Biso  1.000  Ce
   Ce2096   1.0    0.50000      0.90000      0.26000     Biso  1.000  Ce
   Ce2097   1.0    0.50000      0.90000      0.34000     Biso  1.000  Ce
   Ce2098   1.0    0.50000      0.90000      0.42000     Biso  1.000  Ce
   Ce2099   1.0    0.50000      0.90000      0.50000     Biso  1.000  Ce
   Ce2100   1.0    0.50000      0.90000      0.58000     Biso  1.000  Ce
   Ce2101   1.0    0.50000      0.90000      0.66000     Biso  1.000  Ce
   Ce2102   1.0    0.50000      0.90000      0.74000     Biso  1.000  Ce
   Ce2103   1.0    0.54000      0.10000      0.22000     Biso  1.000  Ce
   Ce2104   1.0    0.54000      0.10000      0.30000     Biso  1.000  Ce
   Ce2105   1.0    0.54000      0.10000      0.38000     Biso  1.000  Ce
   Ce2106   1.0    0.54000      0.10000      0.46000     Biso  1.000  Ce
   Ce2107   1.0    0.54000      0.10000      0.54000     Biso  1.000  Ce
   Ce2108   1.0    0.54000      0.10000      0.62000     Biso  1.000  Ce
   Ce2109   1.0    0.54000      0.10000      0.70000     Biso  1.000  Ce
   Ce2110   1.0    0.54000      0.10000      0.78000     Biso  1.000  Ce
   Ce2111   1.0    0.54000      0.14000      0.18000     Biso  1.000  Ce
   Ce2112   1.0    0.54000      0.14000      0.26000     Biso  1.000  Ce
   Ce2113   1.0    0.54000      0.14000      0.34000     Biso  1.000  Ce
   Ce2114   1.0    0.54000      0.14000      0.42000     Biso  1.000  Ce
   Ce2115   1.0    0.54000      0.14000      0.50000     Biso  1.000  Ce
   Ce2116   1.0    0.54000      0.14000      0.58000     Biso  1.000  Ce
   Ce2117   1.0    0.54000      0.14000      0.66000     Biso  1.000  Ce
   Ce2118   1.0    0.54000      0.14000      0.74000     Biso  1.000  Ce
   Ce2119   1.0    0.54000      0.14000      0.82000     Biso  1.000  Ce
   Ce2120   1.0    0.54000      0.18000      0.14000     Biso  1.000  Ce
   Ce2121   1.0    0.54000      0.18000      0.22000     Biso  1.000  Ce
   Ce2122   1.0    0.54000      0.18000      0.30000     Biso  1.000  Ce
   Ce2123   1.0    0.54000      0.18000      0.38000     Biso  1.000  Ce
   Ce2124   1.0    0.54000      0.18000      0.46000     Biso  1.000  Ce
   Ce2125   1.0    0.54000      0.18000      0.54000     Biso  1.000  Ce
   Ce2126   1.0    0.54000      0.18000      0.62000     Biso  1.000  Ce
   Ce2127   1.0    0.54000      0.18000      0.70000     Biso  1.000  Ce
   Ce2128   1.0    0.54000      0.18000      0.78000     Biso  1.000  Ce
   Ce2129   1.0    0.54000      0.18000      0.86000     Biso  1.000  Ce
   Ce2130   1.0    0.54000      0.22000      0.10000     Biso  1.000  Ce
   Ce2131   1.0    0.54000      0.22000      0.18000     Biso  1.000  Ce
   Ce2132   1.0    0.54000      0.22000      0.26000     Biso  1.000  Ce
   Ce2133   1.0    0.54000      0.22000      0.34000     Biso  1.000  Ce
   Ce2134   1.0    0.54000      0.22000      0.42000     Biso  1.000  Ce
   Ce2135   1.0    0.54000      0.22000      0.50000     Biso  1.000  Ce
   Ce2136   1.0    0.54000      0.22000      0.58000     Biso  1.000  Ce
   Ce2137   1.0    0.54000      0.22000      0.66000     Biso  1.000  Ce
   Ce2138   1.0    0.54000      0.22000      0.74000     Biso  1.000  Ce
   Ce2139   1.0    0.54000      0.22000      0.82000     Biso  1.000  Ce
   Ce2140   1.0    0.54000      0.22000      0.90000     Biso  1.000  Ce
   Ce2141   1.0    0.54000      0.26000      0.14000     Biso  1.000  Ce
   Ce2142   1.0    0.54000      0.26000      0.22000     Biso  1.000  Ce
   Ce2143   1.0    0.54000      0.26000      0.30000     Biso  1.000  Ce
   Ce2144   1.0    0.54000      0.26000      0.38000     Biso  1.000  Ce
   Ce2145   1.0    0.54000      0.26000      0.46000     Biso  1.000  Ce
   Ce2146   1.0    0.54000      0.26000      0.54000     Biso  1.000  Ce
   Ce2147   1.0    0.54000      0.26000      0.62000     Biso  1.000  Ce
   Ce2148   1.0    0.54000      0.26000      0.70000     Biso  1.000  Ce
   Ce2149   1.0    0.54000      0.26000      0.78000     Biso  1.000  Ce
   Ce2150   1.0    0.54000      0.26000      0.86000     Biso  1.000  Ce
   Ce2151   1.0    0.54000      0.30000      0.10000     Biso  1.000  Ce
   Ce2152   1.0    0.54000      0.30000      0.18000     Biso  1.000  Ce
   Ce2153   1.0    0.54000      0.30000      0.26000     Biso  1.000  Ce
   Ce2154   1.0    0.54000      0.30000      0.34000     Biso  1.000  Ce
   Ce2155   1.0    0.54000      0.30000      0.42000     Biso  1.000  Ce
   Ce2156   1.0    0.54000      0.30000      0.50000     Biso  1.000  Ce
   Ce2157   1.0    0.54000      0.30000      0.58000     Biso  1.000  Ce
   Ce2158   1.0    0.54000      0.30000      0.66000     Biso  1.000  Ce
   Ce2159   1.0    0.54000      0.30000      0.74000     Biso  1.000  Ce
   Ce2160   1.0    0.54000      0.30000      0.82000     Biso  1.000  Ce
   Ce2161   1.0    0.54000      0.30000      0.90000     Biso  1.000  Ce
   Ce2162   1.0    0.54000      0.34000      0.14000     Biso  1.000  Ce
   Ce2163   1.0    0.54000      0.34000      0.22000     Biso  1.000  Ce
   Ce2164   1.0    0.54000      0.34000      0.30000     Biso  1.000  Ce
   Ce2165   1.0    0.54000      0.34000      0.38000     Biso  1.000  Ce
   Ce2166   1.0    0.54000      0.34000      0.46000     Biso  1.000  Ce
   Ce2167   1.0    0.54000      0.34000      0.54000     Biso  1.000  Ce
   Ce2168   1.0    0.54000      0.34000      0.62000     Biso  1.000  Ce
   Ce2169   1.0    0.54000      0.34000      0.70000     Biso  1.000  Ce
   Ce2170   1.0    0.54000      0.34000      0.78000     Biso  1.000  Ce
   Ce2171   1.0    0.54000      0.34000      0.86000     Biso  1.000  Ce
   Ce2172   1.0    0.54000      0.38000      0.10000     Biso  1.000  Ce
   Ce2173   1.0    0.54000      0.38000      0.18000     Biso  1.000  Ce
   Ce2174   1.0    0.54000      0.38000      0.26000     Biso  1.000  Ce
   Ce2175   1.0    0.54000      0.38000      0.34000     Biso  1.000  Ce
   Ce2176   1.0    0.54000      0.38000      0.42000     Biso  1.000  Ce
   Ce2177   1.0    0.54000      0.38000      0.50000     Biso  1.000  Ce
   Ce2178   1.0    0.54000      0.38000      0.58000     Biso  1.000  Ce
   Ce2179   1.0    0.54000      0.38000      0.66000     Biso  1.000  Ce
   Ce2180   1.0    0.54000      0.38000      0.74000     Biso  1.000  Ce
   Ce2181   1.0    0.54000      0.38000      0.82000     Biso  1.000  Ce
   Ce2182   1.0    0.54000      0.38000      0.90000     Biso  1.000  Ce
   Ce2183   1.0    0.54000      0.42000      0.14000     Biso  1.000  Ce
   Ce2184   1.0    0.54000      0.42000      0.22000     Biso  1.000  Ce
   Ce2185   1.0    0.54000      0.42000      0.30000     Biso  1.000  Ce
   Ce2186   1.0    0.54000      0.42000      0.38000     Biso  1.000  Ce
   Ce2187   1.0    0.54000      0.42000      0.46000     Biso  1.000  Ce
   Ce2188   1.0    0.54000      0.42000      0.54000     Biso  1.000  Ce
   Ce2189   1.0    0.54000      0.42000      0.62000     Biso  1.000  Ce
   Ce2190   1.0    0.54000      0.42000      0.70000     Biso  1.000  Ce
   Ce2191   1.0    0.54000      0.42000      0.78000     Biso  1.000  Ce
   Ce2192   1.0    0.54000      0.42000      0.86000     Biso  1.000  Ce
   Ce2193   1.0    0.54000      0.46000      0.10000     Biso  1.000  Ce
   Ce2194   1.0    0.54000      0.46000      0.18000     Biso  1.000  Ce
   Ce2195   1.0    0.54000      0.46000      0.26000     Biso  1.000  Ce
   Ce2196   1.0    0.54000      0.46000      0.34000     Biso  1.000  Ce
   Ce2197   1.0    0.54000      0.46000      0.42000     Biso  1.000  Ce
   Ce2198   1.0    0.54000      0.46000      0.50000     Biso  1.000  Ce
   Ce2199   1.0    0.54000      0.46000      0.58000     Biso  1.000  Ce
   Ce2200   1.0    0.54000      0.46000      0.66000     Biso  1.000  Ce
   Ce2201   1.0    0.54000      0.46000      0.74000     Biso  1.000  Ce
   Ce2202   1.0    0.54000      0.46000      0.82000     Biso  1.000  Ce
   Ce2203   1.0    0.54000      0.46000      0.90000     Biso  1.000  Ce
   Ce2204   1.0    0.54000      0.50000      0.14000     Biso  1.000  Ce
   Ce2205   1.0    0.54000      0.50000      0.22000     Biso  1.000  Ce
   Ce2206   1.0    0.54000      0.50000      0.30000     Biso  1.000  Ce
   Ce2207   1.0    0.54000      0.50000      0.38000     Biso  1.000  Ce
   Ce2208   1.0    0.54000      0.50000      0.46000     Biso  1.000  Ce
   Ce2209   1.0    0.54000      0.50000      0.54000     Biso  1.000  Ce
   Ce2210   1.0    0.54000      0.50000      0.62000     Biso  1.000  Ce
   Ce2211   1.0    0.54000      0.50000      0.70000     Biso  1.000  Ce
   Ce2212   1.0    0.54000      0.50000      0.78000     Biso  1.000  Ce
   Ce2213   1.0    0.54000      0.50000      0.86000     Biso  1.000  Ce
   Ce2214   1.0    0.54000      0.54000      0.10000     Biso  1.000  Ce
   Ce2215   1.0    0.54000      0.54000      0.18000     Biso  1.000  Ce
   Ce2216   1.0    0.54000      0.54000      0.26000     Biso  1.000  Ce
   Ce2217   1.0    0.54000      0.54000      0.34000     Biso  1.000  Ce
   Ce2218   1.0    0.54000      0.54000      0.42000     Biso  1.000  Ce
   Ce2219   1.0    0.54000      0.54000      0.50000     Biso  1.000  Ce
   Ce2220   1.0    0.54000      0.54000      0.58000     Biso  1.000  Ce
   Ce2221   1.0    0.54000      0.54000      0.66000     Biso  1.000  Ce
   Ce2222   1.0    0.54000      0.54000      0.74000     Biso  1.000  Ce
   Ce2223   1.0    0.54000      0.54000      0.82000     Biso  1.000  Ce
   Ce2224   1.0    0.54000      0.54000      0.90000     Biso  1.000  Ce
   Ce2225   1.0    0.54000      0.58000      0.14000     Biso  1.000  Ce
   Ce2226   1.0    0.54000      0.58000      0.22000     Biso  1.000  Ce
   Ce2227   1.0    0.54000      0.58000      0.30000     Biso  1.000  Ce
   Ce2228   1.0    0.54000      0.58000      0.38000     Biso  1.000  Ce
   Ce2229   1.0    0.54000      0.58000      0.46000     Biso  1.000  Ce
   Ce2230   1.0    0.54000      0.58000      0.54000     Biso  1.000  Ce
   Ce2231   1.0    0.54000      0.58000      0.62000     Biso  1.000  Ce
   Ce2232   1.0    0.54000      0.58000      0.70000     Biso  1.000  Ce
   Ce2233   1.0    0.54000      0.58000      0.78000     Biso  1.000  Ce
   Ce2234   1.0    0.54000      0.58000      0.86000     Biso  1.000  Ce
   Ce2235   1.0    0.54000      0.62000      0.10000     Biso  1.000  Ce
   Ce2236   1.0    0.54000      0.62000      0.18000     Biso  1.000  Ce
   Ce2237   1.0    0.54000      0.62000      0.26000     Biso  1.000  Ce
   Ce2238   1.0    0.54000      0.62000      0.34000     Biso  1.000  Ce
   Ce2239   1.0    0.54000      0.62000      0.42000     Biso  1.000  Ce
   Ce2240   1.0    0.54000      0.62000      0.50000     Biso  1.000  Ce
   Ce2241   1.0    0.54000      0.62000      0.58000     Biso  1.000  Ce
   Ce2242   1.0    0.54000      0.62000      0.66000     Biso  1.000  Ce
   Ce2243   1.0    0.54000      0.62000      0.74000     Biso  1.000  Ce
   Ce2244   1.0    0.54000      0.62000      0.82000     Biso  1.000  Ce
   Ce2245   1.0    0.54000      0.62000      0.90000     Biso  1.000  Ce
   Ce2246   1.0    0.54000      0.66000      0.14000     Biso  1.000  Ce
   Ce2247   1.0    0.54000      0.66000      0.22000     Biso  1.000  Ce
   Ce2248   1.0    0.54000      0.66000      0.30000     Biso  1.000  Ce
   Ce2249   1.0    0.54000      0.66000      0.38000     Biso  1.000  Ce
   Ce2250   1.0    0.54000      0.66000      0.46000     Biso  1.000  Ce
   Ce2251   1.0    0.54000      0.66000      0.54000     Biso  1.000  Ce
   Ce2252   1.0    0.54000      0.66000      0.62000     Biso  1.000  Ce
   Ce2253   1.0    0.54000      0.66000      0.70000     Biso  1.000  Ce
   Ce2254   1.0    0.54000      0.66000      0.78000     Biso  1.000  Ce
   Ce2255   1.0    0.54000      0.66000      0.86000     Biso  1.000  Ce
   Ce2256   1.0    0.54000      0.70000      0.10000     Biso  1.000  Ce
   Ce2257   1.0    0.54000      0.70000      0.18000     Biso  1.000  Ce
   Ce2258   1.0    0.54000      0.70000      0.26000     Biso  1.000  Ce
   Ce2259   1.0    0.54000      0.70000      0.34000     Biso  1.000  Ce
   Ce2260   1.0    0.54000      0.70000      0.42000     Biso  1.000  Ce
   Ce2261   1.0    0.54000      0.70000      0.50000     Biso  1.000  Ce
   Ce2262   1.0    0.54000      0.70000      0.58000     Biso  1.000  Ce
   Ce2263   1.0    0.54000      0.70000      0.66000     Biso  1.000  Ce
   Ce2264   1.0    0.54000      0.70000      0.74000     Biso  1.000  Ce
   Ce2265   1.0    0.54000      0.70000      0.82000     Biso  1.000  Ce
   Ce2266   1.0    0.54000      0.70000      0.90000     Biso  1.000  Ce
   Ce2267   1.0    0.54000      0.74000      0.14000     Biso  1.000  Ce
   Ce2268   1.0    0.54000      0.74000      0.22000     Biso  1.000  Ce
   Ce2269   1.0    0.54000      0.74000      0.30000     Biso  1.000  Ce
   Ce2270   1.0    0.54000      0.74000      0.38000     Biso  1.000  Ce
   Ce2271   1.0    0.54000      0.74000      0.46000     Biso  1.000  Ce
   Ce2272   1.0    0.54000      0.74000      0.54000     Biso  1.000  Ce
   Ce2273   1.0    0.54000      0.74000      0.62000     Biso  1.000  Ce
   Ce2274   1.0    0.54000      0.74000      0.70000     Biso  1.000  Ce
   Ce2275   1.0    0.54000      0.74000      0.78000     Biso  1.000  Ce
   Ce2276   1.0    0.54000      0.74000      0.86000     Biso  1.000  Ce
   Ce2277   1.0    0.54000      0.78000      0.10000     Biso  1.000  Ce
   Ce2278   1.0    0.54000      0.78000      0.18000     Biso  1.000  Ce
   Ce2279   1.0    0.54000      0.78000      0.26000     Biso  1.000  Ce
   Ce2280   1.0    0.54000      0.78000      0.34000     Biso  1.000  Ce
   Ce2281   1.0    0.54000      0.78000      0.42000     Biso  1.000  Ce
   Ce2282   1.0    0.54000      0.78000      0.50000     Biso  1.000  Ce
   Ce2283   1.0    0.54000      0.78000      0.58000     Biso  1.000  Ce
   Ce2284   1.0    0.54000      0.78000      0.66000     Biso  1.000  Ce
   Ce2285   1.0    0.54000      0.78000      0.74000     Biso  1.000  Ce
   Ce2286   1.0    0.54000      0.78000      0.82000     Biso  1.000  Ce
   Ce2287   1.0    0.54000      0.78000      0.90000     Biso  1.000  Ce
   Ce2288   1.0    0.54000      0.82000      0.14000     Biso  1.000  Ce
   Ce2289   1.0    0.54000      0.82000      0.22000     Biso  1.000  Ce
   Ce2290   1.0    0.54000      0.82000      0.30000     Biso  1.000  Ce
   Ce2291   1.0    0.54000      0.82000      0.38000     Biso  1.000  Ce
   Ce2292   1.0    0.54000      0.82000      0.46000     Biso  1.000  Ce
   Ce2293   1.0    0.54000      0.82000      0.54000     Biso  1.000  Ce
   Ce2294   1.0    0.54000      0.82000      0.62000     Biso  1.000  Ce
   Ce2295   1.0    0.54000      0.82000      0.70000     Biso  1.000  Ce
   Ce2296   1.0    0.54000      0.82000      0.78000     Biso  1.000  Ce
   Ce2297   1.0    0.54000      0.82000      0.86000     Biso  1.000  Ce
   Ce2298   1.0    0.54000      0.86000      0.18000     Biso  1.000  Ce
   Ce2299   1.0    0.54000      0.86000      0.26000     Biso  1.000  Ce
   Ce2300   1.0    0.54000      0.86000      0.34000     Biso  1.000  Ce
   Ce2301   1.0    0.54000      0.86000      0.42000     Biso  1.000  Ce
   Ce2302   1.0    0.54000      0.86000      0.50000     Biso  1.000  Ce
   Ce2303   1.0    0.54000      0.86000      0.58000     Biso  1.000  Ce
   Ce2304   1.0    0.54000      0.86000      0.66000     Biso  1.000  Ce
   Ce2305   1.0    0.54000      0.86000      0.74000     Biso  1.000  Ce
   Ce2306   1.0    0.54000      0.86000      0.82000     Biso  1.000  Ce
   Ce2307   1.0    0.54000      0.90000      0.22000     Biso  1.000  Ce
   Ce2308   1.0    0.54000      0.90000      0.30000     Biso  1.000  Ce
   Ce2309   1.0    0.54000      0.90000      0.38000     Biso  1.000  Ce
   Ce2310   1.0    0.54000      0.90000      0.46000     Biso  1.000  Ce
   Ce2311   1.0    0.54000      0.90000      0.54000     Biso  1.000  Ce
   Ce2312   1.0    0.54000      0.90000      0.62000     Biso  1.000  Ce
   Ce2313   1.0    0.54000      0.90000      0.70000     Biso  1.000  Ce
   Ce2314   1.0    0.54000      0.90000      0.78000     Biso  1.000  Ce
   Ce2315   1.0    0.58000      0.10000      0.26000     Biso  1.000  Ce
   Ce2316   1.0    0.58000      0.10000      0.34000     Biso  1.000  Ce
   Ce2317   1.0    0.58000      0.10000      0.42000     Biso  1.000  Ce
   Ce2318   1.0    0.58000      0.10000      0.50000     Biso  1.000  Ce
   Ce2319   1.0    0.58000      0.10000      0.58000     Biso  1.000  Ce
   Ce2320   1.0    0.58000      0.10000      0.66000     Biso  1.000  Ce
   Ce2321   1.0    0.58000      0.10000      0.74000     Biso  1.000  Ce
   Ce2322   1.0    0.58000      0.14000      0.22000     Biso  1.000  Ce
   Ce2323   1.0    0.58000      0.14000      0.30000     Biso  1.000  Ce
   Ce2324   1.0    0.58000      0.14000      0.38000     Biso  1.000  Ce
   Ce2325   1.0    0.58000      0.14000      0.46000     Biso  1.000  Ce
   Ce2326   1.0    0.58000      0.14000      0.54000     Biso  1.000  Ce
   Ce2327   1.0    0.58000      0.14000      0.62000     Biso  1.000  Ce
   Ce2328   1.0    0.58000      0.14000      0.70000     Biso  1.000  Ce
   Ce2329   1.0    0.58000      0.14000      0.78000     Biso  1.000  Ce
   Ce2330   1.0    0.58000      0.18000      0.18000     Biso  1.000  Ce
   Ce2331   1.0    0.58000      0.18000      0.26000     Biso  1.000  Ce
   Ce2332   1.0    0.58000      0.18000      0.34000     Biso  1.000  Ce
   Ce2333   1.0    0.58000      0.18000      0.42000     Biso  1.000  Ce
   Ce2334   1.0    0.58000      0.18000      0.50000     Biso  1.000  Ce
   Ce2335   1.0    0.58000      0.18000      0.58000     Biso  1.000  Ce
   Ce2336   1.0    0.58000      0.18000      0.66000     Biso  1.000  Ce
   Ce2337   1.0    0.58000      0.18000      0.74000     Biso  1.000  Ce
   Ce2338   1.0    0.58000      0.18000      0.82000     Biso  1.000  Ce
   Ce2339   1.0    0.58000      0.22000      0.14000     Biso  1.000  Ce
   Ce2340   1.0    0.58000      0.22000      0.22000     Biso  1.000  Ce
   Ce2341   1.0    0.58000      0.22000      0.30000     Biso  1.000  Ce
   Ce2342   1.0    0.58000      0.22000      0.38000     Biso  1.000  Ce
   Ce2343   1.0    0.58000      0.22000      0.46000     Biso  1.000  Ce
   Ce2344   1.0    0.58000      0.22000      0.54000     Biso  1.000  Ce
   Ce2345   1.0    0.58000      0.22000      0.62000     Biso  1.000  Ce
   Ce2346   1.0    0.58000      0.22000      0.70000     Biso  1.000  Ce
   Ce2347   1.0    0.58000      0.22000      0.78000     Biso  1.000  Ce
   Ce2348   1.0    0.58000      0.22000      0.86000     Biso  1.000  Ce
   Ce2349   1.0    0.58000      0.26000      0.10000     Biso  1.000  Ce
   Ce2350   1.0    0.58000      0.26000      0.18000     Biso  1.000  Ce
   Ce2351   1.0    0.58000      0.26000      0.26000     Biso  1.000  Ce
   Ce2352   1.0    0.58000      0.26000      0.34000     Biso  1.000  Ce
   Ce2353   1.0    0.58000      0.26000      0.42000     Biso  1.000  Ce
   Ce2354   1.0    0.58000      0.26000      0.50000     Biso  1.000  Ce
   Ce2355   1.0    0.58000      0.26000      0.58000     Biso  1.000  Ce
   Ce2356   1.0    0.58000      0.26000      0.66000     Biso  1.000  Ce
   Ce2357   1.0    0.58000      0.26000      0.74000     Biso  1.000  Ce
   Ce2358   1.0    0.58000      0.26000      0.82000     Biso  1.000  Ce
   Ce2359   1.0    0.58000      0.26000      0.90000     Biso  1.000  Ce
   Ce2360   1.0    0.58000      0.30000      0.14000     Biso  1.000  Ce
   Ce2361   1.0    0.58000      0.30000      0.22000     Biso  1.000  Ce
   Ce2362   1.0    0.58000      0.30000      0.30000     Biso  1.000  Ce
   Ce2363   1.0    0.58000      0.30000      0.38000     Biso  1.000  Ce
   Ce2364   1.0    0.58000      0.30000      0.46000     Biso  1.000  Ce
   Ce2365   1.0    0.58000      0.30000      0.54000     Biso  1.000  Ce
   Ce2366   1.0    0.58000      0.30000      0.62000     Biso  1.000  Ce
   Ce2367   1.0    0.58000      0.30000      0.70000     Biso  1.000  Ce
   Ce2368   1.0    0.58000      0.30000      0.78000     Biso  1.000  Ce
   Ce2369   1.0    0.58000      0.30000      0.86000     Biso  1.000  Ce
   Ce2370   1.0    0.58000      0.34000      0.10000     Biso  1.000  Ce
   Ce2371   1.0    0.58000      0.34000      0.18000     Biso  1.000  Ce
   Ce2372   1.0    0.58000      0.34000      0.26000     Biso  1.000  Ce
   Ce2373   1.0    0.58000      0.34000      0.34000     Biso  1.000  Ce
   Ce2374   1.0    0.58000      0.34000      0.42000     Biso  1.000  Ce
   Ce2375   1.0    0.58000      0.34000      0.50000     Biso  1.000  Ce
   Ce2376   1.0    0.58000      0.34000      0.58000     Biso  1.000  Ce
   Ce2377   1.0    0.58000      0.34000      0.66000     Biso  1.000  Ce
   Ce2378   1.0    0.58000      0.34000      0.74000     Biso  1.000  Ce
   Ce2379   1.0    0.58000      0.34000      0.82000     Biso  1.000  Ce
   Ce2380   1.0    0.58000      0.34000      0.90000     Biso  1.000  Ce
   Ce2381   1.0    0.58000      0.38000      0.14000     Biso  1.000  Ce
   Ce2382   1.0    0.58000      0.38000      0.22000     Biso  1.000  Ce
   Ce2383   1.0    0.58000      0.38000      0.30000     Biso  1.000  Ce
   Ce2384   1.0    0.58000      0.38000      0.38000     Biso  1.000  Ce
   Ce2385   1.0    0.58000      0.38000      0.46000     Biso  1.000  Ce
   Ce2386   1.0    0.58000      0.38000      0.54000     Biso  1.000  Ce
   Ce2387   1.0    0.58000      0.38000      0.62000     Biso  1.000  Ce
   Ce2388   1.0    0.58000      0.38000      0.70000     Biso  1.000  Ce
   Ce2389   1.0    0.58000      0.38000      0.78000     Biso  1.000  Ce
   Ce2390   1.0    0.58000      0.38000      0.86000     Biso  1.000  Ce
   Ce2391   1.0    0.58000      0.42000      0.10000     Biso  1.000  Ce
   Ce2392   1.0    0.58000      0.42000      0.18000     Biso  1.000  Ce
   Ce2393   1.0    0.58000      0.42000      0.26000     Biso  1.000  Ce
   Ce2394   1.0    0.58000      0.42000      0.34000     Biso  1.000  Ce
   Ce2395   1.0    0.58000      0.42000      0.42000     Biso  1.000  Ce
   Ce2396   1.0    0.58000      0.42000      0.50000     Biso  1.000  Ce
   Ce2397   1.0    0.58000      0.42000      0.58000     Biso  1.000  Ce
   Ce2398   1.0    0.58000      0.42000      0.66000     Biso  1.000  Ce
   Ce2399   1.0    0.58000      0.42000      0.74000     Biso  1.000  Ce
   Ce2400   1.0    0.58000      0.42000      0.82000     Biso  1.000  Ce
   Ce2401   1.0    0.58000      0.42000      0.90000     Biso  1.000  Ce
   Ce2402   1.0    0.58000      0.46000      0.14000     Biso  1.000  Ce
   Ce2403   1.0    0.58000      0.46000      0.22000     Biso  1.000  Ce
   Ce2404   1.0    0.58000      0.46000      0.30000     Biso  1.000  Ce
   Ce2405   1.0    0.58000      0.46000      0.38000     Biso  1.000  Ce
   Ce2406   1.0    0.58000      0.46000      0.46000     Biso  1.000  Ce
   Ce2407   1.0    0.58000      0.46000      0.54000     Biso  1.000  Ce
   Ce2408   1.0    0.58000      0.46000      0.62000     Biso  1.000  Ce
   Ce2409   1.0    0.58000      0.46000      0.70000     Biso  1.000  Ce
   Ce2410   1.0    0.58000      0.46000      0.78000     Biso  1.000  Ce
   Ce2411   1.0    0.58000      0.46000      0.86000     Biso  1.000  Ce
   Ce2412   1.0    0.58000      0.50000      0.10000     Biso  1.000  Ce
   Ce2413   1.0    0.58000      0.50000      0.18000     Biso  1.000  Ce
   Ce2414   1.0    0.58000      0.50000      0.26000     Biso  1.000  Ce
   Ce2415   1.0    0.58000      0.50000      0.34000     Biso  1.000  Ce
   Ce2416   1.0    0.58000      0.50000      0.42000     Biso  1.000  Ce
   Ce2417   1.0    0.58000      0.50000      0.50000     Biso  1.000  Ce
   Ce2418   1.0    0.58000      0.50000      0.58000     Biso  1.000  Ce
   Ce2419   1.0    0.58000      0.50000      0.66000     Biso  1.000  Ce
   Ce2420   1.0    0.58000      0.50000      0.74000     Biso  1.000  Ce
   Ce2421   1.0    0.58000      0.50000      0.82000     Biso  1.000  Ce
   Ce2422   1.0    0.58000      0.50000      0.90000     Biso  1.000  Ce
   Ce2423   1.0    0.58000      0.54000      0.14000     Biso  1.000  Ce
   Ce2424   1.0    0.58000      0.54000      0.22000     Biso  1.000  Ce
   Ce2425   1.0    0.58000      0.54000      0.30000     Biso  1.000  Ce
   Ce2426   1.0    0.58000      0.54000      0.38000     Biso  1.000  Ce
   Ce2427   1.0    0.58000      0.54000      0.46000     Biso  1.000  Ce
   Ce2428   1.0    0.58000      0.54000      0.54000     Biso  1.000  Ce
   Ce2429   1.0    0.58000      0.54000      0.62000     Biso  1.000  Ce
   Ce2430   1.0    0.58000      0.54000      0.70000     Biso  1.000  Ce
   Ce2431   1.0    0.58000      0.54000      0.78000     Biso  1.000  Ce
   Ce2432   1.0    0.58000      0.54000      0.86000     Biso  1.000  Ce
   Ce2433   1.0    0.58000      0.58000      0.10000     Biso  1.000  Ce
   Ce2434   1.0    0.58000      0.58000      0.18000     Biso  1.000  Ce
   Ce2435   1.0    0.58000      0.58000      0.26000     Biso  1.000  Ce
   Ce2436   1.0    0.58000      0.58000      0.34000     Biso  1.000  Ce
   Ce2437   1.0    0.58000      0.58000      0.42000     Biso  1.000  Ce
   Ce2438   1.0    0.58000      0.58000      0.50000     Biso  1.000  Ce
   Ce2439   1.0    0.58000      0.58000      0.58000     Biso  1.000  Ce
   Ce2440   1.0    0.58000      0.58000      0.66000     Biso  1.000  Ce
   Ce2441   1.0    0.58000      0.58000      0.74000     Biso  1.000  Ce
   Ce2442   1.0    0.58000      0.58000      0.82000     Biso  1.000  Ce
   Ce2443   1.0    0.58000      0.58000      0.90000     Biso  1.000  Ce
   Ce2444   1.0    0.58000      0.62000      0.14000     Biso  1.000  Ce
   Ce2445   1.0    0.58000      0.62000      0.22000     Biso  1.000  Ce
   Ce2446   1.0    0.58000      0.62000      0.30000     Biso  1.000  Ce
   Ce2447   1.0    0.58000      0.62000      0.38000     Biso  1.000  Ce
   Ce2448   1.0    0.58000      0.62000      0.46000     Biso  1.000  Ce
   Ce2449   1.0    0.58000      0.62000      0.54000     Biso  1.000  Ce
   Ce2450   1.0    0.58000      0.62000      0.62000     Biso  1.000  Ce
   Ce2451   1.0    0.58000      0.62000      0.70000     Biso  1.000  Ce
   Ce2452   1.0    0.58000      0.62000      0.78000     Biso  1.000  Ce
   Ce2453   1.0    0.58000      0.62000      0.86000     Biso  1.000  Ce
   Ce2454   1.0    0.58000      0.66000      0.10000     Biso  1.000  Ce
   Ce2455   1.0    0.58000      0.66000      0.18000     Biso  1.000  Ce
   Ce2456   1.0    0.58000      0.66000      0.26000     Biso  1.000  Ce
   Ce2457   1.0    0.58000      0.66000      0.34000     Biso  1.000  Ce
   Ce2458   1.0    0.58000      0.66000      0.42000     Biso  1.000  Ce
   Ce2459   1.0    0.58000      0.66000      0.50000     Biso  1.000  Ce
   Ce2460   1.0    0.58000      0.66000      0.58000     Biso  1.000  Ce
   Ce2461   1.0    0.58000      0.66000      0.66000     Biso  1.000  Ce
   Ce2462   1.0    0.58000      0.66000      0.74000     Biso  1.000  Ce
   Ce2463   1.0    0.58000      0.66000      0.82000     Biso  1.000  Ce
   Ce2464   1.0    0.58000      0.66000      0.90000     Biso  1.000  Ce
   Ce2465   1.0    0.58000      0.70000      0.14000     Biso  1.000  Ce
   Ce2466   1.0    0.58000      0.70000      0.22000     Biso  1.000  Ce
   Ce2467   1.0    0.58000      0.70000      0.30000     Biso  1.000  Ce
   Ce2468   1.0    0.58000      0.70000      0.38000     Biso  1.000  Ce
   Ce2469   1.0    0.58000      0.70000      0.46000     Biso  1.000  Ce
   Ce2470   1.0    0.58000      0.70000      0.54000     Biso  1.000  Ce
   Ce2471   1.0    0.58000      0.70000      0.62000     Biso  1.000  Ce
   Ce2472   1.0    0.58000      0.70000      0.70000     Biso  1.000  Ce
   Ce2473   1.0    0.58000      0.70000      0.78000     Biso  1.000  Ce
   Ce2474   1.0    0.58000      0.70000      0.86000     Biso  1.000  Ce
   Ce2475   1.0    0.58000      0.74000      0.10000     Biso  1.000  Ce
   Ce2476   1.0    0.58000      0.74000      0.18000     Biso  1.000  Ce
   Ce2477   1.0    0.58000      0.74000      0.26000     Biso  1.000  Ce
   Ce2478   1.0    0.58000      0.74000      0.34000     Biso  1.000  Ce
   Ce2479   1.0    0.58000      0.74000      0.42000     Biso  1.000  Ce
   Ce2480   1.0    0.58000      0.74000      0.50000     Biso  1.000  Ce
   Ce2481   1.0    0.58000      0.74000      0.58000     Biso  1.000  Ce
   Ce2482   1.0    0.58000      0.74000      0.66000     Biso  1.000  Ce
   Ce2483   1.0    0.58000      0.74000      0.74000     Biso  1.000  Ce
   Ce2484   1.0    0.58000      0.74000      0.82000     Biso  1.000  Ce
   Ce2485   1.0    0.58000      0.74000      0.90000     Biso  1.000  Ce
   Ce2486   1.0    0.58000      0.78000      0.14000     Biso  1.000  Ce
   Ce2487   1.0    0.58000      0.78000      0.22000     Biso  1.000  Ce
   Ce2488   1.0    0.58000      0.78000      0.30000     Biso  1.000  Ce
   Ce2489   1.0    0.58000      0.78000      0.38000     Biso  1.000  Ce
   Ce2490   1.0    0.58000      0.78000      0.46000     Biso  1.000  Ce
   Ce2491   1.0    0.58000      0.78000      0.54000     Biso  1.000  Ce
   Ce2492   1.0    0.58000      0.78000      0.62000     Biso  1.000  Ce
   Ce2493   1.0    0.58000      0.78000      0.70000     Biso  1.000  Ce
   Ce2494   1.0    0.58000      0.78000      0.78000     Biso  1.000  Ce
   Ce2495   1.0    0.58000      0.78000      0.86000     Biso  1.000  Ce
   Ce2496   1.0    0.58000      0.82000      0.18000     Biso  1.000  Ce
   Ce2497   1.0    0.58000      0.82000      0.26000     Biso  1.000  Ce
   Ce2498   1.0    0.58000      0.82000      0.34000     Biso  1.000  Ce
   Ce2499   1.0    0.58000      0.82000      0.42000     Biso  1.000  Ce
   Ce2500   1.0    0.58000      0.82000      0.50000     Biso  1.000  Ce
   Ce2501   1.0    0.58000      0.82000      0.58000     Biso  1.000  Ce
   Ce2502   1.0    0.58000      0.82000      0.66000     Biso  1.000  Ce
   Ce2503   1.0    0.58000      0.82000      0.74000     Biso  1.000  Ce
   Ce2504   1.0    0.58000      0.82000      0.82000     Biso  1.000  Ce
   Ce2505   1.0    0.58000      0.86000      0.22000     Biso  1.000  Ce
   Ce2506   1.0    0.58000      0.86000      0.30000     Biso  1.000  Ce
   Ce2507   1.0    0.58000      0.86000      0.38000     Biso  1.000  Ce
   Ce2508   1.0    0.58000      0.86000      0.46000     Biso  1.000  Ce
   Ce2509   1.0    0.58000      0.86000      0.54000     Biso  1.000  Ce
   Ce2510   1.0    0.58000      0.86000      0.62000     Biso  1.000  Ce
   Ce2511   1.0    0.58000      0.86000      0.70000     Biso  1.000  Ce
   Ce2512   1.0    0.58000      0.86000      0.78000     Biso  1.000  Ce
   Ce2513   1.0    0.58000      0.90000      0.26000     Biso  1.000  Ce
   Ce2514   1.0    0.58000      0.90000      0.34000     Biso  1.000  Ce
   Ce2515   1.0    0.58000      0.90000      0.42000     Biso  1.000  Ce
   Ce2516   1.0    0.58000      0.90000      0.50000     Biso  1.000  Ce
   Ce2517   1.0    0.58000      0.90000      0.58000     Biso  1.000  Ce
   Ce2518   1.0    0.58000      0.90000      0.66000     Biso  1.000  Ce
   Ce2519   1.0    0.58000      0.90000      0.74000     Biso  1.000  Ce
   Ce2520   1.0    0.62000      0.10000      0.22000     Biso  1.000  Ce
   Ce2521   1.0    0.62000      0.10000      0.30000     Biso  1.000  Ce
   Ce2522   1.0    0.62000      0.10000      0.38000     Biso  1.000  Ce
   Ce2523   1.0    0.62000      0.10000      0.46000     Biso  1.000  Ce
   Ce2524   1.0    0.62000      0.10000      0.54000     Biso  1.000  Ce
   Ce2525   1.0    0.62000      0.10000      0.62000     Biso  1.000  Ce
   Ce2526   1.0    0.62000      0.10000      0.70000     Biso  1.000  Ce
   Ce2527   1.0    0.62000      0.10000      0.78000     Biso  1.000  Ce
   Ce2528   1.0    0.62000      0.14000      0.18000     Biso  1.000  Ce
   Ce2529   1.0    0.62000      0.14000      0.26000     Biso  1.000  Ce
   Ce2530   1.0    0.62000      0.14000      0.34000     Biso  1.000  Ce
   Ce2531   1.0    0.62000      0.14000      0.42000     Biso  1.000  Ce
   Ce2532   1.0    0.62000      0.14000      0.50000     Biso  1.000  Ce
   Ce2533   1.0    0.62000      0.14000      0.58000     Biso  1.000  Ce
   Ce2534   1.0    0.62000      0.14000      0.66000     Biso  1.000  Ce
   Ce2535   1.0    0.62000      0.14000      0.74000     Biso  1.000  Ce
   Ce2536   1.0    0.62000      0.14000      0.82000     Biso  1.000  Ce
   Ce2537   1.0    0.62000      0.18000      0.14000     Biso  1.000  Ce
   Ce2538   1.0    0.62000      0.18000      0.22000     Biso  1.000  Ce
   Ce2539   1.0    0.62000      0.18000      0.30000     Biso  1.000  Ce
   Ce2540   1.0    0.62000      0.18000      0.38000     Biso  1.000  Ce
   Ce2541   1.0    0.62000      0.18000      0.46000     Biso  1.000  Ce
   Ce2542   1.0    0.62000      0.18000      0.54000     Biso  1.000  Ce
   Ce2543   1.0    0.62000      0.18000      0.62000     Biso  1.000  Ce
   Ce2544   1.0    0.62000      0.18000      0.70000     Biso  1.000  Ce
   Ce2545   1.0    0.62000      0.18000      0.78000     Biso  1.000  Ce
   Ce2546   1.0    0.62000      0.18000      0.86000     Biso  1.000  Ce
   Ce2547   1.0    0.62000      0.22000      0.10000     Biso  1.000  Ce
   Ce2548   1.0    0.62000      0.22000      0.18000     Biso  1.000  Ce
   Ce2549   1.0    0.62000      0.22000      0.26000     Biso  1.000  Ce
   Ce2550   1.0    0.62000      0.22000      0.34000     Biso  1.000  Ce
   Ce2551   1.0    0.62000      0.22000      0.42000     Biso  1.000  Ce
   Ce2552   1.0    0.62000      0.22000      0.50000     Biso  1.000  Ce
   Ce2553   1.0    0.62000      0.22000      0.58000     Biso  1.000  Ce
   Ce2554   1.0    0.62000      0.22000      0.66000     Biso  1.000  Ce
   Ce2555   1.0    0.62000      0.22000      0.74000     Biso  1.000  Ce
   Ce2556   1.0    0.62000      0.22000      0.82000     Biso  1.000  Ce
   Ce2557   1.0    0.62000      0.22000      0.90000     Biso  1.000  Ce
   Ce2558   1.0    0.62000      0.26000      0.14000     Biso  1.000  Ce
   Ce2559   1.0    0.62000      0.26000      0.22000     Biso  1.000  Ce
   Ce2560   1.0    0.62000      0.26000      0.30000     Biso  1.000  Ce
   Ce2561   1.0    0.62000      0.26000      0.38000     Biso  1.000  Ce
   Ce2562   1.0    0.62000      0.26000      0.46000     Biso  1.000  Ce
   Ce2563   1.0    0.62000      0.26000      0.54000     Biso  1.000  Ce
   Ce2564   1.0    0.62000      0.26000      0.62000     Biso  1.000  Ce
   Ce2565   1.0    0.62000      0.26000      0.70000     Biso  1.000  Ce
   Ce2566   1.0    0.62000      0.26000      0.78000     Biso  1.000  Ce
   Ce2567   1.0    0.62000      0.26000      0.86000     Biso  1.000  Ce
   Ce2568   1.0    0.62000      0.30000      0.10000     Biso  1.000  Ce
   Ce2569   1.0    0.62000      0.30000      0.18000     Biso  1.000  Ce
   Ce2570   1.0    0.62000      0.30000      0.26000     Biso  1.000  Ce
   Ce2571   1.0    0.62000      0.30000      0.34000     Biso  1.000  Ce
   Ce2572   1.0    0.62000      0.30000      0.42000     Biso  1.000  Ce
   Ce2573   1.0    0.62000      0.30000      0.50000     Biso  1.000  Ce
   Ce2574   1.0    0.62000      0.30000      0.58000     Biso  1.000  Ce
   Ce2575   1.0    0.62000      0.30000      0.66000     Biso  1.000  Ce
   Ce2576   1.0    0.62000      0.30000      0.74000     Biso  1.000  Ce
   Ce2577   1.0    0.62000      0.30000      0.82000     Biso  1.000  Ce
   Ce2578   1.0    0.62000      0.30000      0.90000     Biso  1.000  Ce
   Ce2579   1.0    0.62000      0.34000      0.14000     Biso  1.000  Ce
   Ce2580   1.0    0.62000      0.34000      0.22000     Biso  1.000  Ce
   Ce2581   1.0    0.62000      0.34000      0.30000     Biso  1.000  Ce
   Ce2582   1.0    0.62000      0.34000      0.38000     Biso  1.000  Ce
   Ce2583   1.0    0.62000      0.34000      0.46000     Biso  1.000  Ce
   Ce2584   1.0    0.62000      0.34000      0.54000     Biso  1.000  Ce
   Ce2585   1.0    0.62000      0.34000      0.62000     Biso  1.000  Ce
   Ce2586   1.0    0.62000      0.34000      0.70000     Biso  1.000  Ce
   Ce2587   1.0    0.62000      0.34000      0.78000     Biso  1.000  Ce
   Ce2588   1.0    0.62000      0.34000      0.86000     Biso  1.000  Ce
   Ce2589   1.0    0.62000      0.38000      0.10000     Biso  1.000  Ce
   Ce2590   1.0    0.62000      0.38000      0.18000     Biso  1.000  Ce
   Ce2591   1.0    0.62000      0.38000      0.26000     Biso  1.000  Ce
   Ce2592   1.0    0.62000      0.38000      0.34000     Biso  1.000  Ce
   Ce2593   1.0    0.62000      0.38000      0.42000     Biso  1.000  Ce
   Ce2594   1.0    0.62000      0.38000      0.50000     Biso  1.000  Ce
   Ce2595   1.0    0.62000      0.38000      0.58000     Biso  1.000  Ce
   Ce2596   1.0    0.62000      0.38000      0.66000     Biso  1.000  Ce
   Ce2597   1.0    0.62000      0.38000      0.74000     Biso  1.000  Ce
   Ce2598   1.0    0.62000      0.38000      0.82000     Biso  1.000  Ce
   Ce2599   1.0    0.62000      0.38000      0.90000     Biso  1.000  Ce
   Ce2600   1.0    0.62000      0.42000      0.14000     Biso  1.000  Ce
   Ce2601   1.0    0.62000      0.42000      0.22000     Biso  1.000  Ce
   Ce2602   1.0    0.62000      0.42000      0.30000     Biso  1.000  Ce
   Ce2603   1.0    0.62000      0.42000      0.38000     Biso  1.000  Ce
   Ce2604   1.0    0.62000      0.42000      0.46000     Biso  1.000  Ce
   Ce2605   1.0    0.62000      0.42000      0.54000     Biso  1.000  Ce
   Ce2606   1.0    0.62000      0.42000      0.62000     Biso  1.000  Ce
   Ce2607   1.0    0.62000      0.42000      0.70000     Biso  1.000  Ce
   Ce2608   1.0    0.62000      0.42000      0.78000     Biso  1.000  Ce
   Ce2609   1.0    0.62000      0.42000      0.86000     Biso  1.000  Ce
   Ce2610   1.0    0.62000      0.46000      0.10000     Biso  1.000  Ce
   Ce2611   1.0    0.62000      0.46000      0.18000     Biso  1.000  Ce
   Ce2612   1.0    0.62000      0.46000      0.26000     Biso  1.000  Ce
   Ce2613   1.0    0.62000      0.46000      0.34000     Biso  1.000  Ce
   Ce2614   1.0    0.62000      0.46000      0.42000     Biso  1.000  Ce
   Ce2615   1.0    0.62000      0.46000      0.50000     Biso  1.000  Ce
   Ce2616   1.0    0.62000      0.46000      0.58000     Biso  1.000  Ce
   Ce2617   1.0    0.62000      0.46000      0.66000     Biso  1.000  Ce
   Ce2618   1.0    0.62000      0.46000      0.74000     Biso  1.000  Ce
   Ce2619   1.0    0.62000      0.46000      0.82000     Biso  1.000  Ce
   Ce2620   1.0    0.62000      0.46000      0.90000     Biso  1.000  Ce
   Ce2621   1.0    0.62000      0.50000      0.14000     Biso  1.000  Ce
   Ce2622   1.0    0.62000      0.50000      0.22000     Biso  1.000  Ce
   Ce2623   1.0    0.62000      0.50000      0.30000     Biso  1.000  Ce
   Ce2624   1.0    0.62000      0.50000      0.38000     Biso  1.000  Ce
   Ce2625   1.0    0.62000      0.50000      0.46000     Biso  1.000  Ce
   Ce2626   1.0    0.62000      0.50000      0.54000     Biso  1.000  Ce
   Ce2627   1.0    0.62000      0.50000      0.62000     Biso  1.000  Ce
   Ce2628   1.0    0.62000      0.50000      0.70000     Biso  1.000  Ce
   Ce2629   1.0    0.62000      0.50000      0.78000     Biso  1.000  Ce
   Ce2630   1.0    0.62000      0.50000      0.86000     Biso  1.000  Ce
   Ce2631   1.0    0.62000      0.54000      0.10000     Biso  1.000  Ce
   Ce2632   1.0    0.62000      0.54000      0.18000     Biso  1.000  Ce
   Ce2633   1.0    0.62000      0.54000      0.26000     Biso  1.000  Ce
   Ce2634   1.0    0.62000      0.54000      0.34000     Biso  1.000  Ce
   Ce2635   1.0    0.62000      0.54000      0.42000     Biso  1.000  Ce
   Ce2636   1.0    0.62000      0.54000      0.50000     Biso  1.000  Ce
   Ce2637   1.0    0.62000      0.54000      0.58000     Biso  1.000  Ce
   Ce2638   1.0    0.62000      0.54000      0.66000     Biso  1.000  Ce
   Ce2639   1.0    0.62000      0.54000      0.74000     Biso  1.000  Ce
   Ce2640   1.0    0.62000      0.54000      0.82000     Biso  1.000  Ce
   Ce2641   1.0    0.62000      0.54000      0.90000     Biso  1.000  Ce
   Ce2642   1.0    0.62000      0.58000      0.14000     Biso  1.000  Ce
   Ce2643   1.0    0.62000      0.58000      0.22000     Biso  1.000  Ce
   Ce2644   1.0    0.62000      0.58000      0.30000     Biso  1.000  Ce
   Ce2645   1.0    0.62000      0.58000      0.38000     Biso  1.000  Ce
   Ce2646   1.0    0.62000      0.58000      0.46000     Biso  1.000  Ce
   Ce2647   1.0    0.62000      0.58000      0.54000     Biso  1.000  Ce
   Ce2648   1.0    0.62000      0.58000      0.62000     Biso  1.000  Ce
   Ce2649   1.0    0.62000      0.58000      0.70000     Biso  1.000  Ce
   Ce2650   1.0    0.62000      0.58000      0.78000     Biso  1.000  Ce
   Ce2651   1.0    0.62000      0.58000      0.86000     Biso  1.000  Ce
   Ce2652   1.0    0.62000      0.62000      0.10000     Biso  1.000  Ce
   Ce2653   1.0    0.62000      0.62000      0.18000     Biso  1.000  Ce
   Ce2654   1.0    0.62000      0.62000      0.26000     Biso  1.000  Ce
   Ce2655   1.0    0.62000      0.62000      0.34000     Biso  1.000  Ce
   Ce2656   1.0    0.62000      0.62000      0.42000     Biso  1.000  Ce
   Ce2657   1.0    0.62000      0.62000      0.50000     Biso  1.000  Ce
   Ce2658   1.0    0.62000      0.62000      0.58000     Biso  1.000  Ce
   Ce2659   1.0    0.62000      0.62000      0.66000     Biso  1.000  Ce
   Ce2660   1.0    0.62000      0.62000      0.74000     Biso  1.000  Ce
   Ce2661   1.0    0.62000      0.62000      0.82000     Biso  1.000  Ce
   Ce2662   1.0    0.62000      0.62000      0.90000     Biso  1.000  Ce
   Ce2663   1.0    0.62000      0.66000      0.14000     Biso  1.000  Ce
   Ce2664   1.0    0.62000      0.66000      0.22000     Biso  1.000  Ce
   Ce2665   1.0    0.62000      0.66000      0.30000     Biso  1.000  Ce
   Ce2666   1.0    0.62000      0.66000      0.38000     Biso  1.000  Ce
   Ce2667   1.0    0.62000      0.66000      0.46000     Biso  1.000  Ce
   Ce2668   1.0    0.62000      0.66000      0.54000     Biso  1.000  Ce
   Ce2669   1.0    0.62000      0.66000      0.62000     Biso  1.000  Ce
   Ce2670   1.0    0.62000      0.66000      0.70000     Biso  1.000  Ce
   Ce2671   1.0    0.62000      0.66000      0.78000     Biso  1.000  Ce
   Ce2672   1.0    0.62000      0.66000      0.86000     Biso  1.000  Ce
   Ce2673   1.0    0.62000      0.70000      0.10000     Biso  1.000  Ce
   Ce2674   1.0    0.62000      0.70000      0.18000     Biso  1.000  Ce
   Ce2675   1.0    0.62000      0.70000      0.26000     Biso  1.000  Ce
   Ce2676   1.0    0.62000      0.70000      0.34000     Biso  1.000  Ce
   Ce2677   1.0    0.62000      0.70000      0.42000     Biso  1.000  Ce
   Ce2678   1.0    0.62000      0.70000      0.50000     Biso  1.000  Ce
   Ce2679   1.0    0.62000      0.70000      0.58000     Biso  1.000  Ce
   Ce2680   1.0    0.62000      0.70000      0.66000     Biso  1.000  Ce
   Ce2681   1.0    0.62000      0.70000      0.74000     Biso  1.000  Ce
   Ce2682   1.0    0.62000      0.70000      0.82000     Biso  1.000  Ce
   Ce2683   1.0    0.62000      0.70000      0.90000     Biso  1.000  Ce
   Ce2684   1.0    0.62000      0.74000      0.14000     Biso  1.000  Ce
   Ce2685   1.0    0.62000      0.74000      0.22000     Biso  1.000  Ce
   Ce2686   1.0    0.62000      0.74000      0.30000     Biso  1.000  Ce
   Ce2687   1.0    0.62000      0.74000      0.38000     Biso  1.000  Ce
   Ce2688   1.0    0.62000      0.74000      0.46000     Biso  1.000  Ce
   Ce2689   1.0    0.62000      0.74000      0.54000     Biso  1.000  Ce
   Ce2690   1.0    0.62000      0.74000      0.62000     Biso  1.000  Ce
   Ce2691   1.0    0.62000      0.74000      0.70000     Biso  1.000  Ce
   Ce2692   1.0    0.62000      0.74000      0.78000     Biso  1.000  Ce
   Ce2693   1.0    0.62000      0.74000      0.86000     Biso  1.000  Ce
   Ce2694   1.0    0.62000      0.78000      0.10000     Biso  1.000  Ce
   Ce2695   1.0    0.62000      0.78000      0.18000     Biso  1.000  Ce
   Ce2696   1.0    0.62000      0.78000      0.26000     Biso  1.000  Ce
   Ce2697   1.0    0.62000      0.78000      0.34000     Biso  1.000  Ce
   Ce2698   1.0    0.62000      0.78000      0.42000     Biso  1.000  Ce
   Ce2699   1.0    0.62000      0.78000      0.50000     Biso  1.000  Ce
   Ce2700   1.0    0.62000      0.78000      0.58000     Biso  1.000  Ce
   Ce2701   1.0    0.62000      0.78000      0.66000     Biso  1.000  Ce
   Ce2702   1.0    0.62000      0.78000      0.74000     Biso  1.000  Ce
   Ce2703   1.0    0.62000      0.78000      0.82000     Biso  1.000  Ce
   Ce2704   1.0    0.62000      0.78000      0.90000     Biso  1.000  Ce
   Ce2705   1.0    0.62000      0.82000      0.14000     Biso  1.000  Ce
   Ce2706   1.0    0.62000      0.82000      0.22000     Biso  1.000  Ce
   Ce2707   1.0    0.62000      0.82000      0.30000     Biso  1.000  Ce
   Ce2708   1.0    0.62000      0.82000      0.38000     Biso  1.000  Ce
   Ce2709   1.0    0.62000      0.82000      0.46000     Biso  1.000  Ce
   Ce2710   1.0    0.62000      0.82000      0.54000     Biso  1.000  Ce
   Ce2711   1.0    0.62000      0.82000      0.62000     Biso  1.000  Ce
   Ce2712   1.0    0.62000      0.82000      0.70000     Biso  1.000  Ce
   Ce2713   1.0    0.62000      0.82000      0.78000     Biso  1.000  Ce
   Ce2714   1.0    0.62000      0.82000      0.86000     Biso  1.000  Ce
   Ce2715   1.0    0.62000      0.86000      0.18000     Biso  1.000  Ce
   Ce2716   1.0    0.62000      0.86000      0.26000     Biso  1.000  Ce
   Ce2717   1.0    0.62000      0.86000      0.34000     Biso  1.000  Ce
   Ce2718   1.0    0.62000      0.86000      0.42000     Biso  1.000  Ce
   Ce2719   1.0    0.62000      0.86000      0.50000     Biso  1.000  Ce
   Ce2720   1.0    0.62000      0.86000      0.58000     Biso  1.000  Ce
   Ce2721   1.0    0.62000      0.86000      0.66000     Biso  1.000  Ce
   Ce2722   1.0    0.62000      0.86000      0.74000     Biso  1.000  Ce
   Ce2723   1.0    0.62000      0.86000      0.82000     Biso  1.000  Ce
   Ce2724   1.0    0.62000      0.90000      0.22000     Biso  1.000  Ce
   Ce2725   1.0    0.62000      0.90000      0.30000     Biso  1.000  Ce
   Ce2726   1.0    0.62000      0.90000      0.38000     Biso  1.000  Ce
   Ce2727   1.0    0.62000      0.90000      0.46000     Biso  1.000  Ce
   Ce2728   1.0    0.62000      0.90000      0.54000     Biso  1.000  Ce
   Ce2729   1.0    0.62000      0.90000      0.62000     Biso  1.000  Ce
   Ce2730   1.0    0.62000      0.90000      0.70000     Biso  1.000  Ce
   Ce2731   1.0    0.62000      0.90000      0.78000     Biso  1.000  Ce
   Ce2732   1.0    0.66000      0.10000      0.26000     Biso  1.000  Ce
   Ce2733   1.0    0.66000      0.10000      0.34000     Biso  1.000  Ce
   Ce2734   1.0    0.66000      0.10000      0.42000     Biso  1.000  Ce
   Ce2735   1.0    0.66000      0.10000      0.50000     Biso  1.000  Ce
   Ce2736   1.0    0.66000      0.10000      0.58000     Biso  1.000  Ce
   Ce2737   1.0    0.66000      0.10000      0.66000     Biso  1.000  Ce
   Ce2738   1.0    0.66000      0.10000      0.74000     Biso  1.000  Ce
   Ce2739   1.0    0.66000      0.14000      0.22000     Biso  1.000  Ce
   Ce2740   1.0    0.66000      0.14000      0.30000     Biso  1.000  Ce
   Ce2741   1.0    0.66000      0.14000      0.38000     Biso  1.000  Ce
   Ce2742   1.0    0.66000      0.14000      0.46000     Biso  1.000  Ce
   Ce2743   1.0    0.66000      0.14000      0.54000     Biso  1.000  Ce
   Ce2744   1.0    0.66000      0.14000      0.62000     Biso  1.000  Ce
   Ce2745   1.0    0.66000      0.14000      0.70000     Biso  1.000  Ce
   Ce2746   1.0    0.66000      0.14000      0.78000     Biso  1.000  Ce
   Ce2747   1.0    0.66000      0.18000      0.18000     Biso  1.000  Ce
   Ce2748   1.0    0.66000      0.18000      0.26000     Biso  1.000  Ce
   Ce2749   1.0    0.66000      0.18000      0.34000     Biso  1.000  Ce
   Ce2750   1.0    0.66000      0.18000      0.42000     Biso  1.000  Ce
   Ce2751   1.0    0.66000      0.18000      0.50000     Biso  1.000  Ce
   Ce2752   1.0    0.66000      0.18000      0.58000     Biso  1.000  Ce
   Ce2753   1.0    0.66000      0.18000      0.66000     Biso  1.000  Ce
   Ce2754   1.0    0.66000      0.18000      0.74000     Biso  1.000  Ce
   Ce2755   1.0    0.66000      0.18000      0.82000     Biso  1.000  Ce
   Ce2756   1.0    0.66000      0.22000      0.14000     Biso  1.000  Ce
   Ce2757   1.0    0.66000      0.22000      0.22000     Biso  1.000  Ce
   Ce2758   1.0    0.66000      0.22000      0.30000     Biso  1.000  Ce
   Ce2759   1.0    0.66000      0.22000      0.38000     Biso  1.000  Ce
   Ce2760   1.0    0.66000      0.22000      0.46000     Biso  1.000  Ce
   Ce2761   1.0    0.66000      0.22000      0.54000     Biso  1.000  Ce
   Ce2762   1.0    0.66000      0.22000      0.62000     Biso  1.000  Ce
   Ce2763   1.0    0.66000      0.22000      0.70000     Biso  1.000  Ce
   Ce2764   1.0    0.66000      0.22000      0.78000     Biso  1.000  Ce
   Ce2765   1.0    0.66000      0.22000      0.86000     Biso  1.000  Ce
   Ce2766   1.0    0.66000      0.26000      0.10000     Biso  1.000  Ce
   Ce2767   1.0    0.66000      0.26000      0.18000     Biso  1.000  Ce
   Ce2768   1.0    0.66000      0.26000      0.26000     Biso  1.000  Ce
   Ce2769   1.0    0.66000      0.26000      0.34000     Biso  1.000  Ce
   Ce2770   1.0    0.66000      0.26000      0.42000     Biso  1.000  Ce
   Ce2771   1.0    0.66000      0.26000      0.50000     Biso  1.000  Ce
   Ce2772   1.0    0.66000      0.26000      0.58000     Biso  1.000  Ce
   Ce2773   1.0    0.66000      0.26000      0.66000     Biso  1.000  Ce
   Ce2774   1.0    0.66000      0.26000      0.74000     Biso  1.000  Ce
   Ce2775   1.0    0.66000      0.26000      0.82000     Biso  1.000  Ce
   Ce2776   1.0    0.66000      0.26000      0.90000     Biso  1.000  Ce
   Ce2777   1.0    0.66000      0.30000      0.14000     Biso  1.000  Ce
   Ce2778   1.0    0.66000      0.30000      0.22000     Biso  1.000  Ce
   Ce2779   1.0    0.66000      0.30000      0.30000     Biso  1.000  Ce
   Ce2780   1.0    0.66000      0.30000      0.38000     Biso  1.000  Ce
   Ce2781   1.0    0.66000      0.30000      0.46000     Biso  1.000  Ce
   Ce2782   1.0    0.66000      0.30000      0.54000     Biso  1.000  Ce
   Ce2783   1.0    0.66000      0.30000      0.62000     Biso  1.000  Ce
   Ce2784   1.0    0.66000      0.30000      0.70000     Biso  1.000  Ce
   Ce2785   1.0    0.66000      0.30000      0.78000     Biso  1.000  Ce
   Ce2786   1.0    0.66000      0.30000      0.86000     Biso  1.000  Ce
   Ce2787   1.0    0.66000      0.34000      0.10000     Biso  1.000  Ce
   Ce2788   1.0    0.66000      0.34000      0.18000     Biso  1.000  Ce
   Ce2789   1.0    0.66000      0.34000      0.26000     Biso  1.000  Ce
   Ce2790   1.0    0.66000      0.34000      0.34000     Biso  1.000  Ce
   Ce2791   1.0    0.66000      0.34000      0.42000     Biso  1.000  Ce
   Ce2792   1.0    0.66000      0.34000      0.50000     Biso  1.000  Ce
   Ce2793   1.0    0.66000      0.34000      0.58000     Biso  1.000  Ce
   Ce2794   1.0    0.66000      0.34000      0.66000     Biso  1.000  Ce
   Ce2795   1.0    0.66000      0.34000      0.74000     Biso  1.000  Ce
   Ce2796   1.0    0.66000      0.34000      0.82000     Biso  1.000  Ce
   Ce2797   1.0    0.66000      0.34000      0.90000     Biso  1.000  Ce
   Ce2798   1.0    0.66000      0.38000      0.14000     Biso  1.000  Ce
   Ce2799   1.0    0.66000      0.38000      0.22000     Biso  1.000  Ce
   Ce2800   1.0    0.66000      0.38000      0.30000     Biso  1.000  Ce
   Ce2801   1.0    0.66000      0.38000      0.38000     Biso  1.000  Ce
   Ce2802   1.0    0.66000      0.38000      0.46000     Biso  1.000  Ce
   Ce2803   1.0    0.66000      0.38000      0.54000     Biso  1.000  Ce
   Ce2804   1.0    0.66000      0.38000      0.62000     Biso  1.000  Ce
   Ce2805   1.0    0.66000      0.38000      0.70000     Biso  1.000  Ce
   Ce2806   1.0    0.66000      0.38000      0.78000     Biso  1.000  Ce
   Ce2807   1.0    0.66000      0.38000      0.86000     Biso  1.000  Ce
   Ce2808   1.0    0.66000      0.42000      0.10000     Biso  1.000  Ce
   Ce2809   1.0    0.66000      0.42000      0.18000     Biso  1.000  Ce
   Ce2810   1.0    0.66000      0.42000      0.26000     Biso  1.000  Ce
   Ce2811   1.0    0.66000      0.42000      0.34000     Biso  1.000  Ce
   Ce2812   1.0    0.66000      0.42000      0.42000     Biso  1.000  Ce
   Ce2813   1.0    0.66000      0.42000      0.50000     Biso  1.000  Ce
   Ce2814   1.0    0.66000      0.42000      0.58000     Biso  1.000  Ce
   Ce2815   1.0    0.66000      0.42000      0.66000     Biso  1.000  Ce
   Ce2816   1.0    0.66000      0.42000      0.74000     Biso  1.000  Ce
   Ce2817   1.0    0.66000      0.42000      0.82000     Biso  1.000  Ce
   Ce2818   1.0    0.66000      0.42000      0.90000     Biso  1.000  Ce
   Ce2819   1.0    0.66000      0.46000      0.14000     Biso  1.000  Ce
   Ce2820   1.0    0.66000      0.46000      0.22000     Biso  1.000  Ce
   Ce2821   1.0    0.66000      0.46000      0.30000     Biso  1.000  Ce
   Ce2822   1.0    0.66000      0.46000      0.38000     Biso  1.000  Ce
   Ce2823   1.0    0.66000      0.46000      0.46000     Biso  1.000  Ce
   Ce2824   1.0    0.66000      0.46000      0.54000     Biso  1.000  Ce
   Ce2825   1.0    0.66000      0.46000      0.62000     Biso  1.000  Ce
   Ce2826   1.0    0.66000      0.46000      0.70000     Biso  1.000  Ce
   Ce2827   1.0    0.66000      0.46000      0.78000     Biso  1.000  Ce
   Ce2828   1.0    0.66000      0.46000      0.86000     Biso  1.000  Ce
   Ce2829   1.0    0.66000      0.50000      0.10000     Biso  1.000  Ce
   Ce2830   1.0    0.66000      0.50000      0.18000     Biso  1.000  Ce
   Ce2831   1.0    0.66000      0.50000      0.26000     Biso  1.000  Ce
   Ce2832   1.0    0.66000      0.50000      0.34000     Biso  1.000  Ce
   Ce2833   1.0    0.66000      0.50000      0.42000     Biso  1.000  Ce
   Ce2834   1.0    0.66000      0.50000      0.50000     Biso  1.000  Ce
   Ce2835   1.0    0.66000      0.50000      0.58000     Biso  1.000  Ce
   Ce2836   1.0    0.66000      0.50000      0.66000     Biso  1.000  Ce
   Ce2837   1.0    0.66000      0.50000      0.74000     Biso  1.000  Ce
   Ce2838   1.0    0.66000      0.50000      0.82000     Biso  1.000  Ce
   Ce2839   1.0    0.66000      0.50000      0.90000     Biso  1.000  Ce
   Ce2840   1.0    0.66000      0.54000      0.14000     Biso  1.000  Ce
   Ce2841   1.0    0.66000      0.54000      0.22000     Biso  1.000  Ce
   Ce2842   1.0    0.66000      0.54000      0.30000     Biso  1.000  Ce
   Ce2843   1.0    0.66000      0.54000      0.38000     Biso  1.000  Ce
   Ce2844   1.0    0.66000      0.54000      0.46000     Biso  1.000  Ce
   Ce2845   1.0    0.66000      0.54000      0.54000     Biso  1.000  Ce
   Ce2846   1.0    0.66000      0.54000      0.62000     Biso  1.000  Ce
   Ce2847   1.0    0.66000      0.54000      0.70000     Biso  1.000  Ce
   Ce2848   1.0    0.66000      0.54000      0.78000     Biso  1.000  Ce
   Ce2849   1.0    0.66000      0.54000      0.86000     Biso  1.000  Ce
   Ce2850   1.0    0.66000      0.58000      0.10000     Biso  1.000  Ce
   Ce2851   1.0    0.66000      0.58000      0.18000     Biso  1.000  Ce
   Ce2852   1.0    0.66000      0.58000      0.26000     Biso  1.000  Ce
   Ce2853   1.0    0.66000      0.58000      0.34000     Biso  1.000  Ce
   Ce2854   1.0    0.66000      0.58000      0.42000     Biso  1.000  Ce
   Ce2855   1.0    0.66000      0.58000      0.50000     Biso  1.000  Ce
   Ce2856   1.0    0.66000      0.58000      0.58000     Biso  1.000  Ce
   Ce2857   1.0    0.66000      0.58000      0.66000     Biso  1.000  Ce
   Ce2858   1.0    0.66000      0.58000      0.74000     Biso  1.000  Ce
   Ce2859   1.0    0.66000      0.58000      0.82000     Biso  1.000  Ce
   Ce2860   1.0    0.66000      0.58000      0.90000     Biso  1.000  Ce
   Ce2861   1.0    0.66000      0.62000      0.14000     Biso  1.000  Ce
   Ce2862   1.0    0.66000      0.62000      0.22000     Biso  1.000  Ce
   Ce2863   1.0    0.66000      0.62000      0.30000     Biso  1.000  Ce
   Ce2864   1.0    0.66000      0.62000      0.38000     Biso  1.000  Ce
   Ce2865   1.0    0.66000      0.62000      0.46000     Biso  1.000  Ce
   Ce2866   1.0    0.66000      0.62000      0.54000     Biso  1.000  Ce
   Ce2867   1.0    0.66000      0.62000      0.62000     Biso  1.000  Ce
   Ce2868   1.0    0.66000      0.62000      0.70000     Biso  1.000  Ce
   Ce2869   1.0    0.66000      0.62000      0.78000     Biso  1.000  Ce
   Ce2870   1.0    0.66000      0.62000      0.86000     Biso  1.000  Ce
   Ce2871   1.0    0.66000      0.66000      0.10000     Biso  1.000  Ce
   Ce2872   1.0    0.66000      0.66000      0.18000     Biso  1.000  Ce
   Ce2873   1.0    0.66000      0.66000      0.26000     Biso  1.000  Ce
   Ce2874   1.0    0.66000      0.66000      0.34000     Biso  1.000  Ce
   Ce2875   1.0    0.66000      0.66000      0.42000     Biso  1.000  Ce
   Ce2876   1.0    0.66000      0.66000      0.50000     Biso  1.000  Ce
   Ce2877   1.0    0.66000      0.66000      0.58000     Biso  1.000  Ce
   Ce2878   1.0    0.66000      0.66000      0.66000     Biso  1.000  Ce
   Ce2879   1.0    0.66000      0.66000      0.74000     Biso  1.000  Ce
   Ce2880   1.0    0.66000      0.66000      0.82000     Biso  1.000  Ce
   Ce2881   1.0    0.66000      0.66000      0.90000     Biso  1.000  Ce
   Ce2882   1.0    0.66000      0.70000      0.14000     Biso  1.000  Ce
   Ce2883   1.0    0.66000      0.70000      0.22000     Biso  1.000  Ce
   Ce2884   1.0    0.66000      0.70000      0.30000     Biso  1.000  Ce
   Ce2885   1.0    0.66000      0.70000      0.38000     Biso  1.000  Ce
   Ce2886   1.0    0.66000      0.70000      0.46000     Biso  1.000  Ce
   Ce2887   1.0    0.66000      0.70000      0.54000     Biso  1.000  Ce
   Ce2888   1.0    0.66000      0.70000      0.62000     Biso  1.000  Ce
   Ce2889   1.0    0.66000      0.70000      0.70000     Biso  1.000  Ce
   Ce2890   1.0    0.66000      0.70000      0.78000     Biso  1.000  Ce
   Ce2891   1.0    0.66000      0.70000      0.86000     Biso  1.000  Ce
   Ce2892   1.0    0.66000      0.74000      0.10000     Biso  1.000  Ce
   Ce2893   1.0    0.66000      0.74000      0.18000     Biso  1.000  Ce
   Ce2894   1.0    0.66000      0.74000      0.26000     Biso  1.000  Ce
   Ce2895   1.0    0.66000      0.74000      0.34000     Biso  1.000  Ce
   Ce2896   1.0    0.66000      0.74000      0.42000     Biso  1.000  Ce
   Ce2897   1.0    0.66000      0.74000      0.50000     Biso  1.000  Ce
   Ce2898   1.0    0.66000      0.74000      0.58000     Biso  1.000  Ce
   Ce2899   1.0    0.66000      0.74000      0.66000     Biso  1.000  Ce
   Ce2900   1.0    0.66000      0.74000      0.74000     Biso  1.000  Ce
   Ce2901   1.0    0.66000      0.74000      0.82000     Biso  1.000  Ce
   Ce2902   1.0    0.66000      0.74000      0.90000     Biso  1.000  Ce
   Ce2903   1.0    0.66000      0.78000      0.14000     Biso  1.000  Ce
   Ce2904   1.0    0.66000      0.78000      0.22000     Biso  1.000  Ce
   Ce2905   1.0    0.66000      0.78000      0.30000     Biso  1.000  Ce
   Ce2906   1.0    0.66000      0.78000      0.38000     Biso  1.000  Ce
   Ce2907   1.0    0.66000      0.78000      0.46000     Biso  1.000  Ce
   Ce2908   1.0    0.66000      0.78000      0.54000     Biso  1.000  Ce
   Ce2909   1.0    0.66000      0.78000      0.62000     Biso  1.000  Ce
   Ce2910   1.0    0.66000      0.78000      0.70000     Biso  1.000  Ce
   Ce2911   1.0    0.66000      0.78000      0.78000     Biso  1.000  Ce
   Ce2912   1.0    0.66000      0.78000      0.86000     Biso  1.000  Ce
   Ce2913   1.0    0.66000      0.82000      0.18000     Biso  1.000  Ce
   Ce2914   1.0    0.66000      0.82000      0.26000     Biso  1.000  Ce
   Ce2915   1.0    0.66000      0.82000      0.34000     Biso  1.000  Ce
   Ce2916   1.0    0.66000      0.82000      0.42000     Biso  1.000  Ce
   Ce2917   1.0    0.66000      0.82000      0.50000     Biso  1.000  Ce
   Ce2918   1.0    0.66000      0.82000      0.58000     Biso  1.000  Ce
   Ce2919   1.0    0.66000      0.82000      0.66000     Biso  1.000  Ce
   Ce2920   1.0    0.66000      0.82000      0.74000     Biso  1.000  Ce
   Ce2921   1.0    0.66000      0.82000      0.82000     Biso  1.000  Ce
   Ce2922   1.0    0.66000      0.86000      0.22000     Biso  1.000  Ce
   Ce2923   1.0    0.66000      0.86000      0.30000     Biso  1.000  Ce
   Ce2924   1.0    0.66000      0.86000      0.38000     Biso  1.000  Ce
   Ce2925   1.0    0.66000      0.86000      0.46000     Biso  1.000  Ce
   Ce2926   1.0    0.66000      0.86000      0.54000     Biso  1.000  Ce
   Ce2927   1.0    0.66000      0.86000      0.62000     Biso  1.000  Ce
   Ce2928   1.0    0.66000      0.86000      0.70000     Biso  1.000  Ce
   Ce2929   1.0    0.66000      0.86000      0.78000     Biso  1.000  Ce
   Ce2930   1.0    0.66000      0.90000      0.26000     Biso  1.000  Ce
   Ce2931   1.0    0.66000      0.90000      0.34000     Biso  1.000  Ce
   Ce2932   1.0    0.66000      0.90000      0.42000     Biso  1.000  Ce
   Ce2933   1.0    0.66000      0.90000      0.50000     Biso  1.000  Ce
   Ce2934   1.0    0.66000      0.90000      0.58000     Biso  1.000  Ce
   Ce2935   1.0    0.66000      0.90000      0.66000     Biso  1.000  Ce
   Ce2936   1.0    0.66000      0.90000      0.74000     Biso  1.000  Ce
   Ce2937   1.0    0.70000      0.10000      0.22000     Biso  1.000  Ce
   Ce2938   1.0    0.70000      0.10000      0.30000     Biso  1.000  Ce
   Ce2939   1.0    0.70000      0.10000      0.38000     Biso  1.000  Ce
   Ce2940   1.0    0.70000      0.10000      0.46000     Biso  1.000  Ce
   Ce2941   1.0    0.70000      0.10000      0.54000     Biso  1.000  Ce
   Ce2942   1.0    0.70000      0.10000      0.62000     Biso  1.000  Ce
   Ce2943   1.0    0.70000      0.10000      0.70000     Biso  1.000  Ce
   Ce2944   1.0    0.70000      0.10000      0.78000     Biso  1.000  Ce
   Ce2945   1.0    0.70000      0.14000      0.18000     Biso  1.000  Ce
   Ce2946   1.0    0.70000      0.14000      0.26000     Biso  1.000  Ce
   Ce2947   1.0    0.70000      0.14000      0.34000     Biso  1.000  Ce
   Ce2948   1.0    0.70000      0.14000      0.42000     Biso  1.000  Ce
   Ce2949   1.0    0.70000      0.14000      0.50000     Biso  1.000  Ce
   Ce2950   1.0    0.70000      0.14000      0.58000     Biso  1.000  Ce
   Ce2951   1.0    0.70000      0.14000      0.66000     Biso  1.000  Ce
   Ce2952   1.0    0.70000      0.14000      0.74000     Biso  1.000  Ce
   Ce2953   1.0    0.70000      0.14000      0.82000     Biso  1.000  Ce
   Ce2954   1.0    0.70000      0.18000      0.14000     Biso  1.000  Ce
   Ce2955   1.0    0.70000      0.18000      0.22000     Biso  1.000  Ce
   Ce2956   1.0    0.70000      0.18000      0.30000     Biso  1.000  Ce
   Ce2957   1.0    0.70000      0.18000      0.38000     Biso  1.000  Ce
   Ce2958   1.0    0.70000      0.18000      0.46000     Biso  1.000  Ce
   Ce2959   1.0    0.70000      0.18000      0.54000     Biso  1.000  Ce
   Ce2960   1.0    0.70000      0.18000      0.62000     Biso  1.000  Ce
   Ce2961   1.0    0.70000      0.18000      0.70000     Biso  1.000  Ce
   Ce2962   1.0    0.70000      0.18000      0.78000     Biso  1.000  Ce
   Ce2963   1.0    0.70000      0.18000      0.86000     Biso  1.000  Ce
   Ce2964   1.0    0.70000      0.22000      0.10000     Biso  1.000  Ce
   Ce2965   1.0    0.70000      0.22000      0.18000     Biso  1.000  Ce
   Ce2966   1.0    0.70000      0.22000      0.26000     Biso  1.000  Ce
   Ce2967   1.0    0.70000      0.22000      0.34000     Biso  1.000  Ce
   Ce2968   1.0    0.70000      0.22000      0.42000     Biso  1.000  Ce
   Ce2969   1.0    0.70000      0.22000      0.50000     Biso  1.000  Ce
   Ce2970   1.0    0.70000      0.22000      0.58000     Biso  1.000  Ce
   Ce2971   1.0    0.70000      0.22000      0.66000     Biso  1.000  Ce
   Ce2972   1.0    0.70000      0.22000      0.74000     Biso  1.000  Ce
   Ce2973   1.0    0.70000      0.22000      0.82000     Biso  1.000  Ce
   Ce2974   1.0    0.70000      0.22000      0.90000     Biso  1.000  Ce
   Ce2975   1.0    0.70000      0.26000      0.14000     Biso  1.000  Ce
   Ce2976   1.0    0.70000      0.26000      0.22000     Biso  1.000  Ce
   Ce2977   1.0    0.70000      0.26000      0.30000     Biso  1.000  Ce
   Ce2978   1.0    0.70000      0.26000      0.38000     Biso  1.000  Ce
   Ce2979   1.0    0.70000      0.26000      0.46000     Biso  1.000  Ce
   Ce2980   1.0    0.70000      0.26000      0.54000     Biso  1.000  Ce
   Ce2981   1.0    0.70000      0.26000      0.62000     Biso  1.000  Ce
   Ce2982   1.0    0.70000      0.26000      0.70000     Biso  1.000  Ce
   Ce2983   1.0    0.70000      0.26000      0.78000     Biso  1.000  Ce
   Ce2984   1.0    0.70000      0.26000      0.86000     Biso  1.000  Ce
   Ce2985   1.0    0.70000      0.30000      0.10000     Biso  1.000  Ce
   Ce2986   1.0    0.70000      0.30000      0.18000     Biso  1.000  Ce
   Ce2987   1.0    0.70000      0.30000      0.26000     Biso  1.000  Ce
   Ce2988   1.0    0.70000      0.30000      0.34000     Biso  1.000  Ce
   Ce2989   1.0    0.70000      0.30000      0.42000     Biso  1.000  Ce
   Ce2990   1.0    0.70000      0.30000      0.50000     Biso  1.000  Ce
   Ce2991   1.0    0.70000      0.30000      0.58000     Biso  1.000  Ce
   Ce2992   1.0    0.70000      0.30000      0.66000     Biso  1.000  Ce
   Ce2993   1.0    0.70000      0.30000      0.74000     Biso  1.000  Ce
   Ce2994   1.0    0.70000      0.30000      0.82000     Biso  1.000  Ce
   Ce2995   1.0    0.70000      0.30000      0.90000     Biso  1.000  Ce
   Ce2996   1.0    0.70000      0.34000      0.14000     Biso  1.000  Ce
   Ce2997   1.0    0.70000      0.34000      0.22000     Biso  1.000  Ce
   Ce2998   1.0    0.70000      0.34000      0.30000     Biso  1.000  Ce
   Ce2999   1.0    0.70000      0.34000      0.38000     Biso  1.000  Ce
   Ce3000   1.0    0.70000      0.34000      0.46000     Biso  1.000  Ce
   Ce3001   1.0    0.70000      0.34000      0.54000     Biso  1.000  Ce
   Ce3002   1.0    0.70000      0.34000      0.62000     Biso  1.000  Ce
   Ce3003   1.0    0.70000      0.34000      0.70000     Biso  1.000  Ce
   Ce3004   1.0    0.70000      0.34000      0.78000     Biso  1.000  Ce
   Ce3005   1.0    0.70000      0.34000      0.86000     Biso  1.000  Ce
   Ce3006   1.0    0.70000      0.38000      0.10000     Biso  1.000  Ce
   Ce3007   1.0    0.70000      0.38000      0.18000     Biso  1.000  Ce
   Ce3008   1.0    0.70000      0.38000      0.26000     Biso  1.000  Ce
   Ce3009   1.0    0.70000      0.38000      0.34000     Biso  1.000  Ce
   Ce3010   1.0    0.70000      0.38000      0.42000     Biso  1.000  Ce
   Ce3011   1.0    0.70000      0.38000      0.50000     Biso  1.000  Ce
   Ce3012   1.0    0.70000      0.38000      0.58000     Biso  1.000  Ce
   Ce3013   1.0    0.70000      0.38000      0.66000     Biso  1.000  Ce
   Ce3014   1.0    0.70000      0.38000      0.74000     Biso  1.000  Ce
   Ce3015   1.0    0.70000      0.38000      0.82000     Biso  1.000  Ce
   Ce3016   1.0    0.70000      0.38000      0.90000     Biso  1.000  Ce
   Ce3017   1.0    0.70000      0.42000      0.14000     Biso  1.000  Ce
   Ce3018   1.0    0.70000      0.42000      0.22000     Biso  1.000  Ce
   Ce3019   1.0    0.70000      0.42000      0.30000     Biso  1.000  Ce
   Ce3020   1.0    0.70000      0.42000      0.38000     Biso  1.000  Ce
   Ce3021   1.0    0.70000      0.42000      0.46000     Biso  1.000  Ce
   Ce3022   1.0    0.70000      0.42000      0.54000     Biso  1.000  Ce
   Ce3023   1.0    0.70000      0.42000      0.62000     Biso  1.000  Ce
   Ce3024   1.0    0.70000      0.42000      0.70000     Biso  1.000  Ce
   Ce3025   1.0    0.70000      0.42000      0.78000     Biso  1.000  Ce
   Ce3026   1.0    0.70000      0.42000      0.86000     Biso  1.000  Ce
   Ce3027   1.0    0.70000      0.46000      0.10000     Biso  1.000  Ce
   Ce3028   1.0    0.70000      0.46000      0.18000     Biso  1.000  Ce
   Ce3029   1.0    0.70000      0.46000      0.26000     Biso  1.000  Ce
   Ce3030   1.0    0.70000      0.46000      0.34000     Biso  1.000  Ce
   Ce3031   1.0    0.70000      0.46000      0.42000     Biso  1.000  Ce
   Ce3032   1.0    0.70000      0.46000      0.50000     Biso  1.000  Ce
   Ce3033   1.0    0.70000      0.46000      0.58000     Biso  1.000  Ce
   Ce3034   1.0    0.70000      0.46000      0.66000     Biso  1.000  Ce
   Ce3035   1.0    0.70000      0.46000      0.74000     Biso  1.000  Ce
   Ce3036   1.0    0.70000      0.46000      0.82000     Biso  1.000  Ce
   Ce3037   1.0    0.70000      0.46000      0.90000     Biso  1.000  Ce
   Ce3038   1.0    0.70000      0.50000      0.14000     Biso  1.000  Ce
   Ce3039   1.0    0.70000      0.50000      0.22000     Biso  1.000  Ce
   Ce3040   1.0    0.70000      0.50000      0.30000     Biso  1.000  Ce
   Ce3041   1.0    0.70000      0.50000      0.38000     Biso  1.000  Ce
   Ce3042   1.0    0.70000      0.50000      0.46000     Biso  1.000  Ce
   Ce3043   1.0    0.70000      0.50000      0.54000     Biso  1.000  Ce
   Ce3044   1.0    0.70000      0.50000      0.62000     Biso  1.000  Ce
   Ce3045   1.0    0.70000      0.50000      0.70000     Biso  1.000  Ce
   Ce3046   1.0    0.70000      0.50000      0.78000     Biso  1.000  Ce
   Ce3047   1.0    0.70000      0.50000      0.86000     Biso  1.000  Ce
   Ce3048   1.0    0.70000      0.54000      0.10000     Biso  1.000  Ce
   Ce3049   1.0    0.70000      0.54000      0.18000     Biso  1.000  Ce
   Ce3050   1.0    0.70000      0.54000      0.26000     Biso  1.000  Ce
   Ce3051   1.0    0.70000      0.54000      0.34000     Biso  1.000  Ce
   Ce3052   1.0    0.70000      0.54000      0.42000     Biso  1.000  Ce
   Ce3053   1.0    0.70000      0.54000      0.50000     Biso  1.000  Ce
   Ce3054   1.0    0.70000      0.54000      0.58000     Biso  1.000  Ce
   Ce3055   1.0    0.70000      0.54000      0.66000     Biso  1.000  Ce
   Ce3056   1.0    0.70000      0.54000      0.74000     Biso  1.000  Ce
   Ce3057   1.0    0.70000      0.54000      0.82000     Biso  1.000  Ce
   Ce3058   1.0    0.70000      0.54000      0.90000     Biso  1.000  Ce
   Ce3059   1.0    0.70000      0.58000      0.14000     Biso  1.000  Ce
   Ce3060   1.0    0.70000      0.58000      0.22000     Biso  1.000  Ce
   Ce3061   1.0    0.70000      0.58000      0.30000     Biso  1.000  Ce
   Ce3062   1.0    0.70000      0.58000      0.38000     Biso  1.000  Ce
   Ce3063   1.0    0.70000      0.58000      0.46000     Biso  1.000  Ce
   Ce3064   1.0    0.70000      0.58000      0.54000     Biso  1.000  Ce
   Ce3065   1.0    0.70000      0.58000      0.62000     Biso  1.000  Ce
   Ce3066   1.0    0.70000      0.58000      0.70000     Biso  1.000  Ce
   Ce3067   1.0    0.70000      0.58000      0.78000     Biso  1.000  Ce
   Ce3068   1.0    0.70000      0.58000      0.86000     Biso  1.000  Ce
   Ce3069   1.0    0.70000      0.62000      0.10000     Biso  1.000  Ce
   Ce3070   1.0    0.70000      0.62000      0.18000     Biso  1.000  Ce
   Ce3071   1.0    0.70000      0.62000      0.26000     Biso  1.000  Ce
   Ce3072   1.0    0.70000      0.62000      0.34000     Biso  1.000  Ce
   Ce3073   1.0    0.70000      0.62000      0.42000     Biso  1.000  Ce
   Ce3074   1.0    0.70000      0.62000      0.50000     Biso  1.000  Ce
   Ce3075   1.0    0.70000      0.62000      0.58000     Biso  1.000  Ce
   Ce3076   1.0    0.70000      0.62000      0.66000     Biso  1.000  Ce
   Ce3077   1.0    0.70000      0.62000      0.74000     Biso  1.000  Ce
   Ce3078   1.0    0.70000      0.62000      0.82000     Biso  1.000  Ce
   Ce3079   1.0    0.70000      0.62000      0.90000     Biso  1.000  Ce
   Ce3080   1.0    0.70000      0.66000      0.14000     Biso  1.000  Ce
   Ce3081   1.0    0.70000      0.66000      0.22000     Biso  1.000  Ce
   Ce3082   1.0    0.70000      0.66000      0.30000     Biso  1.000  Ce
   Ce3083   1.0    0.70000      0.66000      0.38000     Biso  1.000  Ce
   Ce3084   1.0    0.70000      0.66000      0.46000     Biso  1.000  Ce
   Ce3085   1.0    0.70000      0.66000      0.54000     Biso  1.000  Ce
   Ce3086   1.0    0.70000      0.66000      0.62000     Biso  1.000  Ce
   Ce3087   1.0    0.70000      0.66000      0.70000     Biso  1.000  Ce
   Ce3088   1.0    0.70000      0.66000      0.78000     Biso  1.000  Ce
   Ce3089   1.0    0.70000      0.66000      0.86000     Biso  1.000  Ce
   Ce3090   1.0    0.70000      0.70000      0.10000     Biso  1.000  Ce
   Ce3091   1.0    0.70000      0.70000      0.18000     Biso  1.000  Ce
   Ce3092   1.0    0.70000      0.70000      0.26000     Biso  1.000  Ce
   Ce3093   1.0    0.70000      0.70000      0.34000     Biso  1.000  Ce
   Ce3094   1.0    0.70000      0.70000      0.42000     Biso  1.000  Ce
   Ce3095   1.0    0.70000      0.70000      0.50000     Biso  1.000  Ce
   Ce3096   1.0    0.70000      0.70000      0.58000     Biso  1.000  Ce
   Ce3097   1.0    0.70000      0.70000      0.66000     Biso  1.000  Ce
   Ce3098   1.0    0.70000      0.70000      0.74000     Biso  1.000  Ce
   Ce3099   1.0    0.70000      0.70000      0.82000     Biso  1.000  Ce
   Ce3100   1.0    0.70000      0.70000      0.90000     Biso  1.000  Ce
   Ce3101   1.0    0.70000      0.74000      0.14000     Biso  1.000  Ce
   Ce3102   1.0    0.70000      0.74000      0.22000     Biso  1.000  Ce
   Ce3103   1.0    0.70000      0.74000      0.30000     Biso  1.000  Ce
   Ce3104   1.0    0.70000      0.74000      0.38000     Biso  1.000  Ce
   Ce3105   1.0    0.70000      0.74000      0.46000     Biso  1.000  Ce
   Ce3106   1.0    0.70000      0.74000      0.54000     Biso  1.000  Ce
   Ce3107   1.0    0.70000      0.74000      0.62000     Biso  1.000  Ce
   Ce3108   1.0    0.70000      0.74000      0.70000     Biso  1.000  Ce
   Ce3109   1.0    0.70000      0.74000      0.78000     Biso  1.000  Ce
   Ce3110   1.0    0.70000      0.74000      0.86000     Biso  1.000  Ce
   Ce3111   1.0    0.70000      0.78000      0.10000     Biso  1.000  Ce
   Ce3112   1.0    0.70000      0.78000      0.18000     Biso  1.000  Ce
   Ce3113   1.0    0.70000      0.78000      0.26000     Biso  1.000  Ce
   Ce3114   1.0    0.70000      0.78000      0.34000     Biso  1.000  Ce
   Ce3115   1.0    0.70000      0.78000      0.42000     Biso  1.000  Ce
   Ce3116   1.0    0.70000      0.78000      0.50000     Biso  1.000  Ce
   Ce3117   1.0    0.70000      0.78000      0.58000     Biso  1.000  Ce
   Ce3118   1.0    0.70000      0.78000      0.66000     Biso  1.000  Ce
   Ce3119   1.0    0.70000      0.78000      0.74000     Biso  1.000  Ce
   Ce3120   1.0    0.70000      0.78000      0.82000     Biso  1.000  Ce
   Ce3121   1.0    0.70000      0.78000      0.90000     Biso  1.000  Ce
   Ce3122   1.0    0.70000      0.82000      0.14000     Biso  1.000  Ce
   Ce3123   1.0    0.70000      0.82000      0.22000     Biso  1.000  Ce
   Ce3124   1.0    0.70000      0.82000      0.30000     Biso  1.000  Ce
   Ce3125   1.0    0.70000      0.82000      0.38000     Biso  1.000  Ce
   Ce3126   1.0    0.70000      0.82000      0.46000     Biso  1.000  Ce
   Ce3127   1.0    0.70000      0.82000      0.54000     Biso  1.000  Ce
   Ce3128   1.0    0.70000      0.82000      0.62000     Biso  1.000  Ce
   Ce3129   1.0    0.70000      0.82000      0.70000     Biso  1.000  Ce
   Ce3130   1.0    0.70000      0.82000      0.78000     Biso  1.000  Ce
   Ce3131   1.0    0.70000      0.82000      0.86000     Biso  1.000  Ce
   Ce3132   1.0    0.70000      0.86000      0.18000     Biso  1.000  Ce
   Ce3133   1.0    0.70000      0.86000      0.26000     Biso  1.000  Ce
   Ce3134   1.0    0.70000      0.86000      0.34000     Biso  1.000  Ce
   Ce3135   1.0    0.70000      0.86000      0.42000     Biso  1.000  Ce
   Ce3136   1.0    0.70000      0.86000      0.50000     Biso  1.000  Ce
   Ce3137   1.0    0.70000      0.86000      0.58000     Biso  1.000  Ce
   Ce3138   1.0    0.70000      0.86000      0.66000     Biso  1.000  Ce
   Ce3139   1.0    0.70000      0.86000      0.74000     Biso  1.000  Ce
   Ce3140   1.0    0.70000      0.86000      0.82000     Biso  1.000  Ce
   Ce3141   1.0    0.70000      0.90000      0.22000     Biso  1.000  Ce
   Ce3142   1.0    0.70000      0.90000      0.30000     Biso  1.000  Ce
   Ce3143   1.0    0.70000      0.90000      0.38000     Biso  1.000  Ce
   Ce3144   1.0    0.70000      0.90000      0.46000     Biso  1.000  Ce
   Ce3145   1.0    0.70000      0.90000      0.54000     Biso  1.000  Ce
   Ce3146   1.0    0.70000      0.90000      0.62000     Biso  1.000  Ce
   Ce3147   1.0    0.70000      0.90000      0.70000     Biso  1.000  Ce
   Ce3148   1.0    0.70000      0.90000      0.78000     Biso  1.000  Ce
   Ce3149   1.0    0.74000      0.10000      0.26000     Biso  1.000  Ce
   Ce3150   1.0    0.74000      0.10000      0.34000     Biso  1.000  Ce
   Ce3151   1.0    0.74000      0.10000      0.42000     Biso  1.000  Ce
   Ce3152   1.0    0.74000      0.10000      0.50000     Biso  1.000  Ce
   Ce3153   1.0    0.74000      0.10000      0.58000     Biso  1.000  Ce
   Ce3154   1.0    0.74000      0.10000      0.66000     Biso  1.000  Ce
   Ce3155   1.0    0.74000      0.10000      0.74000     Biso  1.000  Ce
   Ce3156   1.0    0.74000      0.14000      0.22000     Biso  1.000  Ce
   Ce3157   1.0    0.74000      0.14000      0.30000     Biso  1.000  Ce
   Ce3158   1.0    0.74000      0.14000      0.38000     Biso  1.000  Ce
   Ce3159   1.0    0.74000      0.14000      0.46000     Biso  1.000  Ce
   Ce3160   1.0    0.74000      0.14000      0.54000     Biso  1.000  Ce
   Ce3161   1.0    0.74000      0.14000      0.62000     Biso  1.000  Ce
   Ce3162   1.0    0.74000      0.14000      0.70000     Biso  1.000  Ce
   Ce3163   1.0    0.74000      0.14000      0.78000     Biso  1.000  Ce
   Ce3164   1.0    0.74000      0.18000      0.18000     Biso  1.000  Ce
   Ce3165   1.0    0.74000      0.18000      0.26000     Biso  1.000  Ce
   Ce3166   1.0    0.74000      0.18000      0.34000     Biso  1.000  Ce
   Ce3167   1.0    0.74000      0.18000      0.42000     Biso  1.000  Ce
   Ce3168   1.0    0.74000      0.18000      0.50000     Biso  1.000  Ce
   Ce3169   1.0    0.74000      0.18000      0.58000     Biso  1.000  Ce
   Ce3170   1.0    0.74000      0.18000      0.66000     Biso  1.000  Ce
   Ce3171   1.0    0.74000      0.18000      0.74000     Biso  1.000  Ce
   Ce3172   1.0    0.74000      0.18000      0.82000     Biso  1.000  Ce
   Ce3173   1.0    0.74000      0.22000      0.14000     Biso  1.000  Ce
   Ce3174   1.0    0.74000      0.22000      0.22000     Biso  1.000  Ce
   Ce3175   1.0    0.74000      0.22000      0.30000     Biso  1.000  Ce
   Ce3176   1.0    0.74000      0.22000      0.38000     Biso  1.000  Ce
   Ce3177   1.0    0.74000      0.22000      0.46000     Biso  1.000  Ce
   Ce3178   1.0    0.74000      0.22000      0.54000     Biso  1.000  Ce
   Ce3179   1.0    0.74000      0.22000      0.62000     Biso  1.000  Ce
   Ce3180   1.0    0.74000      0.22000      0.70000     Biso  1.000  Ce
   Ce3181   1.0    0.74000      0.22000      0.78000     Biso  1.000  Ce
   Ce3182   1.0    0.74000      0.22000      0.86000     Biso  1.000  Ce
   Ce3183   1.0    0.74000      0.26000      0.10000     Biso  1.000  Ce
   Ce3184   1.0    0.74000      0.26000      0.18000     Biso  1.000  Ce
   Ce3185   1.0    0.74000      0.26000      0.26000     Biso  1.000  Ce
   Ce3186   1.0    0.74000      0.26000      0.34000     Biso  1.000  Ce
   Ce3187   1.0    0.74000      0.26000      0.42000     Biso  1.000  Ce
   Ce3188   1.0    0.74000      0.26000      0.50000     Biso  1.000  Ce
   Ce3189   1.0    0.74000      0.26000      0.58000     Biso  1.000  Ce
   Ce3190   1.0    0.74000      0.26000      0.66000     Biso  1.000  Ce
   Ce3191   1.0    0.74000      0.26000      0.74000     Biso  1.000  Ce
   Ce3192   1.0    0.74000      0.26000      0.82000     Biso  1.000  Ce
   Ce3193   1.0    0.74000      0.26000      0.90000     Biso  1.000  Ce
   Ce3194   1.0    0.74000      0.30000      0.14000     Biso  1.000  Ce
   Ce3195   1.0    0.74000      0.30000      0.22000     Biso  1.000  Ce
   Ce3196   1.0    0.74000      0.30000      0.30000     Biso  1.000  Ce
   Ce3197   1.0    0.74000      0.30000      0.38000     Biso  1.000  Ce
   Ce3198   1.0    0.74000      0.30000      0.46000     Biso  1.000  Ce
   Ce3199   1.0    0.74000      0.30000      0.54000     Biso  1.000  Ce
   Ce3200   1.0    0.74000      0.30000      0.62000     Biso  1.000  Ce
   Ce3201   1.0    0.74000      0.30000      0.70000     Biso  1.000  Ce
   Ce3202   1.0    0.74000      0.30000      0.78000     Biso  1.000  Ce
   Ce3203   1.0    0.74000      0.30000      0.86000     Biso  1.000  Ce
   Ce3204   1.0    0.74000      0.34000      0.10000     Biso  1.000  Ce
   Ce3205   1.0    0.74000      0.34000      0.18000     Biso  1.000  Ce
   Ce3206   1.0    0.74000      0.34000      0.26000     Biso  1.000  Ce
   Ce3207   1.0    0.74000      0.34000      0.34000     Biso  1.000  Ce
   Ce3208   1.0    0.74000      0.34000      0.42000     Biso  1.000  Ce
   Ce3209   1.0    0.74000      0.34000      0.50000     Biso  1.000  Ce
   Ce3210   1.0    0.74000      0.34000      0.58000     Biso  1.000  Ce
   Ce3211   1.0    0.74000      0.34000      0.66000     Biso  1.000  Ce
   Ce3212   1.0    0.74000      0.34000      0.74000     Biso  1.000  Ce
   Ce3213   1.0    0.74000      0.34000      0.82000     Biso  1.000  Ce
   Ce3214   1.0    0.74000      0.34000      0.90000     Biso  1.000  Ce
   Ce3215   1.0    0.74000      0.38000      0.14000     Biso  1.000  Ce
   Ce3216   1.0    0.74000      0.38000      0.22000     Biso  1.000  Ce
   Ce3217   1.0    0.74000      0.38000      0.30000     Biso  1.000  Ce
   Ce3218   1.0    0.74000      0.38000      0.38000     Biso  1.000  Ce
   Ce3219   1.0    0.74000      0.38000      0.46000     Biso  1.000  Ce
   Ce3220   1.0    0.74000      0.38000      0.54000     Biso  1.000  Ce
   Ce3221   1.0    0.74000      0.38000      0.62000     Biso  1.000  Ce
   Ce3222   1.0    0.74000      0.38000      0.70000     Biso  1.000  Ce
   Ce3223   1.0    0.74000      0.38000      0.78000     Biso  1.000  Ce
   Ce3224   1.0    0.74000      0.38000      0.86000     Biso  1.000  Ce
   Ce3225   1.0    0.74000      0.42000      0.10000     Biso  1.000  Ce
   Ce3226   1.0    0.74000      0.42000      0.18000     Biso  1.000  Ce
   Ce3227   1.0    0.74000      0.42000      0.26000     Biso  1.000  Ce
   Ce3228   1.0    0.74000      0.42000      0.34000     Biso  1.000  Ce
   Ce3229   1.0    0.74000      0.42000      0.42000     Biso  1.000  Ce
   Ce3230   1.0    0.74000      0.42000      0.50000     Biso  1.000  Ce
   Ce3231   1.0    0.74000      0.42000      0.58000     Biso  1.000  Ce
   Ce3232   1.0    0.74000      0.42000      0.66000     Biso  1.000  Ce
   Ce3233   1.0    0.74000      0.42000      0.74000     Biso  1.000  Ce
   Ce3234   1.0    0.74000      0.42000      0.82000     Biso  1.000  Ce
   Ce3235   1.0    0.74000      0.42000      0.90000     Biso  1.000  Ce
   Ce3236   1.0    0.74000      0.46000      0.14000     Biso  1.000  Ce
   Ce3237   1.0    0.74000      0.46000      0.22000     Biso  1.000  Ce
   Ce3238   1.0    0.74000      0.46000      0.30000     Biso  1.000  Ce
   Ce3239   1.0    0.74000      0.46000      0.38000     Biso  1.000  Ce
   Ce3240   1.0    0.74000      0.46000      0.46000     Biso  1.000  Ce
   Ce3241   1.0    0.74000      0.46000      0.54000     Biso  1.000  Ce
   Ce3242   1.0    0.74000      0.46000      0.62000     Biso  1.000  Ce
   Ce3243   1.0    0.74000      0.46000      0.70000     Biso  1.000  Ce
   Ce3244   1.0    0.74000      0.46000      0.78000     Biso  1.000  Ce
   Ce3245   1.0    0.74000      0.46000      0.86000     Biso  1.000  Ce
   Ce3246   1.0    0.74000      0.50000      0.10000     Biso  1.000  Ce
   Ce3247   1.0    0.74000      0.50000      0.18000     Biso  1.000  Ce
   Ce3248   1.0    0.74000      0.50000      0.26000     Biso  1.000  Ce
   Ce3249   1.0    0.74000      0.50000      0.34000     Biso  1.000  Ce
   Ce3250   1.0    0.74000      0.50000      0.42000     Biso  1.000  Ce
   Ce3251   1.0    0.74000      0.50000      0.50000     Biso  1.000  Ce
   Ce3252   1.0    0.74000      0.50000      0.58000     Biso  1.000  Ce
   Ce3253   1.0    0.74000      0.50000      0.66000     Biso  1.000  Ce
   Ce3254   1.0    0.74000      0.50000      0.74000     Biso  1.000  Ce
   Ce3255   1.0    0.74000      0.50000      0.82000     Biso  1.000  Ce
   Ce3256   1.0    0.74000      0.50000      0.90000     Biso  1.000  Ce
   Ce3257   1.0    0.74000      0.54000      0.14000     Biso  1.000  Ce
   Ce3258   1.0    0.74000      0.54000      0.22000     Biso  1.000  Ce
   Ce3259   1.0    0.74000      0.54000      0.30000     Biso  1.000  Ce
   Ce3260   1.0    0.74000      0.54000      0.38000     Biso  1.000  Ce
   Ce3261   1.0    0.74000      0.54000      0.46000     Biso  1.000  Ce
   Ce3262   1.0    0.74000      0.54000      0.54000     Biso  1.000  Ce
   Ce3263   1.0    0.74000      0.54000      0.62000     Biso  1.000  Ce
   Ce3264   1.0    0.74000      0.54000      0.70000     Biso  1.000  Ce
   Ce3265   1.0    0.74000      0.54000      0.78000     Biso  1.000  Ce
   Ce3266   1.0    0.74000      0.54000      0.86000     Biso  1.000  Ce
   Ce3267   1.0    0.74000      0.58000      0.10000     Biso  1.000  Ce
   Ce3268   1.0    0.74000      0.58000      0.18000     Biso  1.000  Ce
   Ce3269   1.0    0.74000      0.58000      0.26000     Biso  1.000  Ce
   Ce3270   1.0    0.74000      0.58000      0.34000     Biso  1.000  Ce
   Ce3271   1.0    0.74000      0.58000      0.42000     Biso  1.000  Ce
   Ce3272   1.0    0.74000      0.58000      0.50000     Biso  1.000  Ce
   Ce3273   1.0    0.74000      0.58000      0.58000     Biso  1.000  Ce
   Ce3274   1.0    0.74000      0.58000      0.66000     Biso  1.000  Ce
   Ce3275   1.0    0.74000      0.58000      0.74000     Biso  1.000  Ce
   Ce3276   1.0    0.74000      0.58000      0.82000     Biso  1.000  Ce
   Ce3277   1.0    0.74000      0.58000      0.90000     Biso  1.000  Ce
   Ce3278   1.0    0.74000      0.62000      0.14000     Biso  1.000  Ce
   Ce3279   1.0    0.74000      0.62000      0.22000     Biso  1.000  Ce
   Ce3280   1.0    0.74000      0.62000      0.30000     Biso  1.000  Ce
   Ce3281   1.0    0.74000      0.62000      0.38000     Biso  1.000  Ce
   Ce3282   1.0    0.74000      0.62000      0.46000     Biso  1.000  Ce
   Ce3283   1.0    0.74000      0.62000      0.54000     Biso  1.000  Ce
   Ce3284   1.0    0.74000      0.62000      0.62000     Biso  1.000  Ce
   Ce3285   1.0    0.74000      0.62000      0.70000     Biso  1.000  Ce
   Ce3286   1.0    0.74000      0.62000      0.78000     Biso  1.000  Ce
   Ce3287   1.0    0.74000      0.62000      0.86000     Biso  1.000  Ce
   Ce3288   1.0    0.74000      0.66000      0.10000     Biso  1.000  Ce
   Ce3289   1.0    0.74000      0.66000      0.18000     Biso  1.000  Ce
   Ce3290   1.0    0.74000      0.66000      0.26000     Biso  1.000  Ce
   Ce3291   1.0    0.74000      0.66000      0.34000     Biso  1.000  Ce
   Ce3292   1.0    0.74000      0.66000      0.42000     Biso  1.000  Ce
   Ce3293   1.0    0.74000      0.66000      0.50000     Biso  1.000  Ce
   Ce3294   1.0    0.74000      0.66000      0.58000     Biso  1.000  Ce
   Ce3295   1.0    0.74000      0.66000      0.66000     Biso  1.000  Ce
   Ce3296   1.0    0.74000      0.66000      0.74000     Biso  1.000  Ce
   Ce3297   1.0    0.74000      0.66000      0.82000     Biso  1.000  Ce
   Ce3298   1.0    0.74000      0.66000      0.90000     Biso  1.000  Ce
   Ce3299   1.0    0.74000      0.70000      0.14000     Biso  1.000  Ce
   Ce3300   1.0    0.74000      0.70000      0.22000     Biso  1.000  Ce
   Ce3301   1.0    0.74000      0.70000      0.30000     Biso  1.000  Ce
   Ce3302   1.0    0.74000      0.70000      0.38000     Biso  1.000  Ce
   Ce3303   1.0    0.74000      0.70000      0.46000     Biso  1.000  Ce
   Ce3304   1.0    0.74000      0.70000      0.54000     Biso  1.000  Ce
   Ce3305   1.0    0.74000      0.70000      0.62000     Biso  1.000  Ce
   Ce3306   1.0    0.74000      0.70000      0.70000     Biso  1.000  Ce
   Ce3307   1.0    0.74000      0.70000      0.78000     Biso  1.000  Ce
   Ce3308   1.0    0.74000      0.70000      0.86000     Biso  1.000  Ce
   Ce3309   1.0    0.74000      0.74000      0.10000     Biso  1.000  Ce
   Ce3310   1.0    0.74000      0.74000      0.18000     Biso  1.000  Ce
   Ce3311   1.0    0.74000      0.74000      0.26000     Biso  1.000  Ce
   Ce3312   1.0    0.74000      0.74000      0.34000     Biso  1.000  Ce
   Ce3313   1.0    0.74000      0.74000      0.42000     Biso  1.000  Ce
   Ce3314   1.0    0.74000      0.74000      0.50000     Biso  1.000  Ce
   Ce3315   1.0    0.74000      0.74000      0.58000     Biso  1.000  Ce
   Ce3316   1.0    0.74000      0.74000      0.66000     Biso  1.000  Ce
   Ce3317   1.0    0.74000      0.74000      0.74000     Biso  1.000  Ce
   Ce3318   1.0    0.74000      0.74000      0.82000     Biso  1.000  Ce
   Ce3319   1.0    0.74000      0.74000      0.90000     Biso  1.000  Ce
   Ce3320   1.0    0.74000      0.78000      0.14000     Biso  1.000  Ce
   Ce3321   1.0    0.74000      0.78000      0.22000     Biso  1.000  Ce
   Ce3322   1.0    0.74000      0.78000      0.30000     Biso  1.000  Ce
   Ce3323   1.0    0.74000      0.78000      0.38000     Biso  1.000  Ce
   Ce3324   1.0    0.74000      0.78000      0.46000     Biso  1.000  Ce
   Ce3325   1.0    0.74000      0.78000      0.54000     Biso  1.000  Ce
   Ce3326   1.0    0.74000      0.78000      0.62000     Biso  1.000  Ce
   Ce3327   1.0    0.74000      0.78000      0.70000     Biso  1.000  Ce
   Ce3328   1.0    0.74000      0.78000      0.78000     Biso  1.000  Ce
   Ce3329   1.0    0.74000      0.78000      0.86000     Biso  1.000  Ce
   Ce3330   1.0    0.74000      0.82000      0.18000     Biso  1.000  Ce
   Ce3331   1.0    0.74000      0.82000      0.26000     Biso  1.000  Ce
   Ce3332   1.0    0.74000      0.82000      0.34000     Biso  1.000  Ce
   Ce3333   1.0    0.74000      0.82000      0.42000     Biso  1.000  Ce
   Ce3334   1.0    0.74000      0.82000      0.50000     Biso  1.000  Ce
   Ce3335   1.0    0.74000      0.82000      0.58000     Biso  1.000  Ce
   Ce3336   1.0    0.74000      0.82000      0.66000     Biso  1.000  Ce
   Ce3337   1.0    0.74000      0.82000      0.74000     Biso  1.000  Ce
   Ce3338   1.0    0.74000      0.82000      0.82000     Biso  1.000  Ce
   Ce3339   1.0    0.74000      0.86000      0.22000     Biso  1.000  Ce
   Ce3340   1.0    0.74000      0.86000      0.30000     Biso  1.000  Ce
   Ce3341   1.0    0.74000      0.86000      0.38000     Biso  1.000  Ce
   Ce3342   1.0    0.74000      0.86000      0.46000     Biso  1.000  Ce
   Ce3343   1.0    0.74000      0.86000      0.54000     Biso  1.000  Ce
   Ce3344   1.0    0.74000      0.86000      0.62000     Biso  1.000  Ce
   Ce3345   1.0    0.74000      0.86000      0.70000     Biso  1.000  Ce
   Ce3346   1.0    0.74000      0.86000      0.78000     Biso  1.000  Ce
   Ce3347   1.0    0.74000      0.90000      0.26000     Biso  1.000  Ce
   Ce3348   1.0    0.74000      0.90000      0.34000     Biso  1.000  Ce
   Ce3349   1.0    0.74000      0.90000      0.42000     Biso  1.000  Ce
   Ce3350   1.0    0.74000      0.90000      0.50000     Biso  1.000  Ce
   Ce3351   1.0    0.74000      0.90000      0.58000     Biso  1.000  Ce
   Ce3352   1.0    0.74000      0.90000      0.66000     Biso  1.000  Ce
   Ce3353   1.0    0.74000      0.90000      0.74000     Biso  1.000  Ce
   Ce3354   1.0    0.78000      0.10000      0.22000     Biso  1.000  Ce
   Ce3355   1.0    0.78000      0.10000      0.30000     Biso  1.000  Ce
   Ce3356   1.0    0.78000      0.10000      0.38000     Biso  1.000  Ce
   Ce3357   1.0    0.78000      0.10000      0.46000     Biso  1.000  Ce
   Ce3358   1.0    0.78000      0.10000      0.54000     Biso  1.000  Ce
   Ce3359   1.0    0.78000      0.10000      0.62000     Biso  1.000  Ce
   Ce3360   1.0    0.78000      0.10000      0.70000     Biso  1.000  Ce
   Ce3361   1.0    0.78000      0.10000      0.78000     Biso  1.000  Ce
   Ce3362   1.0    0.78000      0.14000      0.18000     Biso  1.000  Ce
   Ce3363   1.0    0.78000      0.14000      0.26000     Biso  1.000  Ce
   Ce3364   1.0    0.78000      0.14000      0.34000     Biso  1.000  Ce
   Ce3365   1.0    0.78000      0.14000      0.42000     Biso  1.000  Ce
   Ce3366   1.0    0.78000      0.14000      0.50000     Biso  1.000  Ce
   Ce3367   1.0    0.78000      0.14000      0.58000     Biso  1.000  Ce
   Ce3368   1.0    0.78000      0.14000      0.66000     Biso  1.000  Ce
   Ce3369   1.0    0.78000      0.14000      0.74000     Biso  1.000  Ce
   Ce3370   1.0    0.78000      0.14000      0.82000     Biso  1.000  Ce
   Ce3371   1.0    0.78000      0.18000      0.14000     Biso  1.000  Ce
   Ce3372   1.0    0.78000      0.18000      0.22000     Biso  1.000  Ce
   Ce3373   1.0    0.78000      0.18000      0.30000     Biso  1.000  Ce
   Ce3374   1.0    0.78000      0.18000      0.38000     Biso  1.000  Ce
   Ce3375   1.0    0.78000      0.18000      0.46000     Biso  1.000  Ce
   Ce3376   1.0    0.78000      0.18000      0.54000     Biso  1.000  Ce
   Ce3377   1.0    0.78000      0.18000      0.62000     Biso  1.000  Ce
   Ce3378   1.0    0.78000      0.18000      0.70000     Biso  1.000  Ce
   Ce3379   1.0    0.78000      0.18000      0.78000     Biso  1.000  Ce
   Ce3380   1.0    0.78000      0.18000      0.86000     Biso  1.000  Ce
   Ce3381   1.0    0.78000      0.22000      0.10000     Biso  1.000  Ce
   Ce3382   1.0    0.78000      0.22000      0.18000     Biso  1.000  Ce
   Ce3383   1.0    0.78000      0.22000      0.26000     Biso  1.000  Ce
   Ce3384   1.0    0.78000      0.22000      0.34000     Biso  1.000  Ce
   Ce3385   1.0    0.78000      0.22000      0.42000     Biso  1.000  Ce
   Ce3386   1.0    0.78000      0.22000      0.50000     Biso  1.000  Ce
   Ce3387   1.0    0.78000      0.22000      0.58000     Biso  1.000  Ce
   Ce3388   1.0    0.78000      0.22000      0.66000     Biso  1.000  Ce
   Ce3389   1.0    0.78000      0.22000      0.74000     Biso  1.000  Ce
   Ce3390   1.0    0.78000      0.22000      0.82000     Biso  1.000  Ce
   Ce3391   1.0    0.78000      0.22000      0.90000     Biso  1.000  Ce
   Ce3392   1.0    0.78000      0.26000      0.14000     Biso  1.000  Ce
   Ce3393   1.0    0.78000      0.26000      0.22000     Biso  1.000  Ce
   Ce3394   1.0    0.78000      0.26000      0.30000     Biso  1.000  Ce
   Ce3395   1.0    0.78000      0.26000      0.38000     Biso  1.000  Ce
   Ce3396   1.0    0.78000      0.26000      0.46000     Biso  1.000  Ce
   Ce3397   1.0    0.78000      0.26000      0.54000     Biso  1.000  Ce
   Ce3398   1.0    0.78000      0.26000      0.62000     Biso  1.000  Ce
   Ce3399   1.0    0.78000      0.26000      0.70000     Biso  1.000  Ce
   Ce3400   1.0    0.78000      0.26000      0.78000     Biso  1.000  Ce
   Ce3401   1.0    0.78000      0.26000      0.86000     Biso  1.000  Ce
   Ce3402   1.0    0.78000      0.30000      0.10000     Biso  1.000  Ce
   Ce3403   1.0    0.78000      0.30000      0.18000     Biso  1.000  Ce
   Ce3404   1.0    0.78000      0.30000      0.26000     Biso  1.000  Ce
   Ce3405   1.0    0.78000      0.30000      0.34000     Biso  1.000  Ce
   Ce3406   1.0    0.78000      0.30000      0.42000     Biso  1.000  Ce
   Ce3407   1.0    0.78000      0.30000      0.50000     Biso  1.000  Ce
   Ce3408   1.0    0.78000      0.30000      0.58000     Biso  1.000  Ce
   Ce3409   1.0    0.78000      0.30000      0.66000     Biso  1.000  Ce
   Ce3410   1.0    0.78000      0.30000      0.74000     Biso  1.000  Ce
   Ce3411   1.0    0.78000      0.30000      0.82000     Biso  1.000  Ce
   Ce3412   1.0    0.78000      0.30000      0.90000     Biso  1.000  Ce
   Ce3413   1.0    0.78000      0.34000      0.14000     Biso  1.000  Ce
   Ce3414   1.0    0.78000      0.34000      0.22000     Biso  1.000  Ce
   Ce3415   1.0    0.78000      0.34000      0.30000     Biso  1.000  Ce
   Ce3416   1.0    0.78000      0.34000      0.38000     Biso  1.000  Ce
   Ce3417   1.0    0.78000      0.34000      0.46000     Biso  1.000  Ce
   Ce3418   1.0    0.78000      0.34000      0.54000     Biso  1.000  Ce
   Ce3419   1.0    0.78000      0.34000      0.62000     Biso  1.000  Ce
   Ce3420   1.0    0.78000      0.34000      0.70000     Biso  1.000  Ce
   Ce3421   1.0    0.78000      0.34000      0.78000     Biso  1.000  Ce
   Ce3422   1.0    0.78000      0.34000      0.86000     Biso  1.000  Ce
   Ce3423   1.0    0.78000      0.38000      0.10000     Biso  1.000  Ce
   Ce3424   1.0    0.78000      0.38000      0.18000     Biso  1.000  Ce
   Ce3425   1.0    0.78000      0.38000      0.26000     Biso  1.000  Ce
   Ce3426   1.0    0.78000      0.38000      0.34000     Biso  1.000  Ce
   Ce3427   1.0    0.78000      0.38000      0.42000     Biso  1.000  Ce
   Ce3428   1.0    0.78000      0.38000      0.50000     Biso  1.000  Ce
   Ce3429   1.0    0.78000      0.38000      0.58000     Biso  1.000  Ce
   Ce3430   1.0    0.78000      0.38000      0.66000     Biso  1.000  Ce
   Ce3431   1.0    0.78000      0.38000      0.74000     Biso  1.000  Ce
   Ce3432   1.0    0.78000      0.38000      0.82000     Biso  1.000  Ce
   Ce3433   1.0    0.78000      0.38000      0.90000     Biso  1.000  Ce
   Ce3434   1.0    0.78000      0.42000      0.14000     Biso  1.000  Ce
   Ce3435   1.0    0.78000      0.42000      0.22000     Biso  1.000  Ce
   Ce3436   1.0    0.78000      0.42000      0.30000     Biso  1.000  Ce
   Ce3437   1.0    0.78000      0.42000      0.38000     Biso  1.000  Ce
   Ce3438   1.0    0.78000      0.42000      0.46000     Biso  1.000  Ce
   Ce3439   1.0    0.78000      0.42000      0.54000     Biso  1.000  Ce
   Ce3440   1.0    0.78000      0.42000      0.62000     Biso  1.000  Ce
   Ce3441   1.0    0.78000      0.42000      0.70000     Biso  1.000  Ce
   Ce3442   1.0    0.78000      0.42000      0.78000     Biso  1.000  Ce
   Ce3443   1.0    0.78000      0.42000      0.86000     Biso  1.000  Ce
   Ce3444   1.0    0.78000      0.46000      0.10000     Biso  1.000  Ce
   Ce3445   1.0    0.78000      0.46000      0.18000     Biso  1.000  Ce
   Ce3446   1.0    0.78000      0.46000      0.26000     Biso  1.000  Ce
   Ce3447   1.0    0.78000      0.46000      0.34000     Biso  1.000  Ce
   Ce3448   1.0    0.78000      0.46000      0.42000     Biso  1.000  Ce
   Ce3449   1.0    0.78000      0.46000      0.50000     Biso  1.000  Ce
   Ce3450   1.0    0.78000      0.46000      0.58000     Biso  1.000  Ce
   Ce3451   1.0    0.78000      0.46000      0.66000     Biso  1.000  Ce
   Ce3452   1.0    0.78000      0.46000      0.74000     Biso  1.000  Ce
   Ce3453   1.0    0.78000      0.46000      0.82000     Biso  1.000  Ce
   Ce3454   1.0    0.78000      0.46000      0.90000     Biso  1.000  Ce
   Ce3455   1.0    0.78000      0.50000      0.14000     Biso  1.000  Ce
   Ce3456   1.0    0.78000      0.50000      0.22000     Biso  1.000  Ce
   Ce3457   1.0    0.78000      0.50000      0.30000     Biso  1.000  Ce
   Ce3458   1.0    0.78000      0.50000      0.38000     Biso  1.000  Ce
   Ce3459   1.0    0.78000      0.50000      0.46000     Biso  1.000  Ce
   Ce3460   1.0    0.78000      0.50000      0.54000     Biso  1.000  Ce
   Ce3461   1.0    0.78000      0.50000      0.62000     Biso  1.000  Ce
   Ce3462   1.0    0.78000      0.50000      0.70000     Biso  1.000  Ce
   Ce3463   1.0    0.78000      0.50000      0.78000     Biso  1.000  Ce
   Ce3464   1.0    0.78000      0.50000      0.86000     Biso  1.000  Ce
   Ce3465   1.0    0.78000      0.54000      0.10000     Biso  1.000  Ce
   Ce3466   1.0    0.78000      0.54000      0.18000     Biso  1.000  Ce
   Ce3467   1.0    0.78000      0.54000      0.26000     Biso  1.000  Ce
   Ce3468   1.0    0.78000      0.54000      0.34000     Biso  1.000  Ce
   Ce3469   1.0    0.78000      0.54000      0.42000     Biso  1.000  Ce
   Ce3470   1.0    0.78000      0.54000      0.50000     Biso  1.000  Ce
   Ce3471   1.0    0.78000      0.54000      0.58000     Biso  1.000  Ce
   Ce3472   1.0    0.78000      0.54000      0.66000     Biso  1.000  Ce
   Ce3473   1.0    0.78000      0.54000      0.74000     Biso  1.000  Ce
   Ce3474   1.0    0.78000      0.54000      0.82000     Biso  1.000  Ce
   Ce3475   1.0    0.78000      0.54000      0.90000     Biso  1.000  Ce
   Ce3476   1.0    0.78000      0.58000      0.14000     Biso  1.000  Ce
   Ce3477   1.0    0.78000      0.58000      0.22000     Biso  1.000  Ce
   Ce3478   1.0    0.78000      0.58000      0.30000     Biso  1.000  Ce
   Ce3479   1.0    0.78000      0.58000      0.38000     Biso  1.000  Ce
   Ce3480   1.0    0.78000      0.58000      0.46000     Biso  1.000  Ce
   Ce3481   1.0    0.78000      0.58000      0.54000     Biso  1.000  Ce
   Ce3482   1.0    0.78000      0.58000      0.62000     Biso  1.000  Ce
   Ce3483   1.0    0.78000      0.58000      0.70000     Biso  1.000  Ce
   Ce3484   1.0    0.78000      0.58000      0.78000     Biso  1.000  Ce
   Ce3485   1.0    0.78000      0.58000      0.86000     Biso  1.000  Ce
   Ce3486   1.0    0.78000      0.62000      0.10000     Biso  1.000  Ce
   Ce3487   1.0    0.78000      0.62000      0.18000     Biso  1.000  Ce
   Ce3488   1.0    0.78000      0.62000      0.26000     Biso  1.000  Ce
   Ce3489   1.0    0.78000      0.62000      0.34000     Biso  1.000  Ce
   Ce3490   1.0    0.78000      0.62000      0.42000     Biso  1.000  Ce
   Ce3491   1.0    0.78000      0.62000      0.50000     Biso  1.000  Ce
   Ce3492   1.0    0.78000      0.62000      0.58000     Biso  1.000  Ce
   Ce3493   1.0    0.78000      0.62000      0.66000     Biso  1.000  Ce
   Ce3494   1.0    0.78000      0.62000      0.74000     Biso  1.000  Ce
   Ce3495   1.0    0.78000      0.62000      0.82000     Biso  1.000  Ce
   Ce3496   1.0    0.78000      0.62000      0.90000     Biso  1.000  Ce
   Ce3497   1.0    0.78000      0.66000      0.14000     Biso  1.000  Ce
   Ce3498   1.0    0.78000      0.66000      0.22000     Biso  1.000  Ce
   Ce3499   1.0    0.78000      0.66000      0.30000     Biso  1.000  Ce
   Ce3500   1.0    0.78000      0.66000      0.38000     Biso  1.000  Ce
   Ce3501   1.0    0.78000      0.66000      0.46000     Biso  1.000  Ce
   Ce3502   1.0    0.78000      0.66000      0.54000     Biso  1.000  Ce
   Ce3503   1.0    0.78000      0.66000      0.62000     Biso  1.000  Ce
   Ce3504   1.0    0.78000      0.66000      0.70000     Biso  1.000  Ce
   Ce3505   1.0    0.78000      0.66000      0.78000     Biso  1.000  Ce
   Ce3506   1.0    0.78000      0.66000      0.86000     Biso  1.000  Ce
   Ce3507   1.0    0.78000      0.70000      0.10000     Biso  1.000  Ce
   Ce3508   1.0    0.78000      0.70000      0.18000     Biso  1.000  Ce
   Ce3509   1.0    0.78000      0.70000      0.26000     Biso  1.000  Ce
   Ce3510   1.0    0.78000      0.70000      0.34000     Biso  1.000  Ce
   Ce3511   1.0    0.78000      0.70000      0.42000     Biso  1.000  Ce
   Ce3512   1.0    0.78000      0.70000      0.50000     Biso  1.000  Ce
   Ce3513   1.0    0.78000      0.70000      0.58000     Biso  1.000  Ce
   Ce3514   1.0    0.78000      0.70000      0.66000     Biso  1.000  Ce
   Ce3515   1.0    0.78000      0.70000      0.74000     Biso  1.000  Ce
   Ce3516   1.0    0.78000      0.70000      0.82000     Biso  1.000  Ce
   Ce3517   1.0    0.78000      0.70000      0.90000     Biso  1.000  Ce
   Ce3518   1.0    0.78000      0.74000      0.14000     Biso  1.000  Ce
   Ce3519   1.0    0.78000      0.74000      0.22000     Biso  1.000  Ce
   Ce3520   1.0    0.78000      0.74000      0.30000     Biso  1.000  Ce
   Ce3521   1.0    0.78000      0.74000      0.38000     Biso  1.000  Ce
   Ce3522   1.0    0.78000      0.74000      0.46000     Biso  1.000  Ce
   Ce3523   1.0    0.78000      0.74000      0.54000     Biso  1.000  Ce
   Ce3524   1.0    0.78000      0.74000      0.62000     Biso  1.000  Ce
   Ce3525   1.0    0.78000      0.74000      0.70000     Biso  1.000  Ce
   Ce3526   1.0    0.78000      0.74000      0.78000     Biso  1.000  Ce
   Ce3527   1.0    0.78000      0.74000      0.86000     Biso  1.000  Ce
   Ce3528   1.0    0.78000      0.78000      0.10000     Biso  1.000  Ce
   Ce3529   1.0    0.78000      0.78000      0.18000     Biso  1.000  Ce
   Ce3530   1.0    0.78000      0.78000      0.26000     Biso  1.000  Ce
   Ce3531   1.0    0.78000      0.78000      0.34000     Biso  1.000  Ce
   Ce3532   1.0    0.78000      0.78000      0.42000     Biso  1.000  Ce
   Ce3533   1.0    0.78000      0.78000      0.50000     Biso  1.000  Ce
   Ce3534   1.0    0.78000      0.78000      0.58000     Biso  1.000  Ce
   Ce3535   1.0    0.78000      0.78000      0.66000     Biso  1.000  Ce
   Ce3536   1.0    0.78000      0.78000      0.74000     Biso  1.000  Ce
   Ce3537   1.0    0.78000      0.78000      0.82000     Biso  1.000  Ce
   Ce3538   1.0    0.78000      0.78000      0.90000     Biso  1.000  Ce
   Ce3539   1.0    0.78000      0.82000      0.14000     Biso  1.000  Ce
   Ce3540   1.0    0.78000      0.82000      0.22000     Biso  1.000  Ce
   Ce3541   1.0    0.78000      0.82000      0.30000     Biso  1.000  Ce
   Ce3542   1.0    0.78000      0.82000      0.38000     Biso  1.000  Ce
   Ce3543   1.0    0.78000      0.82000      0.46000     Biso  1.000  Ce
   Ce3544   1.0    0.78000      0.82000      0.54000     Biso  1.000  Ce
   Ce3545   1.0    0.78000      0.82000      0.62000     Biso  1.000  Ce
   Ce3546   1.0    0.78000      0.82000      0.70000     Biso  1.000  Ce
   Ce3547   1.0    0.78000      0.82000      0.78000     Biso  1.000  Ce
   Ce3548   1.0    0.78000      0.82000      0.86000     Biso  1.000  Ce
   Ce3549   1.0    0.78000      0.86000      0.18000     Biso  1.000  Ce
   Ce3550   1.0    0.78000      0.86000      0.26000     Biso  1.000  Ce
   Ce3551   1.0    0.78000      0.86000      0.34000     Biso  1.000  Ce
   Ce3552   1.0    0.78000      0.86000      0.42000     Biso  1.000  Ce
   Ce3553   1.0    0.78000      0.86000      0.50000     Biso  1.000  Ce
   Ce3554   1.0    0.78000      0.86000      0.58000     Biso  1.000  Ce
   Ce3555   1.0    0.78000      0.86000      0.66000     Biso  1.000  Ce
   Ce3556   1.0    0.78000      0.86000      0.74000     Biso  1.000  Ce
   Ce3557   1.0    0.78000      0.86000      0.82000     Biso  1.000  Ce
   Ce3558   1.0    0.78000      0.90000      0.22000     Biso  1.000  Ce
   Ce3559   1.0    0.78000      0.90000      0.30000     Biso  1.000  Ce
   Ce3560   1.0    0.78000      0.90000      0.38000     Biso  1.000  Ce
   Ce3561   1.0    0.78000      0.90000      0.46000     Biso  1.000  Ce
   Ce3562   1.0    0.78000      0.90000      0.54000     Biso  1.000  Ce
   Ce3563   1.0    0.78000      0.90000      0.62000     Biso  1.000  Ce
   Ce3564   1.0    0.78000      0.90000      0.70000     Biso  1.000  Ce
   Ce3565   1.0    0.78000      0.90000      0.78000     Biso  1.000  Ce
   Ce3566   1.0    0.82000      0.14000      0.22000     Biso  1.000  Ce
   Ce3567   1.0    0.82000      0.14000      0.30000     Biso  1.000  Ce
   Ce3568   1.0    0.82000      0.14000      0.38000     Biso  1.000  Ce
   Ce3569   1.0    0.82000      0.14000      0.46000     Biso  1.000  Ce
   Ce3570   1.0    0.82000      0.14000      0.54000     Biso  1.000  Ce
   Ce3571   1.0    0.82000      0.14000      0.62000     Biso  1.000  Ce
   Ce3572   1.0    0.82000      0.14000      0.70000     Biso  1.000  Ce
   Ce3573   1.0    0.82000      0.14000      0.78000     Biso  1.000  Ce
   Ce3574   1.0    0.82000      0.18000      0.18000     Biso  1.000  Ce
   Ce3575   1.0    0.82000      0.18000      0.26000     Biso  1.000  Ce
   Ce3576   1.0    0.82000      0.18000      0.34000     Biso  1.000  Ce
   Ce3577   1.0    0.82000      0.18000      0.42000     Biso  1.000  Ce
   Ce3578   1.0    0.82000      0.18000      0.50000     Biso  1.000  Ce
   Ce3579   1.0    0.82000      0.18000      0.58000     Biso  1.000  Ce
   Ce3580   1.0    0.82000      0.18000      0.66000     Biso  1.000  Ce
   Ce3581   1.0    0.82000      0.18000      0.74000     Biso  1.000  Ce
   Ce3582   1.0    0.82000      0.18000      0.82000     Biso  1.000  Ce
   Ce3583   1.0    0.82000      0.22000      0.14000     Biso  1.000  Ce
   Ce3584   1.0    0.82000      0.22000      0.22000     Biso  1.000  Ce
   Ce3585   1.0    0.82000      0.22000      0.30000     Biso  1.000  Ce
   Ce3586   1.0    0.82000      0.22000      0.38000     Biso  1.000  Ce
   Ce3587   1.0    0.82000      0.22000      0.46000     Biso  1.000  Ce
   Ce3588   1.0    0.82000      0.22000      0.54000     Biso  1.000  Ce
   Ce3589   1.0    0.82000      0.22000      0.62000     Biso  1.000  Ce
   Ce3590   1.0    0.82000      0.22000      0.70000     Biso  1.000  Ce
   Ce3591   1.0    0.82000      0.22000      0.78000     Biso  1.000  Ce
   Ce3592   1.0    0.82000      0.22000      0.86000     Biso  1.000  Ce
   Ce3593   1.0    0.82000      0.26000      0.18000     Biso  1.000  Ce
   Ce3594   1.0    0.82000      0.26000      0.26000     Biso  1.000  Ce
   Ce3595   1.0    0.82000      0.26000      0.34000     Biso  1.000  Ce
   Ce3596   1.0    0.82000      0.26000      0.42000     Biso  1.000  Ce
   Ce3597   1.0    0.82000      0.26000      0.50000     Biso  1.000  Ce
   Ce3598   1.0    0.82000      0.26000      0.58000     Biso  1.000  Ce
   Ce3599   1.0    0.82000      0.26000      0.66000     Biso  1.000  Ce
   Ce3600   1.0    0.82000      0.26000      0.74000     Biso  1.000  Ce
   Ce3601   1.0    0.82000      0.26000      0.82000     Biso  1.000  Ce
   Ce3602   1.0    0.82000      0.30000      0.14000     Biso  1.000  Ce
   Ce3603   1.0    0.82000      0.30000      0.22000     Biso  1.000  Ce
   Ce3604   1.0    0.82000      0.30000      0.30000     Biso  1.000  Ce
   Ce3605   1.0    0.82000      0.30000      0.38000     Biso  1.000  Ce
   Ce3606   1.0    0.82000      0.30000      0.46000     Biso  1.000  Ce
   Ce3607   1.0    0.82000      0.30000      0.54000     Biso  1.000  Ce
   Ce3608   1.0    0.82000      0.30000      0.62000     Biso  1.000  Ce
   Ce3609   1.0    0.82000      0.30000      0.70000     Biso  1.000  Ce
   Ce3610   1.0    0.82000      0.30000      0.78000     Biso  1.000  Ce
   Ce3611   1.0    0.82000      0.30000      0.86000     Biso  1.000  Ce
   Ce3612   1.0    0.82000      0.34000      0.18000     Biso  1.000  Ce
   Ce3613   1.0    0.82000      0.34000      0.26000     Biso  1.000  Ce
   Ce3614   1.0    0.82000      0.34000      0.34000     Biso  1.000  Ce
   Ce3615   1.0    0.82000      0.34000      0.42000     Biso  1.000  Ce
   Ce3616   1.0    0.82000      0.34000      0.50000     Biso  1.000  Ce
   Ce3617   1.0    0.82000      0.34000      0.58000     Biso  1.000  Ce
   Ce3618   1.0    0.82000      0.34000      0.66000     Biso  1.000  Ce
   Ce3619   1.0    0.82000      0.34000      0.74000     Biso  1.000  Ce
   Ce3620   1.0    0.82000      0.34000      0.82000     Biso  1.000  Ce
   Ce3621   1.0    0.82000      0.38000      0.14000     Biso  1.000  Ce
   Ce3622   1.0    0.82000      0.38000      0.22000     Biso  1.000  Ce
   Ce3623   1.0    0.82000      0.38000      0.30000     Biso  1.000  Ce
   Ce3624   1.0    0.82000      0.38000      0.38000     Biso  1.000  Ce
   Ce3625   1.0    0.82000      0.38000      0.46000     Biso  1.000  Ce
   Ce3626   1.0    0.82000      0.38000      0.54000     Biso  1.000  Ce
   Ce3627   1.0    0.82000      0.38000      0.62000     Biso  1.000  Ce
   Ce3628   1.0    0.82000      0.38000      0.70000     Biso  1.000  Ce
   Ce3629   1.0    0.82000      0.38000      0.78000     Biso  1.000  Ce
   Ce3630   1.0    0.82000      0.38000      0.86000     Biso  1.000  Ce
   Ce3631   1.0    0.82000      0.42000      0.18000     Biso  1.000  Ce
   Ce3632   1.0    0.82000      0.42000      0.26000     Biso  1.000  Ce
   Ce3633   1.0    0.82000      0.42000      0.34000     Biso  1.000  Ce
   Ce3634   1.0    0.82000      0.42000      0.42000     Biso  1.000  Ce
   Ce3635   1.0    0.82000      0.42000      0.50000     Biso  1.000  Ce
   Ce3636   1.0    0.82000      0.42000      0.58000     Biso  1.000  Ce
   Ce3637   1.0    0.82000      0.42000      0.66000     Biso  1.000  Ce
   Ce3638   1.0    0.82000      0.42000      0.74000     Biso  1.000  Ce
   Ce3639   1.0    0.82000      0.42000      0.82000     Biso  1.000  Ce
   Ce3640   1.0    0.82000      0.46000      0.14000     Biso  1.000  Ce
   Ce3641   1.0    0.82000      0.46000      0.22000     Biso  1.000  Ce
   Ce3642   1.0    0.82000      0.46000      0.30000     Biso  1.000  Ce
   Ce3643   1.0    0.82000      0.46000      0.38000     Biso  1.000  Ce
   Ce3644   1.0    0.82000      0.46000      0.46000     Biso  1.000  Ce
   Ce3645   1.0    0.82000      0.46000      0.54000     Biso  1.000  Ce
   Ce3646   1.0    0.82000      0.46000      0.62000     Biso  1.000  Ce
   Ce3647   1.0    0.82000      0.46000      0.70000     Biso  1.000  Ce
   Ce3648   1.0    0.82000      0.46000      0.78000     Biso  1.000  Ce
   Ce3649   1.0    0.82000      0.46000      0.86000     Biso  1.000  Ce
   Ce3650   1.0    0.82000      0.50000      0.18000     Biso  1.000  Ce
   Ce3651   1.0    0.82000      0.50000      0.26000     Biso  1.000  Ce
   Ce3652   1.0    0.82000      0.50000      0.34000     Biso  1.000  Ce
   Ce3653   1.0    0.82000      0.50000      0.42000     Biso  1.000  Ce
   Ce3654   1.0    0.82000      0.50000      0.50000     Biso  1.000  Ce
   Ce3655   1.0    0.82000      0.50000      0.58000     Biso  1.000  Ce
   Ce3656   1.0    0.82000      0.50000      0.66000     Biso  1.000  Ce
   Ce3657   1.0    0.82000      0.50000      0.74000     Biso  1.000  Ce
   Ce3658   1.0    0.82000      0.50000      0.82000     Biso  1.000  Ce
   Ce3659   1.0    0.82000      0.54000      0.14000     Biso  1.000  Ce
   Ce3660   1.0    0.82000      0.54000      0.22000     Biso  1.000  Ce
   Ce3661   1.0    0.82000      0.54000      0.30000     Biso  1.000  Ce
   Ce3662   1.0    0.82000      0.54000      0.38000     Biso  1.000  Ce
   Ce3663   1.0    0.82000      0.54000      0.46000     Biso  1.000  Ce
   Ce3664   1.0    0.82000      0.54000      0.54000     Biso  1.000  Ce
   Ce3665   1.0    0.82000      0.54000      0.62000     Biso  1.000  Ce
   Ce3666   1.0    0.82000      0.54000      0.70000     Biso  1.000  Ce
   Ce3667   1.0    0.82000      0.54000      0.78000     Biso  1.000  Ce
   Ce3668   1.0    0.82000      0.54000      0.86000     Biso  1.000  Ce
   Ce3669   1.0    0.82000      0.58000      0.18000     Biso  1.000  Ce
   Ce3670   1.0    0.82000      0.58000      0.26000     Biso  1.000  Ce
   Ce3671   1.0    0.82000      0.58000      0.34000     Biso  1.000  Ce
   Ce3672   1.0    0.82000      0.58000      0.42000     Biso  1.000  Ce
   Ce3673   1.0    0.82000      0.58000      0.50000     Biso  1.000  Ce
   Ce3674   1.0    0.82000      0.58000      0.58000     Biso  1.000  Ce
   Ce3675   1.0    0.82000      0.58000      0.66000     Biso  1.000  Ce
   Ce3676   1.0    0.82000      0.58000      0.74000     Biso  1.000  Ce
   Ce3677   1.0    0.82000      0.58000      0.82000     Biso  1.000  Ce
   Ce3678   1.0    0.82000      0.62000      0.14000     Biso  1.000  Ce
   Ce3679   1.0    0.82000      0.62000      0.22000     Biso  1.000  Ce
   Ce3680   1.0    0.82000      0.62000      0.30000     Biso  1.000  Ce
   Ce3681   1.0    0.82000      0.62000      0.38000     Biso  1.000  Ce
   Ce3682   1.0    0.82000      0.62000      0.46000     Biso  1.000  Ce
   Ce3683   1.0    0.82000      0.62000      0.54000     Biso  1.000  Ce
   Ce3684   1.0    0.82000      0.62000      0.62000     Biso  1.000  Ce
   Ce3685   1.0    0.82000      0.62000      0.70000     Biso  1.000  Ce
   Ce3686   1.0    0.82000      0.62000      0.78000     Biso  1.000  Ce
   Ce3687   1.0    0.82000      0.62000      0.86000     Biso  1.000  Ce
   Ce3688   1.0    0.82000      0.66000      0.18000     Biso  1.000  Ce
   Ce3689   1.0    0.82000      0.66000      0.26000     Biso  1.000  Ce
   Ce3690   1.0    0.82000      0.66000      0.34000     Biso  1.000  Ce
   Ce3691   1.0    0.82000      0.66000      0.42000     Biso  1.000  Ce
   Ce3692   1.0    0.82000      0.66000      0.50000     Biso  1.000  Ce
   Ce3693   1.0    0.82000      0.66000      0.58000     Biso  1.000  Ce
   Ce3694   1.0    0.82000      0.66000      0.66000     Biso  1.000  Ce
   Ce3695   1.0    0.82000      0.66000      0.74000     Biso  1.000  Ce
   Ce3696   1.0    0.82000      0.66000      0.82000     Biso  1.000  Ce
   Ce3697   1.0    0.82000      0.70000      0.14000     Biso  1.000  Ce
   Ce3698   1.0    0.82000      0.70000      0.22000     Biso  1.000  Ce
   Ce3699   1.0    0.82000      0.70000      0.30000     Biso  1.000  Ce
   Ce3700   1.0    0.82000      0.70000      0.38000     Biso  1.000  Ce
   Ce3701   1.0    0.82000      0.70000      0.46000     Biso  1.000  Ce
   Ce3702   1.0    0.82000      0.70000      0.54000     Biso  1.000  Ce
   Ce3703   1.0    0.82000      0.70000      0.62000     Biso  1.000  Ce
   Ce3704   1.0    0.82000      0.70000      0.70000     Biso  1.000  Ce
   Ce3705   1.0    0.82000      0.70000      0.78000     Biso  1.000  Ce
   Ce3706   1.0    0.82000      0.70000      0.86000     Biso  1.000  Ce
   Ce3707   1.0    0.82000      0.74000      0.18000     Biso  1.000  Ce
   Ce3708   1.0    0.82000      0.74000      0.26000     Biso  1.000  Ce
   Ce3709   1.0    0.82000      0.74000      0.34000     Biso  1.000  Ce
   Ce3710   1.0    0.82000      0.74000      0.42000     Biso  1.000  Ce
   Ce3711   1.0    0.82000      0.74000      0.50000     Biso  1.000  Ce
   Ce3712   1.0    0.82000      0.74000      0.58000     Biso  1.000  Ce
   Ce3713   1.0    0.82000      0.74000      0.66000     Biso  1.000  Ce
   Ce3714   1.0    0.82000      0.74000      0.74000     Biso  1.000  Ce
   Ce3715   1.0    0.82000      0.74000      0.82000     Biso  1.000  Ce
   Ce3716   1.0    0.82000      0.78000      0.14000     Biso  1.000  Ce
   Ce3717   1.0    0.82000      0.78000      0.22000     Biso  1.000  Ce
   Ce3718   1.0    0.82000      0.78000      0.30000     Biso  1.000  Ce
   Ce3719   1.0    0.82000      0.78000      0.38000     Biso  1.000  Ce
   Ce3720   1.0    0.82000      0.78000      0.46000     Biso  1.000  Ce
   Ce3721   1.0    0.82000      0.78000      0.54000     Biso  1.000  Ce
   Ce3722   1.0    0.82000      0.78000      0.62000     Biso  1.000  Ce
   Ce3723   1.0    0.82000      0.78000      0.70000     Biso  1.000  Ce
   Ce3724   1.0    0.82000      0.78000      0.78000     Biso  1.000  Ce
   Ce3725   1.0    0.82000      0.78000      0.86000     Biso  1.000  Ce
   Ce3726   1.0    0.82000      0.82000      0.18000     Biso  1.000  Ce
   Ce3727   1.0    0.82000      0.82000      0.26000     Biso  1.000  Ce
   Ce3728   1.0    0.82000      0.82000      0.34000     Biso  1.000  Ce
   Ce3729   1.0    0.82000      0.82000      0.42000     Biso  1.000  Ce
   Ce3730   1.0    0.82000      0.82000      0.50000     Biso  1.000  Ce
   Ce3731   1.0    0.82000      0.82000      0.58000     Biso  1.000  Ce
   Ce3732   1.0    0.82000      0.82000      0.66000     Biso  1.000  Ce
   Ce3733   1.0    0.82000      0.82000      0.74000     Biso  1.000  Ce
   Ce3734   1.0    0.82000      0.82000      0.82000     Biso  1.000  Ce
   Ce3735   1.0    0.82000      0.86000      0.22000     Biso  1.000  Ce
   Ce3736   1.0    0.82000      0.86000      0.30000     Biso  1.000  Ce
   Ce3737   1.0    0.82000      0.86000      0.38000     Biso  1.000  Ce
   Ce3738   1.0    0.82000      0.86000      0.46000     Biso  1.000  Ce
   Ce3739   1.0    0.82000      0.86000      0.54000     Biso  1.000  Ce
   Ce3740   1.0    0.82000      0.86000      0.62000     Biso  1.000  Ce
   Ce3741   1.0    0.82000      0.86000      0.70000     Biso  1.000  Ce
   Ce3742   1.0    0.82000      0.86000      0.78000     Biso  1.000  Ce
   Ce3743   1.0    0.86000      0.18000      0.22000     Biso  1.000  Ce
   Ce3744   1.0    0.86000      0.18000      0.30000     Biso  1.000  Ce
   Ce3745   1.0    0.86000      0.18000      0.38000     Biso  1.000  Ce
   Ce3746   1.0    0.86000      0.18000      0.46000     Biso  1.000  Ce
   Ce3747   1.0    0.86000      0.18000      0.54000     Biso  1.000  Ce
   Ce3748   1.0    0.86000      0.18000      0.62000     Biso  1.000  Ce
   Ce3749   1.0    0.86000      0.18000      0.70000     Biso  1.000  Ce
   Ce3750   1.0    0.86000      0.18000      0.78000     Biso  1.000  Ce
   Ce3751   1.0    0.86000      0.22000      0.18000     Biso  1.000  Ce
   Ce3752   1.0    0.86000      0.22000      0.26000     Biso  1.000  Ce
   Ce3753   1.0    0.86000      0.22000      0.34000     Biso  1.000  Ce
   Ce3754   1.0    0.86000      0.22000      0.42000     Biso  1.000  Ce
   Ce3755   1.0    0.86000      0.22000      0.50000     Biso  1.000  Ce
   Ce3756   1.0    0.86000      0.22000      0.58000     Biso  1.000  Ce
   Ce3757   1.0    0.86000      0.22000      0.66000     Biso  1.000  Ce
   Ce3758   1.0    0.86000      0.22000      0.74000     Biso  1.000  Ce
   Ce3759   1.0    0.86000      0.22000      0.82000     Biso  1.000  Ce
   Ce3760   1.0    0.86000      0.26000      0.22000     Biso  1.000  Ce
   Ce3761   1.0    0.86000      0.26000      0.30000     Biso  1.000  Ce
   Ce3762   1.0    0.86000      0.26000      0.38000     Biso  1.000  Ce
   Ce3763   1.0    0.86000      0.26000      0.46000     Biso  1.000  Ce
   Ce3764   1.0    0.86000      0.26000      0.54000     Biso  1.000  Ce
   Ce3765   1.0    0.86000      0.26000      0.62000     Biso  1.000  Ce
   Ce3766   1.0    0.86000      0.26000      0.70000     Biso  1.000  Ce
   Ce3767   1.0    0.86000      0.26000      0.78000     Biso  1.000  Ce
   Ce3768   1.0    0.86000      0.30000      0.18000     Biso  1.000  Ce
   Ce3769   1.0    0.86000      0.30000      0.26000     Biso  1.000  Ce
   Ce3770   1.0    0.86000      0.30000      0.34000     Biso  1.000  Ce
   Ce3771   1.0    0.86000      0.30000      0.42000     Biso  1.000  Ce
   Ce3772   1.0    0.86000      0.30000      0.50000     Biso  1.000  Ce
   Ce3773   1.0    0.86000      0.30000      0.58000     Biso  1.000  Ce
   Ce3774   1.0    0.86000      0.30000      0.66000     Biso  1.000  Ce
   Ce3775   1.0    0.86000      0.30000      0.74000     Biso  1.000  Ce
   Ce3776   1.0    0.86000      0.30000      0.82000     Biso  1.000  Ce
   Ce3777   1.0    0.86000      0.34000      0.22000     Biso  1.000  Ce
   Ce3778   1.0    0.86000      0.34000      0.30000     Biso  1.000  Ce
   Ce3779   1.0    0.86000      0.34000      0.38000     Biso  1.000  Ce
   Ce3780   1.0    0.86000      0.34000      0.46000     Biso  1.000  Ce
   Ce3781   1.0    0.86000      0.34000      0.54000     Biso  1.000  Ce
   Ce3782   1.0    0.86000      0.34000      0.62000     Biso  1.000  Ce
   Ce3783   1.0    0.86000      0.34000      0.70000     Biso  1.000  Ce
   Ce3784   1.0    0.86000      0.34000      0.78000     Biso  1.000  Ce
   Ce3785   1.0    0.86000      0.38000      0.18000     Biso  1.000  Ce
   Ce3786   1.0    0.86000      0.38000      0.26000     Biso  1.000  Ce
   Ce3787   1.0    0.86000      0.38000      0.34000     Biso  1.000  Ce
   Ce3788   1.0    0.86000      0.38000      0.42000     Biso  1.000  Ce
   Ce3789   1.0    0.86000      0.38000      0.50000     Biso  1.000  Ce
   Ce3790   1.0    0.86000      0.38000      0.58000     Biso  1.000  Ce
   Ce3791   1.0    0.86000      0.38000      0.66000     Biso  1.000  Ce
   Ce3792   1.0    0.86000      0.38000      0.74000     Biso  1.000  Ce
   Ce3793   1.0    0.86000      0.38000      0.82000     Biso  1.000  Ce
   Ce3794   1.0    0.86000      0.42000      0.22000     Biso  1.000  Ce
   Ce3795   1.0    0.86000      0.42000      0.30000     Biso  1.000  Ce
   Ce3796   1.0    0.86000      0.42000      0.38000     Biso  1.000  Ce
   Ce3797   1.0    0.86000      0.42000      0.46000     Biso  1.000  Ce
   Ce3798   1.0    0.86000      0.42000      0.54000     Biso  1.000  Ce
   Ce3799   1.0    0.86000      0.42000      0.62000     Biso  1.000  Ce
   Ce3800   1.0    0.86000      0.42000      0.70000     Biso  1.000  Ce
   Ce3801   1.0    0.86000      0.42000      0.78000     Biso  1.000  Ce
   Ce3802   1.0    0.86000      0.46000      0.18000     Biso  1.000  Ce
   Ce3803   1.0    0.86000      0.46000      0.26000     Biso  1.000  Ce
   Ce3804   1.0    0.86000      0.46000      0.34000     Biso  1.000  Ce
   Ce3805   1.0    0.86000      0.46000      0.42000     Biso  1.000  Ce
   Ce3806   1.0    0.86000      0.46000      0.50000     Biso  1.000  Ce
   Ce3807   1.0    0.86000      0.46000      0.58000     Biso  1.000  Ce
   Ce3808   1.0    0.86000      0.46000      0.66000     Biso  1.000  Ce
   Ce3809   1.0    0.86000      0.46000      0.74000     Biso  1.000  Ce
   Ce3810   1.0    0.86000      0.46000      0.82000     Biso  1.000  Ce
   Ce3811   1.0    0.86000      0.50000      0.22000     Biso  1.000  Ce
   Ce3812   1.0    0.86000      0.50000      0.30000     Biso  1.000  Ce
   Ce3813   1.0    0.86000      0.50000      0.38000     Biso  1.000  Ce
   Ce3814   1.0    0.86000      0.50000      0.46000     Biso  1.000  Ce
   Ce3815   1.0    0.86000      0.50000      0.54000     Biso  1.000  Ce
   Ce3816   1.0    0.86000      0.50000      0.62000     Biso  1.000  Ce
   Ce3817   1.0    0.86000      0.50000      0.70000     Biso  1.000  Ce
   Ce3818   1.0    0.86000      0.50000      0.78000     Biso  1.000  Ce
   Ce3819   1.0    0.86000      0.54000      0.18000     Biso  1.000  Ce
   Ce3820   1.0    0.86000      0.54000      0.26000     Biso  1.000  Ce
   Ce3821   1.0    0.86000      0.54000      0.34000     Biso  1.000  Ce
   Ce3822   1.0    0.86000      0.54000      0.42000     Biso  1.000  Ce
   Ce3823   1.0    0.86000      0.54000      0.50000     Biso  1.000  Ce
   Ce3824   1.0    0.86000      0.54000      0.58000     Biso  1.000  Ce
   Ce3825   1.0    0.86000      0.54000      0.66000     Biso  1.000  Ce
   Ce3826   1.0    0.86000      0.54000      0.74000     Biso  1.000  Ce
   Ce3827   1.0    0.86000      0.54000      0.82000     Biso  1.000  Ce
   Ce3828   1.0    0.86000      0.58000      0.22000     Biso  1.000  Ce
   Ce3829   1.0    0.86000      0.58000      0.30000     Biso  1.000  Ce
   Ce3830   1.0    0.86000      0.58000      0.38000     Biso  1.000  Ce
   Ce3831   1.0    0.86000      0.58000      0.46000     Biso  1.000  Ce
   Ce3832   1.0    0.86000      0.58000      0.54000     Biso  1.000  Ce
   Ce3833   1.0    0.86000      0.58000      0.62000     Biso  1.000  Ce
   Ce3834   1.0    0.86000      0.58000      0.70000     Biso  1.000  Ce
   Ce3835   1.0    0.86000      0.58000      0.78000     Biso  1.000  Ce
   Ce3836   1.0    0.86000      0.62000      0.18000     Biso  1.000  Ce
   Ce3837   1.0    0.86000      0.62000      0.26000     Biso  1.000  Ce
   Ce3838   1.0    0.86000      0.62000      0.34000     Biso  1.000  Ce
   Ce3839   1.0    0.86000      0.62000      0.42000     Biso  1.000  Ce
   Ce3840   1.0    0.86000      0.62000      0.50000     Biso  1.000  Ce
   Ce3841   1.0    0.86000      0.62000      0.58000     Biso  1.000  Ce
   Ce3842   1.0    0.86000      0.62000      0.66000     Biso  1.000  Ce
   Ce3843   1.0    0.86000      0.62000      0.74000     Biso  1.000  Ce
   Ce3844   1.0    0.86000      0.62000      0.82000     Biso  1.000  Ce
   Ce3845   1.0    0.86000      0.66000      0.22000     Biso  1.000  Ce
   Ce3846   1.0    0.86000      0.66000      0.30000     Biso  1.000  Ce
   Ce3847   1.0    0.86000      0.66000      0.38000     Biso  1.000  Ce
   Ce3848   1.0    0.86000      0.66000      0.46000     Biso  1.000  Ce
   Ce3849   1.0    0.86000      0.66000      0.54000     Biso  1.000  Ce
   Ce3850   1.0    0.86000      0.66000      0.62000     Biso  1.000  Ce
   Ce3851   1.0    0.86000      0.66000      0.70000     Biso  1.000  Ce
   Ce3852   1.0    0.86000      0.66000      0.78000     Biso  1.000  Ce
   Ce3853   1.0    0.86000      0.70000      0.18000     Biso  1.000  Ce
   Ce3854   1.0    0.86000      0.70000      0.26000     Biso  1.000  Ce
   Ce3855   1.0    0.86000      0.70000      0.34000     Biso  1.000  Ce
   Ce3856   1.0    0.86000      0.70000      0.42000     Biso  1.000  Ce
   Ce3857   1.0    0.86000      0.70000      0.50000     Biso  1.000  Ce
   Ce3858   1.0    0.86000      0.70000      0.58000     Biso  1.000  Ce
   Ce3859   1.0    0.86000      0.70000      0.66000     Biso  1.000  Ce
   Ce3860   1.0    0.86000      0.70000      0.74000     Biso  1.000  Ce
   Ce3861   1.0    0.86000      0.70000      0.82000     Biso  1.000  Ce
   Ce3862   1.0    0.86000      0.74000      0.22000     Biso  1.000  Ce
   Ce3863   1.0    0.86000      0.74000      0.30000     Biso  1.000  Ce
   Ce3864   1.0    0.86000      0.74000      0.38000     Biso  1.000  Ce
   Ce3865   1.0    0.86000      0.74000      0.46000     Biso  1.000  Ce
   Ce3866   1.0    0.86000      0.74000      0.54000     Biso  1.000  Ce
   Ce3867   1.0    0.86000      0.74000      0.62000     Biso  1.000  Ce
   Ce3868   1.0    0.86000      0.74000      0.70000     Biso  1.000  Ce
   Ce3869   1.0    0.86000      0.74000      0.78000     Biso  1.000  Ce
   Ce3870   1.0    0.86000      0.78000      0.18000     Biso  1.000  Ce
   Ce3871   1.0    0.86000      0.78000      0.26000     Biso  1.000  Ce
   Ce3872   1.0    0.86000      0.78000      0.34000     Biso  1.000  Ce
   Ce3873   1.0    0.86000      0.78000      0.42000     Biso  1.000  Ce
   Ce3874   1.0    0.86000      0.78000      0.50000     Biso  1.000  Ce
   Ce3875   1.0    0.86000      0.78000      0.58000     Biso  1.000  Ce
   Ce3876   1.0    0.86000      0.78000      0.66000     Biso  1.000  Ce
   Ce3877   1.0    0.86000      0.78000      0.74000     Biso  1.000  Ce
   Ce3878   1.0    0.86000      0.78000      0.82000     Biso  1.000  Ce
   Ce3879   1.0    0.86000      0.82000      0.22000     Biso  1.000  Ce
   Ce3880   1.0    0.86000      0.82000      0.30000     Biso  1.000  Ce
   Ce3881   1.0    0.86000      0.82000      0.38000     Biso  1.000  Ce
   Ce3882   1.0    0.86000      0.82000      0.46000     Biso  1.000  Ce
   Ce3883   1.0    0.86000      0.82000      0.54000     Biso  1.000  Ce
   Ce3884   1.0    0.86000      0.82000      0.62000     Biso  1.000  Ce
   Ce3885   1.0    0.86000      0.82000      0.70000     Biso  1.000  Ce
   Ce3886   1.0    0.86000      0.82000      0.78000     Biso  1.000  Ce
   Ce3887   1.0    0.90000      0.22000      0.22000     Biso  1.000  Ce
   Ce3888   1.0    0.90000      0.22000      0.30000     Biso  1.000  Ce
   Ce3889   1.0    0.90000      0.22000      0.38000     Biso  1.000  Ce
   Ce3890   1.0    0.90000      0.22000      0.46000     Biso  1.000  Ce
   Ce3891   1.0    0.90000      0.22000      0.54000     Biso  1.000  Ce
   Ce3892   1.0    0.90000      0.22000      0.62000     Biso  1.000  Ce
   Ce3893   1.0    0.90000      0.22000      0.70000     Biso  1.000  Ce
   Ce3894   1.0    0.90000      0.22000      0.78000     Biso  1.000  Ce
   Ce3895   1.0    0.90000      0.26000      0.26000     Biso  1.000  Ce
   Ce3896   1.0    0.90000      0.26000      0.34000     Biso  1.000  Ce
   Ce3897   1.0    0.90000      0.26000      0.42000     Biso  1.000  Ce
   Ce3898   1.0    0.90000      0.26000      0.50000     Biso  1.000  Ce
   Ce3899   1.0    0.90000      0.26000      0.58000     Biso  1.000  Ce
   Ce3900   1.0    0.90000      0.26000      0.66000     Biso  1.000  Ce
   Ce3901   1.0    0.90000      0.26000      0.74000     Biso  1.000  Ce
   Ce3902   1.0    0.90000      0.30000      0.22000     Biso  1.000  Ce
   Ce3903   1.0    0.90000      0.30000      0.30000     Biso  1.000  Ce
   Ce3904   1.0    0.90000      0.30000      0.38000     Biso  1.000  Ce
   Ce3905   1.0    0.90000      0.30000      0.46000     Biso  1.000  Ce
   Ce3906   1.0    0.90000      0.30000      0.54000     Biso  1.000  Ce
   Ce3907   1.0    0.90000      0.30000      0.62000     Biso  1.000  Ce
   Ce3908   1.0    0.90000      0.30000      0.70000     Biso  1.000  Ce
   Ce3909   1.0    0.90000      0.30000      0.78000     Biso  1.000  Ce
   Ce3910   1.0    0.90000      0.34000      0.26000     Biso  1.000  Ce
   Ce3911   1.0    0.90000      0.34000      0.34000     Biso  1.000  Ce
   Ce3912   1.0    0.90000      0.34000      0.42000     Biso  1.000  Ce
   Ce3913   1.0    0.90000      0.34000      0.50000     Biso  1.000  Ce
   Ce3914   1.0    0.90000      0.34000      0.58000     Biso  1.000  Ce
   Ce3915   1.0    0.90000      0.34000      0.66000     Biso  1.000  Ce
   Ce3916   1.0    0.90000      0.34000      0.74000     Biso  1.000  Ce
   Ce3917   1.0    0.90000      0.38000      0.22000     Biso  1.000  Ce
   Ce3918   1.0    0.90000      0.38000      0.30000     Biso  1.000  Ce
   Ce3919   1.0    0.90000      0.38000      0.38000     Biso  1.000  Ce
   Ce3920   1.0    0.90000      0.38000      0.46000     Biso  1.000  Ce
   Ce3921   1.0    0.90000      0.38000      0.54000     Biso  1.000  Ce
   Ce3922   1.0    0.90000      0.38000      0.62000     Biso  1.000  Ce
   Ce3923   1.0    0.90000      0.38000      0.70000     Biso  1.000  Ce
   Ce3924   1.0    0.90000      0.38000      0.78000     Biso  1.000  Ce
   Ce3925   1.0    0.90000      0.42000      0.26000     Biso  1.000  Ce
   Ce3926   1.0    0.90000      0.42000      0.34000     Biso  1.000  Ce
   Ce3927   1.0    0.90000      0.42000      0.42000     Biso  1.000  Ce
   Ce3928   1.0    0.90000      0.42000      0.50000     Biso  1.000  Ce
   Ce3929   1.0    0.90000      0.42000      0.58000     Biso  1.000  Ce
   Ce3930   1.0    0.90000      0.42000      0.66000     Biso  1.000  Ce
   Ce3931   1.0    0.90000      0.42000      0.74000     Biso  1.000  Ce
   Ce3932   1.0    0.90000      0.46000      0.22000     Biso  1.000  Ce
   Ce3933   1.0    0.90000      0.46000      0.30000     Biso  1.000  Ce
   Ce3934   1.0    0.90000      0.46000      0.38000     Biso  1.000  Ce
   Ce3935   1.0    0.90000      0.46000      0.46000     Biso  1.000  Ce
   Ce3936   1.0    0.90000      0.46000      0.54000     Biso  1.000  Ce
   Ce3937   1.0    0.90000      0.46000      0.62000     Biso  1.000  Ce
   Ce3938   1.0    0.90000      0.46000      0.70000     Biso  1.000  Ce
   Ce3939   1.0    0.90000      0.46000      0.78000     Biso  1.000  Ce
   Ce3940   1.0    0.90000      0.50000      0.26000     Biso  1.000  Ce
   Ce3941   1.0    0.90000      0.50000      0.34000     Biso  1.000  Ce
   Ce3942   1.0    0.90000      0.50000      0.42000     Biso  1.000  Ce
   Ce3943   1.0    0.90000      0.50000      0.50000     Biso  1.000  Ce
   Ce3944   1.0    0.90000      0.50000      0.58000     Biso  1.000  Ce
   Ce3945   1.0    0.90000      0.50000      0.66000     Biso  1.000  Ce
   Ce3946   1.0    0.90000      0.50000      0.74000     Biso  1.000  Ce
   Ce3947   1.0    0.90000      0.54000      0.22000     Biso  1.000  Ce
   Ce3948   1.0    0.90000      0.54000      0.30000     Biso  1.000  Ce
   Ce3949   1.0    0.90000      0.54000      0.38000     Biso  1.000  Ce
   Ce3950   1.0    0.90000      0.54000      0.46000     Biso  1.000  Ce
   Ce3951   1.0    0.90000      0.54000      0.54000     Biso  1.000  Ce
   Ce3952   1.0    0.90000      0.54000      0.62000     Biso  1.000  Ce
   Ce3953   1.0    0.90000      0.54000      0.70000     Biso  1.000  Ce
   Ce3954   1.0    0.90000      0.54000      0.78000     Biso  1.000  Ce
   Ce3955   1.0    0.90000      0.58000      0.26000     Biso  1.000  Ce
   Ce3956   1.0    0.90000      0.58000      0.34000     Biso  1.000  Ce
   Ce3957   1.0    0.90000      0.58000      0.42000     Biso  1.000  Ce
   Ce3958   1.0    0.90000      0.58000      0.50000     Biso  1.000  Ce
   Ce3959   1.0    0.90000      0.58000      0.58000     Biso  1.000  Ce
   Ce3960   1.0    0.90000      0.58000      0.66000     Biso  1.000  Ce
   Ce3961   1.0    0.90000      0.58000      0.74000     Biso  1.000  Ce
   Ce3962   1.0    0.90000      0.62000      0.22000     Biso  1.000  Ce
   Ce3963   1.0    0.90000      0.62000      0.30000     Biso  1.000  Ce
   Ce3964   1.0    0.90000      0.62000      0.38000     Biso  1.000  Ce
   Ce3965   1.0    0.90000      0.62000      0.46000     Biso  1.000  Ce
   Ce3966   1.0    0.90000      0.62000      0.54000     Biso  1.000  Ce
   Ce3967   1.0    0.90000      0.62000      0.62000     Biso  1.000  Ce
   Ce3968   1.0    0.90000      0.62000      0.70000     Biso  1.000  Ce
   Ce3969   1.0    0.90000      0.62000      0.78000     Biso  1.000  Ce
   Ce3970   1.0    0.90000      0.66000      0.26000     Biso  1.000  Ce
   Ce3971   1.0    0.90000      0.66000      0.34000     Biso  1.000  Ce
   Ce3972   1.0    0.90000      0.66000      0.42000     Biso  1.000  Ce
   Ce3973   1.0    0.90000      0.66000      0.50000     Biso  1.000  Ce
   Ce3974   1.0    0.90000      0.66000      0.58000     Biso  1.000  Ce
   Ce3975   1.0    0.90000      0.66000      0.66000     Biso  1.000  Ce
   Ce3976   1.0    0.90000      0.66000      0.74000     Biso  1.000  Ce
   Ce3977   1.0    0.90000      0.70000      0.22000     Biso  1.000  Ce
   Ce3978   1.0    0.90000      0.70000      0.30000     Biso  1.000  Ce
   Ce3979   1.0    0.90000      0.70000      0.38000     Biso  1.000  Ce
   Ce3980   1.0    0.90000      0.70000      0.46000     Biso  1.000  Ce
   Ce3981   1.0    0.90000      0.70000      0.54000     Biso  1.000  Ce
   Ce3982   1.0    0.90000      0.70000      0.62000     Biso  1.000  Ce
   Ce3983   1.0    0.90000      0.70000      0.70000     Biso  1.000  Ce
   Ce3984   1.0    0.90000      0.70000      0.78000     Biso  1.000  Ce
   Ce3985   1.0    0.90000      0.74000      0.26000     Biso  1.000  Ce
   Ce3986   1.0    0.90000      0.74000      0.34000     Biso  1.000  Ce
   Ce3987   1.0    0.90000      0.74000      0.42000     Biso  1.000  Ce
   Ce3988   1.0    0.90000      0.74000      0.50000     Biso  1.000  Ce
   Ce3989   1.0    0.90000      0.74000      0.58000     Biso  1.000  Ce
   Ce3990   1.0    0.90000      0.74000      0.66000     Biso  1.000  Ce
   Ce3991   1.0    0.90000      0.74000      0.74000     Biso  1.000  Ce
   Ce3992   1.0    0.90000      0.78000      0.22000     Biso  1.000  Ce
   Ce3993   1.0    0.90000      0.78000      0.30000     Biso  1.000  Ce
   Ce3994   1.0    0.90000      0.78000      0.38000     Biso  1.000  Ce
   Ce3995   1.0    0.90000      0.78000      0.46000     Biso  1.000  Ce
   Ce3996   1.0    0.90000      0.78000      0.54000     Biso  1.000  Ce
   Ce3997   1.0    0.90000      0.78000      0.62000     Biso  1.000  Ce
   Ce3998   1.0    0.90000      0.78000      0.70000     Biso  1.000  Ce
   Ce3999   1.0    0.90000      0.78000      0.78000     Biso  1.000  Ce
   O1       1.0    0.12000      0.20000      0.24000     Biso  1.000  O
   O2       1.0    0.12000      0.20000      0.28000     Biso  1.000  O
   O3       1.0    0.12000      0.20000      0.32000     Biso  1.000  O
   O4       1.0    0.12000      0.20000      0.36000     Biso  1.000  O
   O5       1.0    0.12000      0.20000      0.40000     Biso  1.000  O
   O6       1.0    0.12000      0.20000      0.44000     Biso  1.000  O
   O7       1.0    0.12000      0.20000      0.48000     Biso  1.000  O
   O8       1.0    0.12000      0.20000      0.52000     Biso  1.000  O
   O9       1.0    0.12000      0.20000      0.56000     Biso  1.000  O
   O10      1.0    0.12000      0.20000      0.60000     Biso  1.000  O
   O11      1.0    0.12000      0.20000      0.64000     Biso  1.000  O
   O12      1.0    0.12000      0.20000      0.68000     Biso  1.000  O
   O13      1.0    0.12000      0.20000      0.72000     Biso  1.000  O
   O14      1.0    0.12000      0.20000      0.76000     Biso  1.000  O
   O15      1.0    0.12000      0.24000      0.20000     Biso  1.000  O
   O16      1.0    0.12000      0.24000      0.24000     Biso  1.000  O
   O17      1.0    0.12000      0.24000      0.28000     Biso  1.000  O
   O18      1.0    0.12000      0.24000      0.32000     Biso  1.000  O
   O19      1.0    0.12000      0.24000      0.36000     Biso  1.000  O
   O20      1.0    0.12000      0.24000      0.40000     Biso  1.000  O
   O21      1.0    0.12000      0.24000      0.44000     Biso  1.000  O
   O22      1.0    0.12000      0.24000      0.48000     Biso  1.000  O
   O23      1.0    0.12000      0.24000      0.52000     Biso  1.000  O
   O24      1.0    0.12000      0.24000      0.56000     Biso  1.000  O
   O25      1.0    0.12000      0.24000      0.60000     Biso  1.000  O
   O26      1.0    0.12000      0.24000      0.64000     Biso  1.000  O
   O27      1.0    0.12000      0.24000      0.68000     Biso  1.000  O
   O28      1.0    0.12000      0.24000      0.72000     Biso  1.000  O
   O29      1.0    0.12000      0.24000      0.76000     Biso  1.000  O
   O30      1.0    0.12000      0.24000      0.80000     Biso  1.000  O
   O31      1.0    0.12000      0.28000      0.20000     Biso  1.000  O
   O32      1.0    0.12000      0.28000      0.24000     Biso  1.000  O
   O33      1.0    0.12000      0.28000      0.28000     Biso  1.000  O
   O34      1.0    0.12000      0.28000      0.32000     Biso  1.000  O
   O35      1.0    0.12000      0.28000      0.36000     Biso  1.000  O
   O36      1.0    0.12000      0.28000      0.40000     Biso  1.000  O
   O37      1.0    0.12000      0.28000      0.44000     Biso  1.000  O
   O38      1.0    0.12000      0.28000      0.48000     Biso  1.000  O
   O39      1.0    0.12000      0.28000      0.52000     Biso  1.000  O
   O40      1.0    0.12000      0.28000      0.56000     Biso  1.000  O
   O41      1.0    0.12000      0.28000      0.60000     Biso  1.000  O
   O42      1.0    0.12000      0.28000      0.64000     Biso  1.000  O
   O43      1.0    0.12000      0.28000      0.68000     Biso  1.000  O
   O44      1.0    0.12000      0.28000      0.72000     Biso  1.000  O
   O45      1.0    0.12000      0.28000      0.76000     Biso  1.000  O
   O46      1.0    0.12000      0.28000      0.80000     Biso  1.000  O
   O47      1.0    0.12000      0.32000      0.20000     Biso  1.000  O
   O48      1.0    0.12000      0.32000      0.24000     Biso  1.000  O
   O49      1.0    0.12000      0.32000      0.28000     Biso  1.000  O
   O50      1.0    0.12000      0.32000      0.32000     Biso  1.000  O
   O51      1.0    0.12000      0.32000      0.36000     Biso  1.000  O
   O52      1.0    0.12000      0.32000      0.40000     Biso  1.000  O
   O53      1.0    0.12000      0.32000      0.44000     Biso  1.000  O
   O54      1.0    0.12000      0.32000      0.48000     Biso  1.000  O
   O55      1.0    0.12000      0.32000      0.52000     Biso  1.000  O
   O56      1.0    0.12000      0.32000      0.56000     Biso  1.000  O
   O57      1.0    0.12000      0.32000      0.60000     Biso  1.000  O
   O58      1.0    0.12000      0.32000      0.64000     Biso  1.000  O
   O59      1.0    0.12000      0.32000      0.68000     Biso  1.000  O
   O60      1.0    0.12000      0.32000      0.72000     Biso  1.000  O
   O61      1.0    0.12000      0.32000      0.76000     Biso  1.000  O
   O62      1.0    0.12000      0.32000      0.80000     Biso  1.000  O
   O63      1.0    0.12000      0.36000      0.20000     Biso  1.000  O
   O64      1.0    0.12000      0.36000      0.24000     Biso  1.000  O
   O65      1.0    0.12000      0.36000      0.28000     Biso  1.000  O
   O66      1.0    0.12000      0.36000      0.32000     Biso  1.000  O
   O67      1.0    0.12000      0.36000      0.36000     Biso  1.000  O
   O68      1.0    0.12000      0.36000      0.40000     Biso  1.000  O
   O69      1.0    0.12000      0.36000      0.44000     Biso  1.000  O
   O70      1.0    0.12000      0.36000      0.48000     Biso  1.000  O
   O71      1.0    0.12000      0.36000      0.52000     Biso  1.000  O
   O72      1.0    0.12000      0.36000      0.56000     Biso  1.000  O
   O73      1.0    0.12000      0.36000      0.60000     Biso  1.000  O
   O74      1.0    0.12000      0.36000      0.64000     Biso  1.000  O
   O75      1.0    0.12000      0.36000      0.68000     Biso  1.000  O
   O76      1.0    0.12000      0.36000      0.72000     Biso  1.000  O
   O77      1.0    0.12000      0.36000      0.76000     Biso  1.000  O
   O78      1.0    0.12000      0.36000      0.80000     Biso  1.000  O
   O79      1.0    0.12000      0.40000      0.20000     Biso  1.000  O
   O80      1.0    0.12000      0.40000      0.24000     Biso  1.000  O
   O81      1.0    0.12000      0.40000      0.28000     Biso  1.000  O
   O82      1.0    0.12000      0.40000      0.32000     Biso  1.000  O
   O83      1.0    0.12000      0.40000      0.36000     Biso  1.000  O
   O84      1.0    0.12000      0.40000      0.40000     Biso  1.000  O
   O85      1.0    0.12000      0.40000      0.44000     Biso  1.000  O
   O86      1.0    0.12000      0.40000      0.48000     Biso  1.000  O
   O87      1.0    0.12000      0.40000      0.52000     Biso  1.000  O
   O88      1.0    0.12000      0.40000      0.56000     Biso  1.000  O
   O89      1.0    0.12000      0.40000      0.60000     Biso  1.000  O
   O90      1.0    0.12000      0.40000      0.64000     Biso  1.000  O
   O91      1.0    0.12000      0.40000      0.68000     Biso  1.000  O
   O92      1.0    0.12000      0.40000      0.72000     Biso  1.000  O
   O93      1.0    0.12000      0.40000      0.76000     Biso  1.000  O
   O94      1.0    0.12000      0.40000      0.80000     Biso  1.000  O
   O95      1.0    0.12000      0.44000      0.20000     Biso  1.000  O
   O96      1.0    0.12000      0.44000      0.24000     Biso  1.000  O
   O97      1.0    0.12000      0.44000      0.28000     Biso  1.000  O
   O98      1.0    0.12000      0.44000      0.32000     Biso  1.000  O
   O99      1.0    0.12000      0.44000      0.36000     Biso  1.000  O
   O100     1.0    0.12000      0.44000      0.40000     Biso  1.000  O
   O101     1.0    0.12000      0.44000      0.44000     Biso  1.000  O
   O102     1.0    0.12000      0.44000      0.48000     Biso  1.000  O
   O103     1.0    0.12000      0.44000      0.52000     Biso  1.000  O
   O104     1.0    0.12000      0.44000      0.56000     Biso  1.000  O
   O105     1.0    0.12000      0.44000      0.60000     Biso  1.000  O
   O106     1.0    0.12000      0.44000      0.64000     Biso  1.000  O
   O107     1.0    0.12000      0.44000      0.68000     Biso  1.000  O
   O108     1.0    0.12000      0.44000      0.72000     Biso  1.000  O
   O109     1.0    0.12000      0.44000      0.76000     Biso  1.000  O
   O110     1.0    0.12000      0.44000      0.80000     Biso  1.000  O
   O111     1.0    0.12000      0.48000      0.20000     Biso  1.000  O
   O112     1.0    0.12000      0.48000      0.24000     Biso  1.000  O
   O113     1.0    0.12000      0.48000      0.28000     Biso  1.000  O
   O114     1.0    0.12000      0.48000      0.32000     Biso  1.000  O
   O115     1.0    0.12000      0.48000      0.36000     Biso  1.000  O
   O116     1.0    0.12000      0.48000      0.40000     Biso  1.000  O
   O117     1.0    0.12000      0.48000      0.44000     Biso  1.000  O
   O118     1.0    0.12000      0.48000      0.48000     Biso  1.000  O
   O119     1.0    0.12000      0.48000      0.52000     Biso  1.000  O
   O120     1.0    0.12000      0.48000      0.56000     Biso  1.000  O
   O121     1.0    0.12000      0.48000      0.60000     Biso  1.000  O
   O122     1.0    0.12000      0.48000      0.64000     Biso  1.000  O
   O123     1.0    0.12000      0.48000      0.68000     Biso  1.000  O
   O124     1.0    0.12000      0.48000      0.72000     Biso  1.000  O
   O125     1.0    0.12000      0.48000      0.76000     Biso  1.000  O
   O126     1.0    0.12000      0.48000      0.80000     Biso  1.000  O
   O127     1.0    0.12000      0.52000      0.20000     Biso  1.000  O
   O128     1.0    0.12000      0.52000      0.24000     Biso  1.000  O
   O129     1.0    0.12000      0.52000      0.28000     Biso  1.000  O
   O130     1.0    0.12000      0.52000      0.32000     Biso  1.000  O
   O131     1.0    0.12000      0.52000      0.36000     Biso  1.000  O
   O132     1.0    0.12000      0.52000      0.40000     Biso  1.000  O
   O133     1.0    0.12000      0.52000      0.44000     Biso  1.000  O
   O134     1.0    0.12000      0.52000      0.48000     Biso  1.000  O
   O135     1.0    0.12000      0.52000      0.52000     Biso  1.000  O
   O136     1.0    0.12000      0.52000      0.56000     Biso  1.000  O
   O137     1.0    0.12000      0.52000      0.60000     Biso  1.000  O
   O138     1.0    0.12000      0.52000      0.64000     Biso  1.000  O
   O139     1.0    0.12000      0.52000      0.68000     Biso  1.000  O
   O140     1.0    0.12000      0.52000      0.72000     Biso  1.000  O
   O141     1.0    0.12000      0.52000      0.76000     Biso  1.000  O
   O142     1.0    0.12000      0.52000      0.80000     Biso  1.000  O
   O143     1.0    0.12000      0.56000      0.20000     Biso  1.000  O
   O144     1.0    0.12000      0.56000      0.24000     Biso  1.000  O
   O145     1.0    0.12000      0.56000      0.28000     Biso  1.000  O
   O146     1.0    0.12000      0.56000      0.32000     Biso  1.000  O
   O147     1.0    0.12000      0.56000      0.36000     Biso  1.000  O
   O148     1.0    0.12000      0.56000      0.40000     Biso  1.000  O
   O149     1.0    0.12000      0.56000      0.44000     Biso  1.000  O
   O150     1.0    0.12000      0.56000      0.48000     Biso  1.000  O
   O151     1.0    0.12000      0.56000      0.52000     Biso  1.000  O
   O152     1.0    0.12000      0.56000      0.56000     Biso  1.000  O
   O153     1.0    0.12000      0.56000      0.60000     Biso  1.000  O
   O154     1.0    0.12000      0.56000      0.64000     Biso  1.000  O
   O155     1.0    0.12000      0.56000      0.68000     Biso  1.000  O
   O156     1.0    0.12000      0.56000      0.72000     Biso  1.000  O
   O157     1.0    0.12000      0.56000      0.76000     Biso  1.000  O
   O158     1.0    0.12000      0.56000      0.80000     Biso  1.000  O
   O159     1.0    0.12000      0.60000      0.20000     Biso  1.000  O
   O160     1.0    0.12000      0.60000      0.24000     Biso  1.000  O
   O161     1.0    0.12000      0.60000      0.28000     Biso  1.000  O
   O162     1.0    0.12000      0.60000      0.32000     Biso  1.000  O
   O163     1.0    0.12000      0.60000      0.36000     Biso  1.000  O
   O164     1.0    0.12000      0.60000      0.40000     Biso  1.000  O
   O165     1.0    0.12000      0.60000      0.44000     Biso  1.000  O
   O166     1.0    0.12000      0.60000      0.48000     Biso  1.000  O
   O167     1.0    0.12000      0.60000      0.52000     Biso  1.000  O
   O168     1.0    0.12000      0.60000      0.56000     Biso  1.000  O
   O169     1.0    0.12000      0.60000      0.60000     Biso  1.000  O
   O170     1.0    0.12000      0.60000      0.64000     Biso  1.000  O
   O171     1.0    0.12000      0.60000      0.68000     Biso  1.000  O
   O172     1.0    0.12000      0.60000      0.72000     Biso  1.000  O
   O173     1.0    0.12000      0.60000      0.76000     Biso  1.000  O
   O174     1.0    0.12000      0.60000      0.80000     Biso  1.000  O
   O175     1.0    0.12000      0.64000      0.20000     Biso  1.000  O
   O176     1.0    0.12000      0.64000      0.24000     Biso  1.000  O
   O177     1.0    0.12000      0.64000      0.28000     Biso  1.000  O
   O178     1.0    0.12000      0.64000      0.32000     Biso  1.000  O
   O179     1.0    0.12000      0.64000      0.36000     Biso  1.000  O
   O180     1.0    0.12000      0.64000      0.40000     Biso  1.000  O
   O181     1.0    0.12000      0.64000      0.44000     Biso  1.000  O
   O182     1.0    0.12000      0.64000      0.48000     Biso  1.000  O
   O183     1.0    0.12000      0.64000      0.52000     Biso  1.000  O
   O184     1.0    0.12000      0.64000      0.56000     Biso  1.000  O
   O185     1.0    0.12000      0.64000      0.60000     Biso  1.000  O
   O186     1.0    0.12000      0.64000      0.64000     Biso  1.000  O
   O187     1.0    0.12000      0.64000      0.68000     Biso  1.000  O
   O188     1.0    0.12000      0.64000      0.72000     Biso  1.000  O
   O189     1.0    0.12000      0.64000      0.76000     Biso  1.000  O
   O190     1.0    0.12000      0.64000      0.80000     Biso  1.000  O
   O191     1.0    0.12000      0.68000      0.20000     Biso  1.000  O
   O192     1.0    0.12000      0.68000      0.24000     Biso  1.000  O
   O193     1.0    0.12000      0.68000      0.28000     Biso  1.000  O
   O194     1.0    0.12000      0.68000      0.32000     Biso  1.000  O
   O195     1.0    0.12000      0.68000      0.36000     Biso  1.000  O
   O196     1.0    0.12000      0.68000      0.40000     Biso  1.000  O
   O197     1.0    0.12000      0.68000      0.44000     Biso  1.000  O
   O198     1.0    0.12000      0.68000      0.48000     Biso  1.000  O
   O199     1.0    0.12000      0.68000      0.52000     Biso  1.000  O
   O200     1.0    0.12000      0.68000      0.56000     Biso  1.000  O
   O201     1.0    0.12000      0.68000      0.60000     Biso  1.000  O
   O202     1.0    0.12000      0.68000      0.64000     Biso  1.000  O
   O203     1.0    0.12000      0.68000      0.68000     Biso  1.000  O
   O204     1.0    0.12000      0.68000      0.72000     Biso  1.000  O
   O205     1.0    0.12000      0.68000      0.76000     Biso  1.000  O
   O206     1.0    0.12000      0.68000      0.80000     Biso  1.000  O
   O207     1.0    0.12000      0.72000      0.20000     Biso  1.000  O
   O208     1.0    0.12000      0.72000      0.24000     Biso  1.000  O
   O209     1.0    0.12000      0.72000      0.28000     Biso  1.000  O
   O210     1.0    0.12000      0.72000      0.32000     Biso  1.000  O
   O211     1.0    0.12000      0.72000      0.36000     Biso  1.000  O
   O212     1.0    0.12000      0.72000      0.40000     Biso  1.000  O
   O213     1.0    0.12000      0.72000      0.44000     Biso  1.000  O
   O214     1.0    0.12000      0.72000      0.48000     Biso  1.000  O
   O215     1.0    0.12000      0.72000      0.52000     Biso  1.000  O
   O216     1.0    0.12000      0.72000      0.56000     Biso  1.000  O
   O217     1.0    0.12000      0.72000      0.60000     Biso  1.000  O
   O218     1.0    0.12000      0.72000      0.64000     Biso  1.000  O
   O219     1.0    0.12000      0.72000      0.68000     Biso  1.000  O
   O220     1.0    0.12000      0.72000      0.72000     Biso  1.000  O
   O221     1.0    0.12000      0.72000      0.76000     Biso  1.000  O
   O222     1.0    0.12000      0.72000      0.80000     Biso  1.000  O
   O223     1.0    0.12000      0.76000      0.20000     Biso  1.000  O
   O224     1.0    0.12000      0.76000      0.24000     Biso  1.000  O
   O225     1.0    0.12000      0.76000      0.28000     Biso  1.000  O
   O226     1.0    0.12000      0.76000      0.32000     Biso  1.000  O
   O227     1.0    0.12000      0.76000      0.36000     Biso  1.000  O
   O228     1.0    0.12000      0.76000      0.40000     Biso  1.000  O
   O229     1.0    0.12000      0.76000      0.44000     Biso  1.000  O
   O230     1.0    0.12000      0.76000      0.48000     Biso  1.000  O
   O231     1.0    0.12000      0.76000      0.52000     Biso  1.000  O
   O232     1.0    0.12000      0.76000      0.56000     Biso  1.000  O
   O233     1.0    0.12000      0.76000      0.60000     Biso  1.000  O
   O234     1.0    0.12000      0.76000      0.64000     Biso  1.000  O
   O235     1.0    0.12000      0.76000      0.68000     Biso  1.000  O
   O236     1.0    0.12000      0.76000      0.72000     Biso  1.000  O
   O237     1.0    0.12000      0.76000      0.76000     Biso  1.000  O
   O238     1.0    0.12000      0.76000      0.80000     Biso  1.000  O
   O239     1.0    0.12000      0.80000      0.24000     Biso  1.000  O
   O240     1.0    0.12000      0.80000      0.28000     Biso  1.000  O
   O241     1.0    0.12000      0.80000      0.32000     Biso  1.000  O
   O242     1.0    0.12000      0.80000      0.36000     Biso  1.000  O
   O243     1.0    0.12000      0.80000      0.40000     Biso  1.000  O
   O244     1.0    0.12000      0.80000      0.44000     Biso  1.000  O
   O245     1.0    0.12000      0.80000      0.48000     Biso  1.000  O
   O246     1.0    0.12000      0.80000      0.52000     Biso  1.000  O
   O247     1.0    0.12000      0.80000      0.56000     Biso  1.000  O
   O248     1.0    0.12000      0.80000      0.60000     Biso  1.000  O
   O249     1.0    0.12000      0.80000      0.64000     Biso  1.000  O
   O250     1.0    0.12000      0.80000      0.68000     Biso  1.000  O
   O251     1.0    0.12000      0.80000      0.72000     Biso  1.000  O
   O252     1.0    0.12000      0.80000      0.76000     Biso  1.000  O
   O253     1.0    0.16000      0.16000      0.24000     Biso  1.000  O
   O254     1.0    0.16000      0.16000      0.28000     Biso  1.000  O
   O255     1.0    0.16000      0.16000      0.32000     Biso  1.000  O
   O256     1.0    0.16000      0.16000      0.36000     Biso  1.000  O
   O257     1.0    0.16000      0.16000      0.40000     Biso  1.000  O
   O258     1.0    0.16000      0.16000      0.44000     Biso  1.000  O
   O259     1.0    0.16000      0.16000      0.48000     Biso  1.000  O
   O260     1.0    0.16000      0.16000      0.52000     Biso  1.000  O
   O261     1.0    0.16000      0.16000      0.56000     Biso  1.000  O
   O262     1.0    0.16000      0.16000      0.60000     Biso  1.000  O
   O263     1.0    0.16000      0.16000      0.64000     Biso  1.000  O
   O264     1.0    0.16000      0.16000      0.68000     Biso  1.000  O
   O265     1.0    0.16000      0.16000      0.72000     Biso  1.000  O
   O266     1.0    0.16000      0.16000      0.76000     Biso  1.000  O
   O267     1.0    0.16000      0.20000      0.20000     Biso  1.000  O
   O268     1.0    0.16000      0.20000      0.24000     Biso  1.000  O
   O269     1.0    0.16000      0.20000      0.28000     Biso  1.000  O
   O270     1.0    0.16000      0.20000      0.32000     Biso  1.000  O
   O271     1.0    0.16000      0.20000      0.36000     Biso  1.000  O
   O272     1.0    0.16000      0.20000      0.40000     Biso  1.000  O
   O273     1.0    0.16000      0.20000      0.44000     Biso  1.000  O
   O274     1.0    0.16000      0.20000      0.48000     Biso  1.000  O
   O275     1.0    0.16000      0.20000      0.52000     Biso  1.000  O
   O276     1.0    0.16000      0.20000      0.56000     Biso  1.000  O
   O277     1.0    0.16000      0.20000      0.60000     Biso  1.000  O
   O278     1.0    0.16000      0.20000      0.64000     Biso  1.000  O
   O279     1.0    0.16000      0.20000      0.68000     Biso  1.000  O
   O280     1.0    0.16000      0.20000      0.72000     Biso  1.000  O
   O281     1.0    0.16000      0.20000      0.76000     Biso  1.000  O
   O282     1.0    0.16000      0.20000      0.80000     Biso  1.000  O
   O283     1.0    0.16000      0.24000      0.16000     Biso  1.000  O
   O284     1.0    0.16000      0.24000      0.20000     Biso  1.000  O
   O285     1.0    0.16000      0.24000      0.24000     Biso  1.000  O
   O286     1.0    0.16000      0.24000      0.28000     Biso  1.000  O
   O287     1.0    0.16000      0.24000      0.32000     Biso  1.000  O
   O288     1.0    0.16000      0.24000      0.36000     Biso  1.000  O
   O289     1.0    0.16000      0.24000      0.40000     Biso  1.000  O
   O290     1.0    0.16000      0.24000      0.44000     Biso  1.000  O
   O291     1.0    0.16000      0.24000      0.48000     Biso  1.000  O
   O292     1.0    0.16000      0.24000      0.52000     Biso  1.000  O
   O293     1.0    0.16000      0.24000      0.56000     Biso  1.000  O
   O294     1.0    0.16000      0.24000      0.60000     Biso  1.000  O
   O295     1.0    0.16000      0.24000      0.64000     Biso  1.000  O
   O296     1.0    0.16000      0.24000      0.68000     Biso  1.000  O
   O297     1.0    0.16000      0.24000      0.72000     Biso  1.000  O
   O298     1.0    0.16000      0.24000      0.76000     Biso  1.000  O
   O299     1.0    0.16000      0.24000      0.80000     Biso  1.000  O
   O300     1.0    0.16000      0.24000      0.84000     Biso  1.000  O
   O301     1.0    0.16000      0.28000      0.16000     Biso  1.000  O
   O302     1.0    0.16000      0.28000      0.20000     Biso  1.000  O
   O303     1.0    0.16000      0.28000      0.24000     Biso  1.000  O
   O304     1.0    0.16000      0.28000      0.28000     Biso  1.000  O
   O305     1.0    0.16000      0.28000      0.32000     Biso  1.000  O
   O306     1.0    0.16000      0.28000      0.36000     Biso  1.000  O
   O307     1.0    0.16000      0.28000      0.40000     Biso  1.000  O
   O308     1.0    0.16000      0.28000      0.44000     Biso  1.000  O
   O309     1.0    0.16000      0.28000      0.48000     Biso  1.000  O
   O310     1.0    0.16000      0.28000      0.52000     Biso  1.000  O
   O311     1.0    0.16000      0.28000      0.56000     Biso  1.000  O
   O312     1.0    0.16000      0.28000      0.60000     Biso  1.000  O
   O313     1.0    0.16000      0.28000      0.64000     Biso  1.000  O
   O314     1.0    0.16000      0.28000      0.68000     Biso  1.000  O
   O315     1.0    0.16000      0.28000      0.72000     Biso  1.000  O
   O316     1.0    0.16000      0.28000      0.76000     Biso  1.000  O
   O317     1.0    0.16000      0.28000      0.80000     Biso  1.000  O
   O318     1.0    0.16000      0.28000      0.84000     Biso  1.000  O
   O319     1.0    0.16000      0.32000      0.16000     Biso  1.000  O
   O320     1.0    0.16000      0.32000      0.20000     Biso  1.000  O
   O321     1.0    0.16000      0.32000      0.24000     Biso  1.000  O
   O322     1.0    0.16000      0.32000      0.28000     Biso  1.000  O
   O323     1.0    0.16000      0.32000      0.32000     Biso  1.000  O
   O324     1.0    0.16000      0.32000      0.36000     Biso  1.000  O
   O325     1.0    0.16000      0.32000      0.40000     Biso  1.000  O
   O326     1.0    0.16000      0.32000      0.44000     Biso  1.000  O
   O327     1.0    0.16000      0.32000      0.48000     Biso  1.000  O
   O328     1.0    0.16000      0.32000      0.52000     Biso  1.000  O
   O329     1.0    0.16000      0.32000      0.56000     Biso  1.000  O
   O330     1.0    0.16000      0.32000      0.60000     Biso  1.000  O
   O331     1.0    0.16000      0.32000      0.64000     Biso  1.000  O
   O332     1.0    0.16000      0.32000      0.68000     Biso  1.000  O
   O333     1.0    0.16000      0.32000      0.72000     Biso  1.000  O
   O334     1.0    0.16000      0.32000      0.76000     Biso  1.000  O
   O335     1.0    0.16000      0.32000      0.80000     Biso  1.000  O
   O336     1.0    0.16000      0.32000      0.84000     Biso  1.000  O
   O337     1.0    0.16000      0.36000      0.16000     Biso  1.000  O
   O338     1.0    0.16000      0.36000      0.20000     Biso  1.000  O
   O339     1.0    0.16000      0.36000      0.24000     Biso  1.000  O
   O340     1.0    0.16000      0.36000      0.28000     Biso  1.000  O
   O341     1.0    0.16000      0.36000      0.32000     Biso  1.000  O
   O342     1.0    0.16000      0.36000      0.36000     Biso  1.000  O
   O343     1.0    0.16000      0.36000      0.40000     Biso  1.000  O
   O344     1.0    0.16000      0.36000      0.44000     Biso  1.000  O
   O345     1.0    0.16000      0.36000      0.48000     Biso  1.000  O
   O346     1.0    0.16000      0.36000      0.52000     Biso  1.000  O
   O347     1.0    0.16000      0.36000      0.56000     Biso  1.000  O
   O348     1.0    0.16000      0.36000      0.60000     Biso  1.000  O
   O349     1.0    0.16000      0.36000      0.64000     Biso  1.000  O
   O350     1.0    0.16000      0.36000      0.68000     Biso  1.000  O
   O351     1.0    0.16000      0.36000      0.72000     Biso  1.000  O
   O352     1.0    0.16000      0.36000      0.76000     Biso  1.000  O
   O353     1.0    0.16000      0.36000      0.80000     Biso  1.000  O
   O354     1.0    0.16000      0.36000      0.84000     Biso  1.000  O
   O355     1.0    0.16000      0.40000      0.16000     Biso  1.000  O
   O356     1.0    0.16000      0.40000      0.20000     Biso  1.000  O
   O357     1.0    0.16000      0.40000      0.24000     Biso  1.000  O
   O358     1.0    0.16000      0.40000      0.28000     Biso  1.000  O
   O359     1.0    0.16000      0.40000      0.32000     Biso  1.000  O
   O360     1.0    0.16000      0.40000      0.36000     Biso  1.000  O
   O361     1.0    0.16000      0.40000      0.40000     Biso  1.000  O
   O362     1.0    0.16000      0.40000      0.44000     Biso  1.000  O
   O363     1.0    0.16000      0.40000      0.48000     Biso  1.000  O
   O364     1.0    0.16000      0.40000      0.52000     Biso  1.000  O
   O365     1.0    0.16000      0.40000      0.56000     Biso  1.000  O
   O366     1.0    0.16000      0.40000      0.60000     Biso  1.000  O
   O367     1.0    0.16000      0.40000      0.64000     Biso  1.000  O
   O368     1.0    0.16000      0.40000      0.68000     Biso  1.000  O
   O369     1.0    0.16000      0.40000      0.72000     Biso  1.000  O
   O370     1.0    0.16000      0.40000      0.76000     Biso  1.000  O
   O371     1.0    0.16000      0.40000      0.80000     Biso  1.000  O
   O372     1.0    0.16000      0.40000      0.84000     Biso  1.000  O
   O373     1.0    0.16000      0.44000      0.16000     Biso  1.000  O
   O374     1.0    0.16000      0.44000      0.20000     Biso  1.000  O
   O375     1.0    0.16000      0.44000      0.24000     Biso  1.000  O
   O376     1.0    0.16000      0.44000      0.28000     Biso  1.000  O
   O377     1.0    0.16000      0.44000      0.32000     Biso  1.000  O
   O378     1.0    0.16000      0.44000      0.36000     Biso  1.000  O
   O379     1.0    0.16000      0.44000      0.40000     Biso  1.000  O
   O380     1.0    0.16000      0.44000      0.44000     Biso  1.000  O
   O381     1.0    0.16000      0.44000      0.48000     Biso  1.000  O
   O382     1.0    0.16000      0.44000      0.52000     Biso  1.000  O
   O383     1.0    0.16000      0.44000      0.56000     Biso  1.000  O
   O384     1.0    0.16000      0.44000      0.60000     Biso  1.000  O
   O385     1.0    0.16000      0.44000      0.64000     Biso  1.000  O
   O386     1.0    0.16000      0.44000      0.68000     Biso  1.000  O
   O387     1.0    0.16000      0.44000      0.72000     Biso  1.000  O
   O388     1.0    0.16000      0.44000      0.76000     Biso  1.000  O
   O389     1.0    0.16000      0.44000      0.80000     Biso  1.000  O
   O390     1.0    0.16000      0.44000      0.84000     Biso  1.000  O
   O391     1.0    0.16000      0.48000      0.16000     Biso  1.000  O
   O392     1.0    0.16000      0.48000      0.20000     Biso  1.000  O
   O393     1.0    0.16000      0.48000      0.24000     Biso  1.000  O
   O394     1.0    0.16000      0.48000      0.28000     Biso  1.000  O
   O395     1.0    0.16000      0.48000      0.32000     Biso  1.000  O
   O396     1.0    0.16000      0.48000      0.36000     Biso  1.000  O
   O397     1.0    0.16000      0.48000      0.40000     Biso  1.000  O
   O398     1.0    0.16000      0.48000      0.44000     Biso  1.000  O
   O399     1.0    0.16000      0.48000      0.48000     Biso  1.000  O
   O400     1.0    0.16000      0.48000      0.52000     Biso  1.000  O
   O401     1.0    0.16000      0.48000      0.56000     Biso  1.000  O
   O402     1.0    0.16000      0.48000      0.60000     Biso  1.000  O
   O403     1.0    0.16000      0.48000      0.64000     Biso  1.000  O
   O404     1.0    0.16000      0.48000      0.68000     Biso  1.000  O
   O405     1.0    0.16000      0.48000      0.72000     Biso  1.000  O
   O406     1.0    0.16000      0.48000      0.76000     Biso  1.000  O
   O407     1.0    0.16000      0.48000      0.80000     Biso  1.000  O
   O408     1.0    0.16000      0.48000      0.84000     Biso  1.000  O
   O409     1.0    0.16000      0.52000      0.16000     Biso  1.000  O
   O410     1.0    0.16000      0.52000      0.20000     Biso  1.000  O
   O411     1.0    0.16000      0.52000      0.24000     Biso  1.000  O
   O412     1.0    0.16000      0.52000      0.28000     Biso  1.000  O
   O413     1.0    0.16000      0.52000      0.32000     Biso  1.000  O
   O414     1.0    0.16000      0.52000      0.36000     Biso  1.000  O
   O415     1.0    0.16000      0.52000      0.40000     Biso  1.000  O
   O416     1.0    0.16000      0.52000      0.44000     Biso  1.000  O
   O417     1.0    0.16000      0.52000      0.48000     Biso  1.000  O
   O418     1.0    0.16000      0.52000      0.52000     Biso  1.000  O
   O419     1.0    0.16000      0.52000      0.56000     Biso  1.000  O
   O420     1.0    0.16000      0.52000      0.60000     Biso  1.000  O
   O421     1.0    0.16000      0.52000      0.64000     Biso  1.000  O
   O422     1.0    0.16000      0.52000      0.68000     Biso  1.000  O
   O423     1.0    0.16000      0.52000      0.72000     Biso  1.000  O
   O424     1.0    0.16000      0.52000      0.76000     Biso  1.000  O
   O425     1.0    0.16000      0.52000      0.80000     Biso  1.000  O
   O426     1.0    0.16000      0.52000      0.84000     Biso  1.000  O
   O427     1.0    0.16000      0.56000      0.16000     Biso  1.000  O
   O428     1.0    0.16000      0.56000      0.20000     Biso  1.000  O
   O429     1.0    0.16000      0.56000      0.24000     Biso  1.000  O
   O430     1.0    0.16000      0.56000      0.28000     Biso  1.000  O
   O431     1.0    0.16000      0.56000      0.32000     Biso  1.000  O
   O432     1.0    0.16000      0.56000      0.36000     Biso  1.000  O
   O433     1.0    0.16000      0.56000      0.40000     Biso  1.000  O
   O434     1.0    0.16000      0.56000      0.44000     Biso  1.000  O
   O435     1.0    0.16000      0.56000      0.48000     Biso  1.000  O
   O436     1.0    0.16000      0.56000      0.52000     Biso  1.000  O
   O437     1.0    0.16000      0.56000      0.56000     Biso  1.000  O
   O438     1.0    0.16000      0.56000      0.60000     Biso  1.000  O
   O439     1.0    0.16000      0.56000      0.64000     Biso  1.000  O
   O440     1.0    0.16000      0.56000      0.68000     Biso  1.000  O
   O441     1.0    0.16000      0.56000      0.72000     Biso  1.000  O
   O442     1.0    0.16000      0.56000      0.76000     Biso  1.000  O
   O443     1.0    0.16000      0.56000      0.80000     Biso  1.000  O
   O444     1.0    0.16000      0.56000      0.84000     Biso  1.000  O
   O445     1.0    0.16000      0.60000      0.16000     Biso  1.000  O
   O446     1.0    0.16000      0.60000      0.20000     Biso  1.000  O
   O447     1.0    0.16000      0.60000      0.24000     Biso  1.000  O
   O448     1.0    0.16000      0.60000      0.28000     Biso  1.000  O
   O449     1.0    0.16000      0.60000      0.32000     Biso  1.000  O
   O450     1.0    0.16000      0.60000      0.36000     Biso  1.000  O
   O451     1.0    0.16000      0.60000      0.40000     Biso  1.000  O
   O452     1.0    0.16000      0.60000      0.44000     Biso  1.000  O
   O453     1.0    0.16000      0.60000      0.48000     Biso  1.000  O
   O454     1.0    0.16000      0.60000      0.52000     Biso  1.000  O
   O455     1.0    0.16000      0.60000      0.56000     Biso  1.000  O
   O456     1.0    0.16000      0.60000      0.60000     Biso  1.000  O
   O457     1.0    0.16000      0.60000      0.64000     Biso  1.000  O
   O458     1.0    0.16000      0.60000      0.68000     Biso  1.000  O
   O459     1.0    0.16000      0.60000      0.72000     Biso  1.000  O
   O460     1.0    0.16000      0.60000      0.76000     Biso  1.000  O
   O461     1.0    0.16000      0.60000      0.80000     Biso  1.000  O
   O462     1.0    0.16000      0.60000      0.84000     Biso  1.000  O
   O463     1.0    0.16000      0.64000      0.16000     Biso  1.000  O
   O464     1.0    0.16000      0.64000      0.20000     Biso  1.000  O
   O465     1.0    0.16000      0.64000      0.24000     Biso  1.000  O
   O466     1.0    0.16000      0.64000      0.28000     Biso  1.000  O
   O467     1.0    0.16000      0.64000      0.32000     Biso  1.000  O
   O468     1.0    0.16000      0.64000      0.36000     Biso  1.000  O
   O469     1.0    0.16000      0.64000      0.40000     Biso  1.000  O
   O470     1.0    0.16000      0.64000      0.44000     Biso  1.000  O
   O471     1.0    0.16000      0.64000      0.48000     Biso  1.000  O
   O472     1.0    0.16000      0.64000      0.52000     Biso  1.000  O
   O473     1.0    0.16000      0.64000      0.56000     Biso  1.000  O
   O474     1.0    0.16000      0.64000      0.60000     Biso  1.000  O
   O475     1.0    0.16000      0.64000      0.64000     Biso  1.000  O
   O476     1.0    0.16000      0.64000      0.68000     Biso  1.000  O
   O477     1.0    0.16000      0.64000      0.72000     Biso  1.000  O
   O478     1.0    0.16000      0.64000      0.76000     Biso  1.000  O
   O479     1.0    0.16000      0.64000      0.80000     Biso  1.000  O
   O480     1.0    0.16000      0.64000      0.84000     Biso  1.000  O
   O481     1.0    0.16000      0.68000      0.16000     Biso  1.000  O
   O482     1.0    0.16000      0.68000      0.20000     Biso  1.000  O
   O483     1.0    0.16000      0.68000      0.24000     Biso  1.000  O
   O484     1.0    0.16000      0.68000      0.28000     Biso  1.000  O
   O485     1.0    0.16000      0.68000      0.32000     Biso  1.000  O
   O486     1.0    0.16000      0.68000      0.36000     Biso  1.000  O
   O487     1.0    0.16000      0.68000      0.40000     Biso  1.000  O
   O488     1.0    0.16000      0.68000      0.44000     Biso  1.000  O
   O489     1.0    0.16000      0.68000      0.48000     Biso  1.000  O
   O490     1.0    0.16000      0.68000      0.52000     Biso  1.000  O
   O491     1.0    0.16000      0.68000      0.56000     Biso  1.000  O
   O492     1.0    0.16000      0.68000      0.60000     Biso  1.000  O
   O493     1.0    0.16000      0.68000      0.64000     Biso  1.000  O
   O494     1.0    0.16000      0.68000      0.68000     Biso  1.000  O
   O495     1.0    0.16000      0.68000      0.72000     Biso  1.000  O
   O496     1.0    0.16000      0.68000      0.76000     Biso  1.000  O
   O497     1.0    0.16000      0.68000      0.80000     Biso  1.000  O
   O498     1.0    0.16000      0.68000      0.84000     Biso  1.000  O
   O499     1.0    0.16000      0.72000      0.16000     Biso  1.000  O
   O500     1.0    0.16000      0.72000      0.20000     Biso  1.000  O
   O501     1.0    0.16000      0.72000      0.24000     Biso  1.000  O
   O502     1.0    0.16000      0.72000      0.28000     Biso  1.000  O
   O503     1.0    0.16000      0.72000      0.32000     Biso  1.000  O
   O504     1.0    0.16000      0.72000      0.36000     Biso  1.000  O
   O505     1.0    0.16000      0.72000      0.40000     Biso  1.000  O
   O506     1.0    0.16000      0.72000      0.44000     Biso  1.000  O
   O507     1.0    0.16000      0.72000      0.48000     Biso  1.000  O
   O508     1.0    0.16000      0.72000      0.52000     Biso  1.000  O
   O509     1.0    0.16000      0.72000      0.56000     Biso  1.000  O
   O510     1.0    0.16000      0.72000      0.60000     Biso  1.000  O
   O511     1.0    0.16000      0.72000      0.64000     Biso  1.000  O
   O512     1.0    0.16000      0.72000      0.68000     Biso  1.000  O
   O513     1.0    0.16000      0.72000      0.72000     Biso  1.000  O
   O514     1.0    0.16000      0.72000      0.76000     Biso  1.000  O
   O515     1.0    0.16000      0.72000      0.80000     Biso  1.000  O
   O516     1.0    0.16000      0.72000      0.84000     Biso  1.000  O
   O517     1.0    0.16000      0.76000      0.16000     Biso  1.000  O
   O518     1.0    0.16000      0.76000      0.20000     Biso  1.000  O
   O519     1.0    0.16000      0.76000      0.24000     Biso  1.000  O
   O520     1.0    0.16000      0.76000      0.28000     Biso  1.000  O
   O521     1.0    0.16000      0.76000      0.32000     Biso  1.000  O
   O522     1.0    0.16000      0.76000      0.36000     Biso  1.000  O
   O523     1.0    0.16000      0.76000      0.40000     Biso  1.000  O
   O524     1.0    0.16000      0.76000      0.44000     Biso  1.000  O
   O525     1.0    0.16000      0.76000      0.48000     Biso  1.000  O
   O526     1.0    0.16000      0.76000      0.52000     Biso  1.000  O
   O527     1.0    0.16000      0.76000      0.56000     Biso  1.000  O
   O528     1.0    0.16000      0.76000      0.60000     Biso  1.000  O
   O529     1.0    0.16000      0.76000      0.64000     Biso  1.000  O
   O530     1.0    0.16000      0.76000      0.68000     Biso  1.000  O
   O531     1.0    0.16000      0.76000      0.72000     Biso  1.000  O
   O532     1.0    0.16000      0.76000      0.76000     Biso  1.000  O
   O533     1.0    0.16000      0.76000      0.80000     Biso  1.000  O
   O534     1.0    0.16000      0.76000      0.84000     Biso  1.000  O
   O535     1.0    0.16000      0.80000      0.20000     Biso  1.000  O
   O536     1.0    0.16000      0.80000      0.24000     Biso  1.000  O
   O537     1.0    0.16000      0.80000      0.28000     Biso  1.000  O
   O538     1.0    0.16000      0.80000      0.32000     Biso  1.000  O
   O539     1.0    0.16000      0.80000      0.36000     Biso  1.000  O
   O540     1.0    0.16000      0.80000      0.40000     Biso  1.000  O
   O541     1.0    0.16000      0.80000      0.44000     Biso  1.000  O
   O542     1.0    0.16000      0.80000      0.48000     Biso  1.000  O
   O543     1.0    0.16000      0.80000      0.52000     Biso  1.000  O
   O544     1.0    0.16000      0.80000      0.56000     Biso  1.000  O
   O545     1.0    0.16000      0.80000      0.60000     Biso  1.000  O
   O546     1.0    0.16000      0.80000      0.64000     Biso  1.000  O
   O547     1.0    0.16000      0.80000      0.68000     Biso  1.000  O
   O548     1.0    0.16000      0.80000      0.72000     Biso  1.000  O
   O549     1.0    0.16000      0.80000      0.76000     Biso  1.000  O
   O550     1.0    0.16000      0.80000      0.80000     Biso  1.000  O
   O551     1.0    0.16000      0.84000      0.24000     Biso  1.000  O
   O552     1.0    0.16000      0.84000      0.28000     Biso  1.000  O
   O553     1.0    0.16000      0.84000      0.32000     Biso  1.000  O
   O554     1.0    0.16000      0.84000      0.36000     Biso  1.000  O
   O555     1.0    0.16000      0.84000      0.40000     Biso  1.000  O
   O556     1.0    0.16000      0.84000      0.44000     Biso  1.000  O
   O557     1.0    0.16000      0.84000      0.48000     Biso  1.000  O
   O558     1.0    0.16000      0.84000      0.52000     Biso  1.000  O
   O559     1.0    0.16000      0.84000      0.56000     Biso  1.000  O
   O560     1.0    0.16000      0.84000      0.60000     Biso  1.000  O
   O561     1.0    0.16000      0.84000      0.64000     Biso  1.000  O
   O562     1.0    0.16000      0.84000      0.68000     Biso  1.000  O
   O563     1.0    0.16000      0.84000      0.72000     Biso  1.000  O
   O564     1.0    0.16000      0.84000      0.76000     Biso  1.000  O
   O565     1.0    0.20000      0.12000      0.24000     Biso  1.000  O
   O566     1.0    0.20000      0.12000      0.28000     Biso  1.000  O
   O567     1.0    0.20000      0.12000      0.32000     Biso  1.000  O
   O568     1.0    0.20000      0.12000      0.36000     Biso  1.000  O
   O569     1.0    0.20000      0.12000      0.40000     Biso  1.000  O
   O570     1.0    0.20000      0.12000      0.44000     Biso  1.000  O
   O571     1.0    0.20000      0.12000      0.48000     Biso  1.000  O
   O572     1.0    0.20000      0.12000      0.52000     Biso  1.000  O
   O573     1.0    0.20000      0.12000      0.56000     Biso  1.000  O
   O574     1.0    0.20000      0.12000      0.60000     Biso  1.000  O
   O575     1.0    0.20000      0.12000      0.64000     Biso  1.000  O
   O576     1.0    0.20000      0.12000      0.68000     Biso  1.000  O
   O577     1.0    0.20000      0.12000      0.72000     Biso  1.000  O
   O578     1.0    0.20000      0.12000      0.76000     Biso  1.000  O
   O579     1.0    0.20000      0.16000      0.20000     Biso  1.000  O
   O580     1.0    0.20000      0.16000      0.24000     Biso  1.000  O
   O581     1.0    0.20000      0.16000      0.28000     Biso  1.000  O
   O582     1.0    0.20000      0.16000      0.32000     Biso  1.000  O
   O583     1.0    0.20000      0.16000      0.36000     Biso  1.000  O
   O584     1.0    0.20000      0.16000      0.40000     Biso  1.000  O
   O585     1.0    0.20000      0.16000      0.44000     Biso  1.000  O
   O586     1.0    0.20000      0.16000      0.48000     Biso  1.000  O
   O587     1.0    0.20000      0.16000      0.52000     Biso  1.000  O
   O588     1.0    0.20000      0.16000      0.56000     Biso  1.000  O
   O589     1.0    0.20000      0.16000      0.60000     Biso  1.000  O
   O590     1.0    0.20000      0.16000      0.64000     Biso  1.000  O
   O591     1.0    0.20000      0.16000      0.68000     Biso  1.000  O
   O592     1.0    0.20000      0.16000      0.72000     Biso  1.000  O
   O593     1.0    0.20000      0.16000      0.76000     Biso  1.000  O
   O594     1.0    0.20000      0.16000      0.80000     Biso  1.000  O
   O595     1.0    0.20000      0.20000      0.16000     Biso  1.000  O
   O596     1.0    0.20000      0.20000      0.20000     Biso  1.000  O
   O597     1.0    0.20000      0.20000      0.24000     Biso  1.000  O
   O598     1.0    0.20000      0.20000      0.28000     Biso  1.000  O
   O599     1.0    0.20000      0.20000      0.32000     Biso  1.000  O
   O600     1.0    0.20000      0.20000      0.36000     Biso  1.000  O
   O601     1.0    0.20000      0.20000      0.40000     Biso  1.000  O
   O602     1.0    0.20000      0.20000      0.44000     Biso  1.000  O
   O603     1.0    0.20000      0.20000      0.48000     Biso  1.000  O
   O604     1.0    0.20000      0.20000      0.52000     Biso  1.000  O
   O605     1.0    0.20000      0.20000      0.56000     Biso  1.000  O
   O606     1.0    0.20000      0.20000      0.60000     Biso  1.000  O
   O607     1.0    0.20000      0.20000      0.64000     Biso  1.000  O
   O608     1.0    0.20000      0.20000      0.68000     Biso  1.000  O
   O609     1.0    0.20000      0.20000      0.72000     Biso  1.000  O
   O610     1.0    0.20000      0.20000      0.76000     Biso  1.000  O
   O611     1.0    0.20000      0.20000      0.80000     Biso  1.000  O
   O612     1.0    0.20000      0.20000      0.84000     Biso  1.000  O
   O613     1.0    0.20000      0.24000      0.12000     Biso  1.000  O
   O614     1.0    0.20000      0.24000      0.16000     Biso  1.000  O
   O615     1.0    0.20000      0.24000      0.20000     Biso  1.000  O
   O616     1.0    0.20000      0.24000      0.24000     Biso  1.000  O
   O617     1.0    0.20000      0.24000      0.28000     Biso  1.000  O
   O618     1.0    0.20000      0.24000      0.32000     Biso  1.000  O
   O619     1.0    0.20000      0.24000      0.36000     Biso  1.000  O
   O620     1.0    0.20000      0.24000      0.40000     Biso  1.000  O
   O621     1.0    0.20000      0.24000      0.44000     Biso  1.000  O
   O622     1.0    0.20000      0.24000      0.48000     Biso  1.000  O
   O623     1.0    0.20000      0.24000      0.52000     Biso  1.000  O
   O624     1.0    0.20000      0.24000      0.56000     Biso  1.000  O
   O625     1.0    0.20000      0.24000      0.60000     Biso  1.000  O
   O626     1.0    0.20000      0.24000      0.64000     Biso  1.000  O
   O627     1.0    0.20000      0.24000      0.68000     Biso  1.000  O
   O628     1.0    0.20000      0.24000      0.72000     Biso  1.000  O
   O629     1.0    0.20000      0.24000      0.76000     Biso  1.000  O
   O630     1.0    0.20000      0.24000      0.80000     Biso  1.000  O
   O631     1.0    0.20000      0.24000      0.84000     Biso  1.000  O
   O632     1.0    0.20000      0.24000      0.88000     Biso  1.000  O
   O633     1.0    0.20000      0.28000      0.12000     Biso  1.000  O
   O634     1.0    0.20000      0.28000      0.16000     Biso  1.000  O
   O635     1.0    0.20000      0.28000      0.20000     Biso  1.000  O
   O636     1.0    0.20000      0.28000      0.24000     Biso  1.000  O
   O637     1.0    0.20000      0.28000      0.28000     Biso  1.000  O
   O638     1.0    0.20000      0.28000      0.32000     Biso  1.000  O
   O639     1.0    0.20000      0.28000      0.36000     Biso  1.000  O
   O640     1.0    0.20000      0.28000      0.40000     Biso  1.000  O
   O641     1.0    0.20000      0.28000      0.44000     Biso  1.000  O
   O642     1.0    0.20000      0.28000      0.48000     Biso  1.000  O
   O643     1.0    0.20000      0.28000      0.52000     Biso  1.000  O
   O644     1.0    0.20000      0.28000      0.56000     Biso  1.000  O
   O645     1.0    0.20000      0.28000      0.60000     Biso  1.000  O
   O646     1.0    0.20000      0.28000      0.64000     Biso  1.000  O
   O647     1.0    0.20000      0.28000      0.68000     Biso  1.000  O
   O648     1.0    0.20000      0.28000      0.72000     Biso  1.000  O
   O649     1.0    0.20000      0.28000      0.76000     Biso  1.000  O
   O650     1.0    0.20000      0.28000      0.80000     Biso  1.000  O
   O651     1.0    0.20000      0.28000      0.84000     Biso  1.000  O
   O652     1.0    0.20000      0.28000      0.88000     Biso  1.000  O
   O653     1.0    0.20000      0.32000      0.12000     Biso  1.000  O
   O654     1.0    0.20000      0.32000      0.16000     Biso  1.000  O
   O655     1.0    0.20000      0.32000      0.20000     Biso  1.000  O
   O656     1.0    0.20000      0.32000      0.24000     Biso  1.000  O
   O657     1.0    0.20000      0.32000      0.28000     Biso  1.000  O
   O658     1.0    0.20000      0.32000      0.32000     Biso  1.000  O
   O659     1.0    0.20000      0.32000      0.36000     Biso  1.000  O
   O660     1.0    0.20000      0.32000      0.40000     Biso  1.000  O
   O661     1.0    0.20000      0.32000      0.44000     Biso  1.000  O
   O662     1.0    0.20000      0.32000      0.48000     Biso  1.000  O
   O663     1.0    0.20000      0.32000      0.52000     Biso  1.000  O
   O664     1.0    0.20000      0.32000      0.56000     Biso  1.000  O
   O665     1.0    0.20000      0.32000      0.60000     Biso  1.000  O
   O666     1.0    0.20000      0.32000      0.64000     Biso  1.000  O
   O667     1.0    0.20000      0.32000      0.68000     Biso  1.000  O
   O668     1.0    0.20000      0.32000      0.72000     Biso  1.000  O
   O669     1.0    0.20000      0.32000      0.76000     Biso  1.000  O
   O670     1.0    0.20000      0.32000      0.80000     Biso  1.000  O
   O671     1.0    0.20000      0.32000      0.84000     Biso  1.000  O
   O672     1.0    0.20000      0.32000      0.88000     Biso  1.000  O
   O673     1.0    0.20000      0.36000      0.12000     Biso  1.000  O
   O674     1.0    0.20000      0.36000      0.16000     Biso  1.000  O
   O675     1.0    0.20000      0.36000      0.20000     Biso  1.000  O
   O676     1.0    0.20000      0.36000      0.24000     Biso  1.000  O
   O677     1.0    0.20000      0.36000      0.28000     Biso  1.000  O
   O678     1.0    0.20000      0.36000      0.32000     Biso  1.000  O
   O679     1.0    0.20000      0.36000      0.36000     Biso  1.000  O
   O680     1.0    0.20000      0.36000      0.40000     Biso  1.000  O
   O681     1.0    0.20000      0.36000      0.44000     Biso  1.000  O
   O682     1.0    0.20000      0.36000      0.48000     Biso  1.000  O
   O683     1.0    0.20000      0.36000      0.52000     Biso  1.000  O
   O684     1.0    0.20000      0.36000      0.56000     Biso  1.000  O
   O685     1.0    0.20000      0.36000      0.60000     Biso  1.000  O
   O686     1.0    0.20000      0.36000      0.64000     Biso  1.000  O
   O687     1.0    0.20000      0.36000      0.68000     Biso  1.000  O
   O688     1.0    0.20000      0.36000      0.72000     Biso  1.000  O
   O689     1.0    0.20000      0.36000      0.76000     Biso  1.000  O
   O690     1.0    0.20000      0.36000      0.80000     Biso  1.000  O
   O691     1.0    0.20000      0.36000      0.84000     Biso  1.000  O
   O692     1.0    0.20000      0.36000      0.88000     Biso  1.000  O
   O693     1.0    0.20000      0.40000      0.12000     Biso  1.000  O
   O694     1.0    0.20000      0.40000      0.16000     Biso  1.000  O
   O695     1.0    0.20000      0.40000      0.20000     Biso  1.000  O
   O696     1.0    0.20000      0.40000      0.24000     Biso  1.000  O
   O697     1.0    0.20000      0.40000      0.28000     Biso  1.000  O
   O698     1.0    0.20000      0.40000      0.32000     Biso  1.000  O
   O699     1.0    0.20000      0.40000      0.36000     Biso  1.000  O
   O700     1.0    0.20000      0.40000      0.40000     Biso  1.000  O
   O701     1.0    0.20000      0.40000      0.44000     Biso  1.000  O
   O702     1.0    0.20000      0.40000      0.48000     Biso  1.000  O
   O703     1.0    0.20000      0.40000      0.52000     Biso  1.000  O
   O704     1.0    0.20000      0.40000      0.56000     Biso  1.000  O
   O705     1.0    0.20000      0.40000      0.60000     Biso  1.000  O
   O706     1.0    0.20000      0.40000      0.64000     Biso  1.000  O
   O707     1.0    0.20000      0.40000      0.68000     Biso  1.000  O
   O708     1.0    0.20000      0.40000      0.72000     Biso  1.000  O
   O709     1.0    0.20000      0.40000      0.76000     Biso  1.000  O
   O710     1.0    0.20000      0.40000      0.80000     Biso  1.000  O
   O711     1.0    0.20000      0.40000      0.84000     Biso  1.000  O
   O712     1.0    0.20000      0.40000      0.88000     Biso  1.000  O
   O713     1.0    0.20000      0.44000      0.12000     Biso  1.000  O
   O714     1.0    0.20000      0.44000      0.16000     Biso  1.000  O
   O715     1.0    0.20000      0.44000      0.20000     Biso  1.000  O
   O716     1.0    0.20000      0.44000      0.24000     Biso  1.000  O
   O717     1.0    0.20000      0.44000      0.28000     Biso  1.000  O
   O718     1.0    0.20000      0.44000      0.32000     Biso  1.000  O
   O719     1.0    0.20000      0.44000      0.36000     Biso  1.000  O
   O720     1.0    0.20000      0.44000      0.40000     Biso  1.000  O
   O721     1.0    0.20000      0.44000      0.44000     Biso  1.000  O
   O722     1.0    0.20000      0.44000      0.48000     Biso  1.000  O
   O723     1.0    0.20000      0.44000      0.52000     Biso  1.000  O
   O724     1.0    0.20000      0.44000      0.56000     Biso  1.000  O
   O725     1.0    0.20000      0.44000      0.60000     Biso  1.000  O
   O726     1.0    0.20000      0.44000      0.64000     Biso  1.000  O
   O727     1.0    0.20000      0.44000      0.68000     Biso  1.000  O
   O728     1.0    0.20000      0.44000      0.72000     Biso  1.000  O
   O729     1.0    0.20000      0.44000      0.76000     Biso  1.000  O
   O730     1.0    0.20000      0.44000      0.80000     Biso  1.000  O
   O731     1.0    0.20000      0.44000      0.84000     Biso  1.000  O
   O732     1.0    0.20000      0.44000      0.88000     Biso  1.000  O
   O733     1.0    0.20000      0.48000      0.12000     Biso  1.000  O
   O734     1.0    0.20000      0.48000      0.16000     Biso  1.000  O
   O735     1.0    0.20000      0.48000      0.20000     Biso  1.000  O
   O736     1.0    0.20000      0.48000      0.24000     Biso  1.000  O
   O737     1.0    0.20000      0.48000      0.28000     Biso  1.000  O
   O738     1.0    0.20000      0.48000      0.32000     Biso  1.000  O
   O739     1.0    0.20000      0.48000      0.36000     Biso  1.000  O
   O740     1.0    0.20000      0.48000      0.40000     Biso  1.000  O
   O741     1.0    0.20000      0.48000      0.44000     Biso  1.000  O
   O742     1.0    0.20000      0.48000      0.48000     Biso  1.000  O
   O743     1.0    0.20000      0.48000      0.52000     Biso  1.000  O
   O744     1.0    0.20000      0.48000      0.56000     Biso  1.000  O
   O745     1.0    0.20000      0.48000      0.60000     Biso  1.000  O
   O746     1.0    0.20000      0.48000      0.64000     Biso  1.000  O
   O747     1.0    0.20000      0.48000      0.68000     Biso  1.000  O
   O748     1.0    0.20000      0.48000      0.72000     Biso  1.000  O
   O749     1.0    0.20000      0.48000      0.76000     Biso  1.000  O
   O750     1.0    0.20000      0.48000      0.80000     Biso  1.000  O
   O751     1.0    0.20000      0.48000      0.84000     Biso  1.000  O
   O752     1.0    0.20000      0.48000      0.88000     Biso  1.000  O
   O753     1.0    0.20000      0.52000      0.12000     Biso  1.000  O
   O754     1.0    0.20000      0.52000      0.16000     Biso  1.000  O
   O755     1.0    0.20000      0.52000      0.20000     Biso  1.000  O
   O756     1.0    0.20000      0.52000      0.24000     Biso  1.000  O
   O757     1.0    0.20000      0.52000      0.28000     Biso  1.000  O
   O758     1.0    0.20000      0.52000      0.32000     Biso  1.000  O
   O759     1.0    0.20000      0.52000      0.36000     Biso  1.000  O
   O760     1.0    0.20000      0.52000      0.40000     Biso  1.000  O
   O761     1.0    0.20000      0.52000      0.44000     Biso  1.000  O
   O762     1.0    0.20000      0.52000      0.48000     Biso  1.000  O
   O763     1.0    0.20000      0.52000      0.52000     Biso  1.000  O
   O764     1.0    0.20000      0.52000      0.56000     Biso  1.000  O
   O765     1.0    0.20000      0.52000      0.60000     Biso  1.000  O
   O766     1.0    0.20000      0.52000      0.64000     Biso  1.000  O
   O767     1.0    0.20000      0.52000      0.68000     Biso  1.000  O
   O768     1.0    0.20000      0.52000      0.72000     Biso  1.000  O
   O769     1.0    0.20000      0.52000      0.76000     Biso  1.000  O
   O770     1.0    0.20000      0.52000      0.80000     Biso  1.000  O
   O771     1.0    0.20000      0.52000      0.84000     Biso  1.000  O
   O772     1.0    0.20000      0.52000      0.88000     Biso  1.000  O
   O773     1.0    0.20000      0.56000      0.12000     Biso  1.000  O
   O774     1.0    0.20000      0.56000      0.16000     Biso  1.000  O
   O775     1.0    0.20000      0.56000      0.20000     Biso  1.000  O
   O776     1.0    0.20000      0.56000      0.24000     Biso  1.000  O
   O777     1.0    0.20000      0.56000      0.28000     Biso  1.000  O
   O778     1.0    0.20000      0.56000      0.32000     Biso  1.000  O
   O779     1.0    0.20000      0.56000      0.36000     Biso  1.000  O
   O780     1.0    0.20000      0.56000      0.40000     Biso  1.000  O
   O781     1.0    0.20000      0.56000      0.44000     Biso  1.000  O
   O782     1.0    0.20000      0.56000      0.48000     Biso  1.000  O
   O783     1.0    0.20000      0.56000      0.52000     Biso  1.000  O
   O784     1.0    0.20000      0.56000      0.56000     Biso  1.000  O
   O785     1.0    0.20000      0.56000      0.60000     Biso  1.000  O
   O786     1.0    0.20000      0.56000      0.64000     Biso  1.000  O
   O787     1.0    0.20000      0.56000      0.68000     Biso  1.000  O
   O788     1.0    0.20000      0.56000      0.72000     Biso  1.000  O
   O789     1.0    0.20000      0.56000      0.76000     Biso  1.000  O
   O790     1.0    0.20000      0.56000      0.80000     Biso  1.000  O
   O791     1.0    0.20000      0.56000      0.84000     Biso  1.000  O
   O792     1.0    0.20000      0.56000      0.88000     Biso  1.000  O
   O793     1.0    0.20000      0.60000      0.12000     Biso  1.000  O
   O794     1.0    0.20000      0.60000      0.16000     Biso  1.000  O
   O795     1.0    0.20000      0.60000      0.20000     Biso  1.000  O
   O796     1.0    0.20000      0.60000      0.24000     Biso  1.000  O
   O797     1.0    0.20000      0.60000      0.28000     Biso  1.000  O
   O798     1.0    0.20000      0.60000      0.32000     Biso  1.000  O
   O799     1.0    0.20000      0.60000      0.36000     Biso  1.000  O
   O800     1.0    0.20000      0.60000      0.40000     Biso  1.000  O
   O801     1.0    0.20000      0.60000      0.44000     Biso  1.000  O
   O802     1.0    0.20000      0.60000      0.48000     Biso  1.000  O
   O803     1.0    0.20000      0.60000      0.52000     Biso  1.000  O
   O804     1.0    0.20000      0.60000      0.56000     Biso  1.000  O
   O805     1.0    0.20000      0.60000      0.60000     Biso  1.000  O
   O806     1.0    0.20000      0.60000      0.64000     Biso  1.000  O
   O807     1.0    0.20000      0.60000      0.68000     Biso  1.000  O
   O808     1.0    0.20000      0.60000      0.72000     Biso  1.000  O
   O809     1.0    0.20000      0.60000      0.76000     Biso  1.000  O
   O810     1.0    0.20000      0.60000      0.80000     Biso  1.000  O
   O811     1.0    0.20000      0.60000      0.84000     Biso  1.000  O
   O812     1.0    0.20000      0.60000      0.88000     Biso  1.000  O
   O813     1.0    0.20000      0.64000      0.12000     Biso  1.000  O
   O814     1.0    0.20000      0.64000      0.16000     Biso  1.000  O
   O815     1.0    0.20000      0.64000      0.20000     Biso  1.000  O
   O816     1.0    0.20000      0.64000      0.24000     Biso  1.000  O
   O817     1.0    0.20000      0.64000      0.28000     Biso  1.000  O
   O818     1.0    0.20000      0.64000      0.32000     Biso  1.000  O
   O819     1.0    0.20000      0.64000      0.36000     Biso  1.000  O
   O820     1.0    0.20000      0.64000      0.40000     Biso  1.000  O
   O821     1.0    0.20000      0.64000      0.44000     Biso  1.000  O
   O822     1.0    0.20000      0.64000      0.48000     Biso  1.000  O
   O823     1.0    0.20000      0.64000      0.52000     Biso  1.000  O
   O824     1.0    0.20000      0.64000      0.56000     Biso  1.000  O
   O825     1.0    0.20000      0.64000      0.60000     Biso  1.000  O
   O826     1.0    0.20000      0.64000      0.64000     Biso  1.000  O
   O827     1.0    0.20000      0.64000      0.68000     Biso  1.000  O
   O828     1.0    0.20000      0.64000      0.72000     Biso  1.000  O
   O829     1.0    0.20000      0.64000      0.76000     Biso  1.000  O
   O830     1.0    0.20000      0.64000      0.80000     Biso  1.000  O
   O831     1.0    0.20000      0.64000      0.84000     Biso  1.000  O
   O832     1.0    0.20000      0.64000      0.88000     Biso  1.000  O
   O833     1.0    0.20000      0.68000      0.12000     Biso  1.000  O
   O834     1.0    0.20000      0.68000      0.16000     Biso  1.000  O
   O835     1.0    0.20000      0.68000      0.20000     Biso  1.000  O
   O836     1.0    0.20000      0.68000      0.24000     Biso  1.000  O
   O837     1.0    0.20000      0.68000      0.28000     Biso  1.000  O
   O838     1.0    0.20000      0.68000      0.32000     Biso  1.000  O
   O839     1.0    0.20000      0.68000      0.36000     Biso  1.000  O
   O840     1.0    0.20000      0.68000      0.40000     Biso  1.000  O
   O841     1.0    0.20000      0.68000      0.44000     Biso  1.000  O
   O842     1.0    0.20000      0.68000      0.48000     Biso  1.000  O
   O843     1.0    0.20000      0.68000      0.52000     Biso  1.000  O
   O844     1.0    0.20000      0.68000      0.56000     Biso  1.000  O
   O845     1.0    0.20000      0.68000      0.60000     Biso  1.000  O
   O846     1.0    0.20000      0.68000      0.64000     Biso  1.000  O
   O847     1.0    0.20000      0.68000      0.68000     Biso  1.000  O
   O848     1.0    0.20000      0.68000      0.72000     Biso  1.000  O
   O849     1.0    0.20000      0.68000      0.76000     Biso  1.000  O
   O850     1.0    0.20000      0.68000      0.80000     Biso  1.000  O
   O851     1.0    0.20000      0.68000      0.84000     Biso  1.000  O
   O852     1.0    0.20000      0.68000      0.88000     Biso  1.000  O
   O853     1.0    0.20000      0.72000      0.12000     Biso  1.000  O
   O854     1.0    0.20000      0.72000      0.16000     Biso  1.000  O
   O855     1.0    0.20000      0.72000      0.20000     Biso  1.000  O
   O856     1.0    0.20000      0.72000      0.24000     Biso  1.000  O
   O857     1.0    0.20000      0.72000      0.28000     Biso  1.000  O
   O858     1.0    0.20000      0.72000      0.32000     Biso  1.000  O
   O859     1.0    0.20000      0.72000      0.36000     Biso  1.000  O
   O860     1.0    0.20000      0.72000      0.40000     Biso  1.000  O
   O861     1.0    0.20000      0.72000      0.44000     Biso  1.000  O
   O862     1.0    0.20000      0.72000      0.48000     Biso  1.000  O
   O863     1.0    0.20000      0.72000      0.52000     Biso  1.000  O
   O864     1.0    0.20000      0.72000      0.56000     Biso  1.000  O
   O865     1.0    0.20000      0.72000      0.60000     Biso  1.000  O
   O866     1.0    0.20000      0.72000      0.64000     Biso  1.000  O
   O867     1.0    0.20000      0.72000      0.68000     Biso  1.000  O
   O868     1.0    0.20000      0.72000      0.72000     Biso  1.000  O
   O869     1.0    0.20000      0.72000      0.76000     Biso  1.000  O
   O870     1.0    0.20000      0.72000      0.80000     Biso  1.000  O
   O871     1.0    0.20000      0.72000      0.84000     Biso  1.000  O
   O872     1.0    0.20000      0.72000      0.88000     Biso  1.000  O
   O873     1.0    0.20000      0.76000      0.12000     Biso  1.000  O
   O874     1.0    0.20000      0.76000      0.16000     Biso  1.000  O
   O875     1.0    0.20000      0.76000      0.20000     Biso  1.000  O
   O876     1.0    0.20000      0.76000      0.24000     Biso  1.000  O
   O877     1.0    0.20000      0.76000      0.28000     Biso  1.000  O
   O878     1.0    0.20000      0.76000      0.32000     Biso  1.000  O
   O879     1.0    0.20000      0.76000      0.36000     Biso  1.000  O
   O880     1.0    0.20000      0.76000      0.40000     Biso  1.000  O
   O881     1.0    0.20000      0.76000      0.44000     Biso  1.000  O
   O882     1.0    0.20000      0.76000      0.48000     Biso  1.000  O
   O883     1.0    0.20000      0.76000      0.52000     Biso  1.000  O
   O884     1.0    0.20000      0.76000      0.56000     Biso  1.000  O
   O885     1.0    0.20000      0.76000      0.60000     Biso  1.000  O
   O886     1.0    0.20000      0.76000      0.64000     Biso  1.000  O
   O887     1.0    0.20000      0.76000      0.68000     Biso  1.000  O
   O888     1.0    0.20000      0.76000      0.72000     Biso  1.000  O
   O889     1.0    0.20000      0.76000      0.76000     Biso  1.000  O
   O890     1.0    0.20000      0.76000      0.80000     Biso  1.000  O
   O891     1.0    0.20000      0.76000      0.84000     Biso  1.000  O
   O892     1.0    0.20000      0.76000      0.88000     Biso  1.000  O
   O893     1.0    0.20000      0.80000      0.16000     Biso  1.000  O
   O894     1.0    0.20000      0.80000      0.20000     Biso  1.000  O
   O895     1.0    0.20000      0.80000      0.24000     Biso  1.000  O
   O896     1.0    0.20000      0.80000      0.28000     Biso  1.000  O
   O897     1.0    0.20000      0.80000      0.32000     Biso  1.000  O
   O898     1.0    0.20000      0.80000      0.36000     Biso  1.000  O
   O899     1.0    0.20000      0.80000      0.40000     Biso  1.000  O
   O900     1.0    0.20000      0.80000      0.44000     Biso  1.000  O
   O901     1.0    0.20000      0.80000      0.48000     Biso  1.000  O
   O902     1.0    0.20000      0.80000      0.52000     Biso  1.000  O
   O903     1.0    0.20000      0.80000      0.56000     Biso  1.000  O
   O904     1.0    0.20000      0.80000      0.60000     Biso  1.000  O
   O905     1.0    0.20000      0.80000      0.64000     Biso  1.000  O
   O906     1.0    0.20000      0.80000      0.68000     Biso  1.000  O
   O907     1.0    0.20000      0.80000      0.72000     Biso  1.000  O
   O908     1.0    0.20000      0.80000      0.76000     Biso  1.000  O
   O909     1.0    0.20000      0.80000      0.80000     Biso  1.000  O
   O910     1.0    0.20000      0.80000      0.84000     Biso  1.000  O
   O911     1.0    0.20000      0.84000      0.20000     Biso  1.000  O
   O912     1.0    0.20000      0.84000      0.24000     Biso  1.000  O
   O913     1.0    0.20000      0.84000      0.28000     Biso  1.000  O
   O914     1.0    0.20000      0.84000      0.32000     Biso  1.000  O
   O915     1.0    0.20000      0.84000      0.36000     Biso  1.000  O
   O916     1.0    0.20000      0.84000      0.40000     Biso  1.000  O
   O917     1.0    0.20000      0.84000      0.44000     Biso  1.000  O
   O918     1.0    0.20000      0.84000      0.48000     Biso  1.000  O
   O919     1.0    0.20000      0.84000      0.52000     Biso  1.000  O
   O920     1.0    0.20000      0.84000      0.56000     Biso  1.000  O
   O921     1.0    0.20000      0.84000      0.60000     Biso  1.000  O
   O922     1.0    0.20000      0.84000      0.64000     Biso  1.000  O
   O923     1.0    0.20000      0.84000      0.68000     Biso  1.000  O
   O924     1.0    0.20000      0.84000      0.72000     Biso  1.000  O
   O925     1.0    0.20000      0.84000      0.76000     Biso  1.000  O
   O926     1.0    0.20000      0.84000      0.80000     Biso  1.000  O
   O927     1.0    0.20000      0.88000      0.24000     Biso  1.000  O
   O928     1.0    0.20000      0.88000      0.28000     Biso  1.000  O
   O929     1.0    0.20000      0.88000      0.32000     Biso  1.000  O
   O930     1.0    0.20000      0.88000      0.36000     Biso  1.000  O
   O931     1.0    0.20000      0.88000      0.40000     Biso  1.000  O
   O932     1.0    0.20000      0.88000      0.44000     Biso  1.000  O
   O933     1.0    0.20000      0.88000      0.48000     Biso  1.000  O
   O934     1.0    0.20000      0.88000      0.52000     Biso  1.000  O
   O935     1.0    0.20000      0.88000      0.56000     Biso  1.000  O
   O936     1.0    0.20000      0.88000      0.60000     Biso  1.000  O
   O937     1.0    0.20000      0.88000      0.64000     Biso  1.000  O
   O938     1.0    0.20000      0.88000      0.68000     Biso  1.000  O
   O939     1.0    0.20000      0.88000      0.72000     Biso  1.000  O
   O940     1.0    0.20000      0.88000      0.76000     Biso  1.000  O
   O941     1.0    0.24000      0.12000      0.20000     Biso  1.000  O
   O942     1.0    0.24000      0.12000      0.24000     Biso  1.000  O
   O943     1.0    0.24000      0.12000      0.28000     Biso  1.000  O
   O944     1.0    0.24000      0.12000      0.32000     Biso  1.000  O
   O945     1.0    0.24000      0.12000      0.36000     Biso  1.000  O
   O946     1.0    0.24000      0.12000      0.40000     Biso  1.000  O
   O947     1.0    0.24000      0.12000      0.44000     Biso  1.000  O
   O948     1.0    0.24000      0.12000      0.48000     Biso  1.000  O
   O949     1.0    0.24000      0.12000      0.52000     Biso  1.000  O
   O950     1.0    0.24000      0.12000      0.56000     Biso  1.000  O
   O951     1.0    0.24000      0.12000      0.60000     Biso  1.000  O
   O952     1.0    0.24000      0.12000      0.64000     Biso  1.000  O
   O953     1.0    0.24000      0.12000      0.68000     Biso  1.000  O
   O954     1.0    0.24000      0.12000      0.72000     Biso  1.000  O
   O955     1.0    0.24000      0.12000      0.76000     Biso  1.000  O
   O956     1.0    0.24000      0.12000      0.80000     Biso  1.000  O
   O957     1.0    0.24000      0.16000      0.16000     Biso  1.000  O
   O958     1.0    0.24000      0.16000      0.20000     Biso  1.000  O
   O959     1.0    0.24000      0.16000      0.24000     Biso  1.000  O
   O960     1.0    0.24000      0.16000      0.28000     Biso  1.000  O
   O961     1.0    0.24000      0.16000      0.32000     Biso  1.000  O
   O962     1.0    0.24000      0.16000      0.36000     Biso  1.000  O
   O963     1.0    0.24000      0.16000      0.40000     Biso  1.000  O
   O964     1.0    0.24000      0.16000      0.44000     Biso  1.000  O
   O965     1.0    0.24000      0.16000      0.48000     Biso  1.000  O
   O966     1.0    0.24000      0.16000      0.52000     Biso  1.000  O
   O967     1.0    0.24000      0.16000      0.56000     Biso  1.000  O
   O968     1.0    0.24000      0.16000      0.60000     Biso  1.000  O
   O969     1.0    0.24000      0.16000      0.64000     Biso  1.000  O
   O970     1.0    0.24000      0.16000      0.68000     Biso  1.000  O
   O971     1.0    0.24000      0.16000      0.72000     Biso  1.000  O
   O972     1.0    0.24000      0.16000      0.76000     Biso  1.000  O
   O973     1.0    0.24000      0.16000      0.80000     Biso  1.000  O
   O974     1.0    0.24000      0.16000      0.84000     Biso  1.000  O
   O975     1.0    0.24000      0.20000      0.12000     Biso  1.000  O
   O976     1.0    0.24000      0.20000      0.16000     Biso  1.000  O
   O977     1.0    0.24000      0.20000      0.20000     Biso  1.000  O
   O978     1.0    0.24000      0.20000      0.24000     Biso  1.000  O
   O979     1.0    0.24000      0.20000      0.28000     Biso  1.000  O
   O980     1.0    0.24000      0.20000      0.32000     Biso  1.000  O
   O981     1.0    0.24000      0.20000      0.36000     Biso  1.000  O
   O982     1.0    0.24000      0.20000      0.40000     Biso  1.000  O
   O983     1.0    0.24000      0.20000      0.44000     Biso  1.000  O
   O984     1.0    0.24000      0.20000      0.48000     Biso  1.000  O
   O985     1.0    0.24000      0.20000      0.52000     Biso  1.000  O
   O986     1.0    0.24000      0.20000      0.56000     Biso  1.000  O
   O987     1.0    0.24000      0.20000      0.60000     Biso  1.000  O
   O988     1.0    0.24000      0.20000      0.64000     Biso  1.000  O
   O989     1.0    0.24000      0.20000      0.68000     Biso  1.000  O
   O990     1.0    0.24000      0.20000      0.72000     Biso  1.000  O
   O991     1.0    0.24000      0.20000      0.76000     Biso  1.000  O
   O992     1.0    0.24000      0.20000      0.80000     Biso  1.000  O
   O993     1.0    0.24000      0.20000      0.84000     Biso  1.000  O
   O994     1.0    0.24000      0.20000      0.88000     Biso  1.000  O
   O995     1.0    0.24000      0.24000      0.12000     Biso  1.000  O
   O996     1.0    0.24000      0.24000      0.16000     Biso  1.000  O
   O997     1.0    0.24000      0.24000      0.20000     Biso  1.000  O
   O998     1.0    0.24000      0.24000      0.24000     Biso  1.000  O
   O999     1.0    0.24000      0.24000      0.28000     Biso  1.000  O
   O1000    1.0    0.24000      0.24000      0.32000     Biso  1.000  O
   O1001    1.0    0.24000      0.24000      0.36000     Biso  1.000  O
   O1002    1.0    0.24000      0.24000      0.40000     Biso  1.000  O
   O1003    1.0    0.24000      0.24000      0.44000     Biso  1.000  O
   O1004    1.0    0.24000      0.24000      0.48000     Biso  1.000  O
   O1005    1.0    0.24000      0.24000      0.52000     Biso  1.000  O
   O1006    1.0    0.24000      0.24000      0.56000     Biso  1.000  O
   O1007    1.0    0.24000      0.24000      0.60000     Biso  1.000  O
   O1008    1.0    0.24000      0.24000      0.64000     Biso  1.000  O
   O1009    1.0    0.24000      0.24000      0.68000     Biso  1.000  O
   O1010    1.0    0.24000      0.24000      0.72000     Biso  1.000  O
   O1011    1.0    0.24000      0.24000      0.76000     Biso  1.000  O
   O1012    1.0    0.24000      0.24000      0.80000     Biso  1.000  O
   O1013    1.0    0.24000      0.24000      0.84000     Biso  1.000  O
   O1014    1.0    0.24000      0.24000      0.88000     Biso  1.000  O
   O1015    1.0    0.24000      0.28000      0.12000     Biso  1.000  O
   O1016    1.0    0.24000      0.28000      0.16000     Biso  1.000  O
   O1017    1.0    0.24000      0.28000      0.20000     Biso  1.000  O
   O1018    1.0    0.24000      0.28000      0.24000     Biso  1.000  O
   O1019    1.0    0.24000      0.28000      0.28000     Biso  1.000  O
   O1020    1.0    0.24000      0.28000      0.32000     Biso  1.000  O
   O1021    1.0    0.24000      0.28000      0.36000     Biso  1.000  O
   O1022    1.0    0.24000      0.28000      0.40000     Biso  1.000  O
   O1023    1.0    0.24000      0.28000      0.44000     Biso  1.000  O
   O1024    1.0    0.24000      0.28000      0.48000     Biso  1.000  O
   O1025    1.0    0.24000      0.28000      0.52000     Biso  1.000  O
   O1026    1.0    0.24000      0.28000      0.56000     Biso  1.000  O
   O1027    1.0    0.24000      0.28000      0.60000     Biso  1.000  O
   O1028    1.0    0.24000      0.28000      0.64000     Biso  1.000  O
   O1029    1.0    0.24000      0.28000      0.68000     Biso  1.000  O
   O1030    1.0    0.24000      0.28000      0.72000     Biso  1.000  O
   O1031    1.0    0.24000      0.28000      0.76000     Biso  1.000  O
   O1032    1.0    0.24000      0.28000      0.80000     Biso  1.000  O
   O1033    1.0    0.24000      0.28000      0.84000     Biso  1.000  O
   O1034    1.0    0.24000      0.28000      0.88000     Biso  1.000  O
   O1035    1.0    0.24000      0.32000      0.12000     Biso  1.000  O
   O1036    1.0    0.24000      0.32000      0.16000     Biso  1.000  O
   O1037    1.0    0.24000      0.32000      0.20000     Biso  1.000  O
   O1038    1.0    0.24000      0.32000      0.24000     Biso  1.000  O
   O1039    1.0    0.24000      0.32000      0.28000     Biso  1.000  O
   O1040    1.0    0.24000      0.32000      0.32000     Biso  1.000  O
   O1041    1.0    0.24000      0.32000      0.36000     Biso  1.000  O
   O1042    1.0    0.24000      0.32000      0.40000     Biso  1.000  O
   O1043    1.0    0.24000      0.32000      0.44000     Biso  1.000  O
   O1044    1.0    0.24000      0.32000      0.48000     Biso  1.000  O
   O1045    1.0    0.24000      0.32000      0.52000     Biso  1.000  O
   O1046    1.0    0.24000      0.32000      0.56000     Biso  1.000  O
   O1047    1.0    0.24000      0.32000      0.60000     Biso  1.000  O
   O1048    1.0    0.24000      0.32000      0.64000     Biso  1.000  O
   O1049    1.0    0.24000      0.32000      0.68000     Biso  1.000  O
   O1050    1.0    0.24000      0.32000      0.72000     Biso  1.000  O
   O1051    1.0    0.24000      0.32000      0.76000     Biso  1.000  O
   O1052    1.0    0.24000      0.32000      0.80000     Biso  1.000  O
   O1053    1.0    0.24000      0.32000      0.84000     Biso  1.000  O
   O1054    1.0    0.24000      0.32000      0.88000     Biso  1.000  O
   O1055    1.0    0.24000      0.36000      0.12000     Biso  1.000  O
   O1056    1.0    0.24000      0.36000      0.16000     Biso  1.000  O
   O1057    1.0    0.24000      0.36000      0.20000     Biso  1.000  O
   O1058    1.0    0.24000      0.36000      0.24000     Biso  1.000  O
   O1059    1.0    0.24000      0.36000      0.28000     Biso  1.000  O
   O1060    1.0    0.24000      0.36000      0.32000     Biso  1.000  O
   O1061    1.0    0.24000      0.36000      0.36000     Biso  1.000  O
   O1062    1.0    0.24000      0.36000      0.40000     Biso  1.000  O
   O1063    1.0    0.24000      0.36000      0.44000     Biso  1.000  O
   O1064    1.0    0.24000      0.36000      0.48000     Biso  1.000  O
   O1065    1.0    0.24000      0.36000      0.52000     Biso  1.000  O
   O1066    1.0    0.24000      0.36000      0.56000     Biso  1.000  O
   O1067    1.0    0.24000      0.36000      0.60000     Biso  1.000  O
   O1068    1.0    0.24000      0.36000      0.64000     Biso  1.000  O
   O1069    1.0    0.24000      0.36000      0.68000     Biso  1.000  O
   O1070    1.0    0.24000      0.36000      0.72000     Biso  1.000  O
   O1071    1.0    0.24000      0.36000      0.76000     Biso  1.000  O
   O1072    1.0    0.24000      0.36000      0.80000     Biso  1.000  O
   O1073    1.0    0.24000      0.36000      0.84000     Biso  1.000  O
   O1074    1.0    0.24000      0.36000      0.88000     Biso  1.000  O
   O1075    1.0    0.24000      0.40000      0.12000     Biso  1.000  O
   O1076    1.0    0.24000      0.40000      0.16000     Biso  1.000  O
   O1077    1.0    0.24000      0.40000      0.20000     Biso  1.000  O
   O1078    1.0    0.24000      0.40000      0.24000     Biso  1.000  O
   O1079    1.0    0.24000      0.40000      0.28000     Biso  1.000  O
   O1080    1.0    0.24000      0.40000      0.32000     Biso  1.000  O
   O1081    1.0    0.24000      0.40000      0.36000     Biso  1.000  O
   O1082    1.0    0.24000      0.40000      0.40000     Biso  1.000  O
   O1083    1.0    0.24000      0.40000      0.44000     Biso  1.000  O
   O1084    1.0    0.24000      0.40000      0.48000     Biso  1.000  O
   O1085    1.0    0.24000      0.40000      0.52000     Biso  1.000  O
   O1086    1.0    0.24000      0.40000      0.56000     Biso  1.000  O
   O1087    1.0    0.24000      0.40000      0.60000     Biso  1.000  O
   O1088    1.0    0.24000      0.40000      0.64000     Biso  1.000  O
   O1089    1.0    0.24000      0.40000      0.68000     Biso  1.000  O
   O1090    1.0    0.24000      0.40000      0.72000     Biso  1.000  O
   O1091    1.0    0.24000      0.40000      0.76000     Biso  1.000  O
   O1092    1.0    0.24000      0.40000      0.80000     Biso  1.000  O
   O1093    1.0    0.24000      0.40000      0.84000     Biso  1.000  O
   O1094    1.0    0.24000      0.40000      0.88000     Biso  1.000  O
   O1095    1.0    0.24000      0.44000      0.12000     Biso  1.000  O
   O1096    1.0    0.24000      0.44000      0.16000     Biso  1.000  O
   O1097    1.0    0.24000      0.44000      0.20000     Biso  1.000  O
   O1098    1.0    0.24000      0.44000      0.24000     Biso  1.000  O
   O1099    1.0    0.24000      0.44000      0.28000     Biso  1.000  O
   O1100    1.0    0.24000      0.44000      0.32000     Biso  1.000  O
   O1101    1.0    0.24000      0.44000      0.36000     Biso  1.000  O
   O1102    1.0    0.24000      0.44000      0.40000     Biso  1.000  O
   O1103    1.0    0.24000      0.44000      0.44000     Biso  1.000  O
   O1104    1.0    0.24000      0.44000      0.48000     Biso  1.000  O
   O1105    1.0    0.24000      0.44000      0.52000     Biso  1.000  O
   O1106    1.0    0.24000      0.44000      0.56000     Biso  1.000  O
   O1107    1.0    0.24000      0.44000      0.60000     Biso  1.000  O
   O1108    1.0    0.24000      0.44000      0.64000     Biso  1.000  O
   O1109    1.0    0.24000      0.44000      0.68000     Biso  1.000  O
   O1110    1.0    0.24000      0.44000      0.72000     Biso  1.000  O
   O1111    1.0    0.24000      0.44000      0.76000     Biso  1.000  O
   O1112    1.0    0.24000      0.44000      0.80000     Biso  1.000  O
   O1113    1.0    0.24000      0.44000      0.84000     Biso  1.000  O
   O1114    1.0    0.24000      0.44000      0.88000     Biso  1.000  O
   O1115    1.0    0.24000      0.48000      0.12000     Biso  1.000  O
   O1116    1.0    0.24000      0.48000      0.16000     Biso  1.000  O
   O1117    1.0    0.24000      0.48000      0.20000     Biso  1.000  O
   O1118    1.0    0.24000      0.48000      0.24000     Biso  1.000  O
   O1119    1.0    0.24000      0.48000      0.28000     Biso  1.000  O
   O1120    1.0    0.24000      0.48000      0.32000     Biso  1.000  O
   O1121    1.0    0.24000      0.48000      0.36000     Biso  1.000  O
   O1122    1.0    0.24000      0.48000      0.40000     Biso  1.000  O
   O1123    1.0    0.24000      0.48000      0.44000     Biso  1.000  O
   O1124    1.0    0.24000      0.48000      0.48000     Biso  1.000  O
   O1125    1.0    0.24000      0.48000      0.52000     Biso  1.000  O
   O1126    1.0    0.24000      0.48000      0.56000     Biso  1.000  O
   O1127    1.0    0.24000      0.48000      0.60000     Biso  1.000  O
   O1128    1.0    0.24000      0.48000      0.64000     Biso  1.000  O
   O1129    1.0    0.24000      0.48000      0.68000     Biso  1.000  O
   O1130    1.0    0.24000      0.48000      0.72000     Biso  1.000  O
   O1131    1.0    0.24000      0.48000      0.76000     Biso  1.000  O
   O1132    1.0    0.24000      0.48000      0.80000     Biso  1.000  O
   O1133    1.0    0.24000      0.48000      0.84000     Biso  1.000  O
   O1134    1.0    0.24000      0.48000      0.88000     Biso  1.000  O
   O1135    1.0    0.24000      0.52000      0.12000     Biso  1.000  O
   O1136    1.0    0.24000      0.52000      0.16000     Biso  1.000  O
   O1137    1.0    0.24000      0.52000      0.20000     Biso  1.000  O
   O1138    1.0    0.24000      0.52000      0.24000     Biso  1.000  O
   O1139    1.0    0.24000      0.52000      0.28000     Biso  1.000  O
   O1140    1.0    0.24000      0.52000      0.32000     Biso  1.000  O
   O1141    1.0    0.24000      0.52000      0.36000     Biso  1.000  O
   O1142    1.0    0.24000      0.52000      0.40000     Biso  1.000  O
   O1143    1.0    0.24000      0.52000      0.44000     Biso  1.000  O
   O1144    1.0    0.24000      0.52000      0.48000     Biso  1.000  O
   O1145    1.0    0.24000      0.52000      0.52000     Biso  1.000  O
   O1146    1.0    0.24000      0.52000      0.56000     Biso  1.000  O
   O1147    1.0    0.24000      0.52000      0.60000     Biso  1.000  O
   O1148    1.0    0.24000      0.52000      0.64000     Biso  1.000  O
   O1149    1.0    0.24000      0.52000      0.68000     Biso  1.000  O
   O1150    1.0    0.24000      0.52000      0.72000     Biso  1.000  O
   O1151    1.0    0.24000      0.52000      0.76000     Biso  1.000  O
   O1152    1.0    0.24000      0.52000      0.80000     Biso  1.000  O
   O1153    1.0    0.24000      0.52000      0.84000     Biso  1.000  O
   O1154    1.0    0.24000      0.52000      0.88000     Biso  1.000  O
   O1155    1.0    0.24000      0.56000      0.12000     Biso  1.000  O
   O1156    1.0    0.24000      0.56000      0.16000     Biso  1.000  O
   O1157    1.0    0.24000      0.56000      0.20000     Biso  1.000  O
   O1158    1.0    0.24000      0.56000      0.24000     Biso  1.000  O
   O1159    1.0    0.24000      0.56000      0.28000     Biso  1.000  O
   O1160    1.0    0.24000      0.56000      0.32000     Biso  1.000  O
   O1161    1.0    0.24000      0.56000      0.36000     Biso  1.000  O
   O1162    1.0    0.24000      0.56000      0.40000     Biso  1.000  O
   O1163    1.0    0.24000      0.56000      0.44000     Biso  1.000  O
   O1164    1.0    0.24000      0.56000      0.48000     Biso  1.000  O
   O1165    1.0    0.24000      0.56000      0.52000     Biso  1.000  O
   O1166    1.0    0.24000      0.56000      0.56000     Biso  1.000  O
   O1167    1.0    0.24000      0.56000      0.60000     Biso  1.000  O
   O1168    1.0    0.24000      0.56000      0.64000     Biso  1.000  O
   O1169    1.0    0.24000      0.56000      0.68000     Biso  1.000  O
   O1170    1.0    0.24000      0.56000      0.72000     Biso  1.000  O
   O1171    1.0    0.24000      0.56000      0.76000     Biso  1.000  O
   O1172    1.0    0.24000      0.56000      0.80000     Biso  1.000  O
   O1173    1.0    0.24000      0.56000      0.84000     Biso  1.000  O
   O1174    1.0    0.24000      0.56000      0.88000     Biso  1.000  O
   O1175    1.0    0.24000      0.60000      0.12000     Biso  1.000  O
   O1176    1.0    0.24000      0.60000      0.16000     Biso  1.000  O
   O1177    1.0    0.24000      0.60000      0.20000     Biso  1.000  O
   O1178    1.0    0.24000      0.60000      0.24000     Biso  1.000  O
   O1179    1.0    0.24000      0.60000      0.28000     Biso  1.000  O
   O1180    1.0    0.24000      0.60000      0.32000     Biso  1.000  O
   O1181    1.0    0.24000      0.60000      0.36000     Biso  1.000  O
   O1182    1.0    0.24000      0.60000      0.40000     Biso  1.000  O
   O1183    1.0    0.24000      0.60000      0.44000     Biso  1.000  O
   O1184    1.0    0.24000      0.60000      0.48000     Biso  1.000  O
   O1185    1.0    0.24000      0.60000      0.52000     Biso  1.000  O
   O1186    1.0    0.24000      0.60000      0.56000     Biso  1.000  O
   O1187    1.0    0.24000      0.60000      0.60000     Biso  1.000  O
   O1188    1.0    0.24000      0.60000      0.64000     Biso  1.000  O
   O1189    1.0    0.24000      0.60000      0.68000     Biso  1.000  O
   O1190    1.0    0.24000      0.60000      0.72000     Biso  1.000  O
   O1191    1.0    0.24000      0.60000      0.76000     Biso  1.000  O
   O1192    1.0    0.24000      0.60000      0.80000     Biso  1.000  O
   O1193    1.0    0.24000      0.60000      0.84000     Biso  1.000  O
   O1194    1.0    0.24000      0.60000      0.88000     Biso  1.000  O
   O1195    1.0    0.24000      0.64000      0.12000     Biso  1.000  O
   O1196    1.0    0.24000      0.64000      0.16000     Biso  1.000  O
   O1197    1.0    0.24000      0.64000      0.20000     Biso  1.000  O
   O1198    1.0    0.24000      0.64000      0.24000     Biso  1.000  O
   O1199    1.0    0.24000      0.64000      0.28000     Biso  1.000  O
   O1200    1.0    0.24000      0.64000      0.32000     Biso  1.000  O
   O1201    1.0    0.24000      0.64000      0.36000     Biso  1.000  O
   O1202    1.0    0.24000      0.64000      0.40000     Biso  1.000  O
   O1203    1.0    0.24000      0.64000      0.44000     Biso  1.000  O
   O1204    1.0    0.24000      0.64000      0.48000     Biso  1.000  O
   O1205    1.0    0.24000      0.64000      0.52000     Biso  1.000  O
   O1206    1.0    0.24000      0.64000      0.56000     Biso  1.000  O
   O1207    1.0    0.24000      0.64000      0.60000     Biso  1.000  O
   O1208    1.0    0.24000      0.64000      0.64000     Biso  1.000  O
   O1209    1.0    0.24000      0.64000      0.68000     Biso  1.000  O
   O1210    1.0    0.24000      0.64000      0.72000     Biso  1.000  O
   O1211    1.0    0.24000      0.64000      0.76000     Biso  1.000  O
   O1212    1.0    0.24000      0.64000      0.80000     Biso  1.000  O
   O1213    1.0    0.24000      0.64000      0.84000     Biso  1.000  O
   O1214    1.0    0.24000      0.64000      0.88000     Biso  1.000  O
   O1215    1.0    0.24000      0.68000      0.12000     Biso  1.000  O
   O1216    1.0    0.24000      0.68000      0.16000     Biso  1.000  O
   O1217    1.0    0.24000      0.68000      0.20000     Biso  1.000  O
   O1218    1.0    0.24000      0.68000      0.24000     Biso  1.000  O
   O1219    1.0    0.24000      0.68000      0.28000     Biso  1.000  O
   O1220    1.0    0.24000      0.68000      0.32000     Biso  1.000  O
   O1221    1.0    0.24000      0.68000      0.36000     Biso  1.000  O
   O1222    1.0    0.24000      0.68000      0.40000     Biso  1.000  O
   O1223    1.0    0.24000      0.68000      0.44000     Biso  1.000  O
   O1224    1.0    0.24000      0.68000      0.48000     Biso  1.000  O
   O1225    1.0    0.24000      0.68000      0.52000     Biso  1.000  O
   O1226    1.0    0.24000      0.68000      0.56000     Biso  1.000  O
   O1227    1.0    0.24000      0.68000      0.60000     Biso  1.000  O
   O1228    1.0    0.24000      0.68000      0.64000     Biso  1.000  O
   O1229    1.0    0.24000      0.68000      0.68000     Biso  1.000  O
   O1230    1.0    0.24000      0.68000      0.72000     Biso  1.000  O
   O1231    1.0    0.24000      0.68000      0.76000     Biso  1.000  O
   O1232    1.0    0.24000      0.68000      0.80000     Biso  1.000  O
   O1233    1.0    0.24000      0.68000      0.84000     Biso  1.000  O
   O1234    1.0    0.24000      0.68000      0.88000     Biso  1.000  O
   O1235    1.0    0.24000      0.72000      0.12000     Biso  1.000  O
   O1236    1.0    0.24000      0.72000      0.16000     Biso  1.000  O
   O1237    1.0    0.24000      0.72000      0.20000     Biso  1.000  O
   O1238    1.0    0.24000      0.72000      0.24000     Biso  1.000  O
   O1239    1.0    0.24000      0.72000      0.28000     Biso  1.000  O
   O1240    1.0    0.24000      0.72000      0.32000     Biso  1.000  O
   O1241    1.0    0.24000      0.72000      0.36000     Biso  1.000  O
   O1242    1.0    0.24000      0.72000      0.40000     Biso  1.000  O
   O1243    1.0    0.24000      0.72000      0.44000     Biso  1.000  O
   O1244    1.0    0.24000      0.72000      0.48000     Biso  1.000  O
   O1245    1.0    0.24000      0.72000      0.52000     Biso  1.000  O
   O1246    1.0    0.24000      0.72000      0.56000     Biso  1.000  O
   O1247    1.0    0.24000      0.72000      0.60000     Biso  1.000  O
   O1248    1.0    0.24000      0.72000      0.64000     Biso  1.000  O
   O1249    1.0    0.24000      0.72000      0.68000     Biso  1.000  O
   O1250    1.0    0.24000      0.72000      0.72000     Biso  1.000  O
   O1251    1.0    0.24000      0.72000      0.76000     Biso  1.000  O
   O1252    1.0    0.24000      0.72000      0.80000     Biso  1.000  O
   O1253    1.0    0.24000      0.72000      0.84000     Biso  1.000  O
   O1254    1.0    0.24000      0.72000      0.88000     Biso  1.000  O
   O1255    1.0    0.24000      0.76000      0.12000     Biso  1.000  O
   O1256    1.0    0.24000      0.76000      0.16000     Biso  1.000  O
   O1257    1.0    0.24000      0.76000      0.20000     Biso  1.000  O
   O1258    1.0    0.24000      0.76000      0.24000     Biso  1.000  O
   O1259    1.0    0.24000      0.76000      0.28000     Biso  1.000  O
   O1260    1.0    0.24000      0.76000      0.32000     Biso  1.000  O
   O1261    1.0    0.24000      0.76000      0.36000     Biso  1.000  O
   O1262    1.0    0.24000      0.76000      0.40000     Biso  1.000  O
   O1263    1.0    0.24000      0.76000      0.44000     Biso  1.000  O
   O1264    1.0    0.24000      0.76000      0.48000     Biso  1.000  O
   O1265    1.0    0.24000      0.76000      0.52000     Biso  1.000  O
   O1266    1.0    0.24000      0.76000      0.56000     Biso  1.000  O
   O1267    1.0    0.24000      0.76000      0.60000     Biso  1.000  O
   O1268    1.0    0.24000      0.76000      0.64000     Biso  1.000  O
   O1269    1.0    0.24000      0.76000      0.68000     Biso  1.000  O
   O1270    1.0    0.24000      0.76000      0.72000     Biso  1.000  O
   O1271    1.0    0.24000      0.76000      0.76000     Biso  1.000  O
   O1272    1.0    0.24000      0.76000      0.80000     Biso  1.000  O
   O1273    1.0    0.24000      0.76000      0.84000     Biso  1.000  O
   O1274    1.0    0.24000      0.76000      0.88000     Biso  1.000  O
   O1275    1.0    0.24000      0.80000      0.12000     Biso  1.000  O
   O1276    1.0    0.24000      0.80000      0.16000     Biso  1.000  O
   O1277    1.0    0.24000      0.80000      0.20000     Biso  1.000  O
   O1278    1.0    0.24000      0.80000      0.24000     Biso  1.000  O
   O1279    1.0    0.24000      0.80000      0.28000     Biso  1.000  O
   O1280    1.0    0.24000      0.80000      0.32000     Biso  1.000  O
   O1281    1.0    0.24000      0.80000      0.36000     Biso  1.000  O
   O1282    1.0    0.24000      0.80000      0.40000     Biso  1.000  O
   O1283    1.0    0.24000      0.80000      0.44000     Biso  1.000  O
   O1284    1.0    0.24000      0.80000      0.48000     Biso  1.000  O
   O1285    1.0    0.24000      0.80000      0.52000     Biso  1.000  O
   O1286    1.0    0.24000      0.80000      0.56000     Biso  1.000  O
   O1287    1.0    0.24000      0.80000      0.60000     Biso  1.000  O
   O1288    1.0    0.24000      0.80000      0.64000     Biso  1.000  O
   O1289    1.0    0.24000      0.80000      0.68000     Biso  1.000  O
   O1290    1.0    0.24000      0.80000      0.72000     Biso  1.000  O
   O1291    1.0    0.24000      0.80000      0.76000     Biso  1.000  O
   O1292    1.0    0.24000      0.80000      0.80000     Biso  1.000  O
   O1293    1.0    0.24000      0.80000      0.84000     Biso  1.000  O
   O1294    1.0    0.24000      0.80000      0.88000     Biso  1.000  O
   O1295    1.0    0.24000      0.84000      0.16000     Biso  1.000  O
   O1296    1.0    0.24000      0.84000      0.20000     Biso  1.000  O
   O1297    1.0    0.24000      0.84000      0.24000     Biso  1.000  O
   O1298    1.0    0.24000      0.84000      0.28000     Biso  1.000  O
   O1299    1.0    0.24000      0.84000      0.32000     Biso  1.000  O
   O1300    1.0    0.24000      0.84000      0.36000     Biso  1.000  O
   O1301    1.0    0.24000      0.84000      0.40000     Biso  1.000  O
   O1302    1.0    0.24000      0.84000      0.44000     Biso  1.000  O
   O1303    1.0    0.24000      0.84000      0.48000     Biso  1.000  O
   O1304    1.0    0.24000      0.84000      0.52000     Biso  1.000  O
   O1305    1.0    0.24000      0.84000      0.56000     Biso  1.000  O
   O1306    1.0    0.24000      0.84000      0.60000     Biso  1.000  O
   O1307    1.0    0.24000      0.84000      0.64000     Biso  1.000  O
   O1308    1.0    0.24000      0.84000      0.68000     Biso  1.000  O
   O1309    1.0    0.24000      0.84000      0.72000     Biso  1.000  O
   O1310    1.0    0.24000      0.84000      0.76000     Biso  1.000  O
   O1311    1.0    0.24000      0.84000      0.80000     Biso  1.000  O
   O1312    1.0    0.24000      0.84000      0.84000     Biso  1.000  O
   O1313    1.0    0.24000      0.88000      0.20000     Biso  1.000  O
   O1314    1.0    0.24000      0.88000      0.24000     Biso  1.000  O
   O1315    1.0    0.24000      0.88000      0.28000     Biso  1.000  O
   O1316    1.0    0.24000      0.88000      0.32000     Biso  1.000  O
   O1317    1.0    0.24000      0.88000      0.36000     Biso  1.000  O
   O1318    1.0    0.24000      0.88000      0.40000     Biso  1.000  O
   O1319    1.0    0.24000      0.88000      0.44000     Biso  1.000  O
   O1320    1.0    0.24000      0.88000      0.48000     Biso  1.000  O
   O1321    1.0    0.24000      0.88000      0.52000     Biso  1.000  O
   O1322    1.0    0.24000      0.88000      0.56000     Biso  1.000  O
   O1323    1.0    0.24000      0.88000      0.60000     Biso  1.000  O
   O1324    1.0    0.24000      0.88000      0.64000     Biso  1.000  O
   O1325    1.0    0.24000      0.88000      0.68000     Biso  1.000  O
   O1326    1.0    0.24000      0.88000      0.72000     Biso  1.000  O
   O1327    1.0    0.24000      0.88000      0.76000     Biso  1.000  O
   O1328    1.0    0.24000      0.88000      0.80000     Biso  1.000  O
   O1329    1.0    0.28000      0.12000      0.20000     Biso  1.000  O
   O1330    1.0    0.28000      0.12000      0.24000     Biso  1.000  O
   O1331    1.0    0.28000      0.12000      0.28000     Biso  1.000  O
   O1332    1.0    0.28000      0.12000      0.32000     Biso  1.000  O
   O1333    1.0    0.28000      0.12000      0.36000     Biso  1.000  O
   O1334    1.0    0.28000      0.12000      0.40000     Biso  1.000  O
   O1335    1.0    0.28000      0.12000      0.44000     Biso  1.000  O
   O1336    1.0    0.28000      0.12000      0.48000     Biso  1.000  O
   O1337    1.0    0.28000      0.12000      0.52000     Biso  1.000  O
   O1338    1.0    0.28000      0.12000      0.56000     Biso  1.000  O
   O1339    1.0    0.28000      0.12000      0.60000     Biso  1.000  O
   O1340    1.0    0.28000      0.12000      0.64000     Biso  1.000  O
   O1341    1.0    0.28000      0.12000      0.68000     Biso  1.000  O
   O1342    1.0    0.28000      0.12000      0.72000     Biso  1.000  O
   O1343    1.0    0.28000      0.12000      0.76000     Biso  1.000  O
   O1344    1.0    0.28000      0.12000      0.80000     Biso  1.000  O
   O1345    1.0    0.28000      0.16000      0.16000     Biso  1.000  O
   O1346    1.0    0.28000      0.16000      0.20000     Biso  1.000  O
   O1347    1.0    0.28000      0.16000      0.24000     Biso  1.000  O
   O1348    1.0    0.28000      0.16000      0.28000     Biso  1.000  O
   O1349    1.0    0.28000      0.16000      0.32000     Biso  1.000  O
   O1350    1.0    0.28000      0.16000      0.36000     Biso  1.000  O
   O1351    1.0    0.28000      0.16000      0.40000     Biso  1.000  O
   O1352    1.0    0.28000      0.16000      0.44000     Biso  1.000  O
   O1353    1.0    0.28000      0.16000      0.48000     Biso  1.000  O
   O1354    1.0    0.28000      0.16000      0.52000     Biso  1.000  O
   O1355    1.0    0.28000      0.16000      0.56000     Biso  1.000  O
   O1356    1.0    0.28000      0.16000      0.60000     Biso  1.000  O
   O1357    1.0    0.28000      0.16000      0.64000     Biso  1.000  O
   O1358    1.0    0.28000      0.16000      0.68000     Biso  1.000  O
   O1359    1.0    0.28000      0.16000      0.72000     Biso  1.000  O
   O1360    1.0    0.28000      0.16000      0.76000     Biso  1.000  O
   O1361    1.0    0.28000      0.16000      0.80000     Biso  1.000  O
   O1362    1.0    0.28000      0.16000      0.84000     Biso  1.000  O
   O1363    1.0    0.28000      0.20000      0.12000     Biso  1.000  O
   O1364    1.0    0.28000      0.20000      0.16000     Biso  1.000  O
   O1365    1.0    0.28000      0.20000      0.20000     Biso  1.000  O
   O1366    1.0    0.28000      0.20000      0.24000     Biso  1.000  O
   O1367    1.0    0.28000      0.20000      0.28000     Biso  1.000  O
   O1368    1.0    0.28000      0.20000      0.32000     Biso  1.000  O
   O1369    1.0    0.28000      0.20000      0.36000     Biso  1.000  O
   O1370    1.0    0.28000      0.20000      0.40000     Biso  1.000  O
   O1371    1.0    0.28000      0.20000      0.44000     Biso  1.000  O
   O1372    1.0    0.28000      0.20000      0.48000     Biso  1.000  O
   O1373    1.0    0.28000      0.20000      0.52000     Biso  1.000  O
   O1374    1.0    0.28000      0.20000      0.56000     Biso  1.000  O
   O1375    1.0    0.28000      0.20000      0.60000     Biso  1.000  O
   O1376    1.0    0.28000      0.20000      0.64000     Biso  1.000  O
   O1377    1.0    0.28000      0.20000      0.68000     Biso  1.000  O
   O1378    1.0    0.28000      0.20000      0.72000     Biso  1.000  O
   O1379    1.0    0.28000      0.20000      0.76000     Biso  1.000  O
   O1380    1.0    0.28000      0.20000      0.80000     Biso  1.000  O
   O1381    1.0    0.28000      0.20000      0.84000     Biso  1.000  O
   O1382    1.0    0.28000      0.20000      0.88000     Biso  1.000  O
   O1383    1.0    0.28000      0.24000      0.12000     Biso  1.000  O
   O1384    1.0    0.28000      0.24000      0.16000     Biso  1.000  O
   O1385    1.0    0.28000      0.24000      0.20000     Biso  1.000  O
   O1386    1.0    0.28000      0.24000      0.24000     Biso  1.000  O
   O1387    1.0    0.28000      0.24000      0.28000     Biso  1.000  O
   O1388    1.0    0.28000      0.24000      0.32000     Biso  1.000  O
   O1389    1.0    0.28000      0.24000      0.36000     Biso  1.000  O
   O1390    1.0    0.28000      0.24000      0.40000     Biso  1.000  O
   O1391    1.0    0.28000      0.24000      0.44000     Biso  1.000  O
   O1392    1.0    0.28000      0.24000      0.48000     Biso  1.000  O
   O1393    1.0    0.28000      0.24000      0.52000     Biso  1.000  O
   O1394    1.0    0.28000      0.24000      0.56000     Biso  1.000  O
   O1395    1.0    0.28000      0.24000      0.60000     Biso  1.000  O
   O1396    1.0    0.28000      0.24000      0.64000     Biso  1.000  O
   O1397    1.0    0.28000      0.24000      0.68000     Biso  1.000  O
   O1398    1.0    0.28000      0.24000      0.72000     Biso  1.000  O
   O1399    1.0    0.28000      0.24000      0.76000     Biso  1.000  O
   O1400    1.0    0.28000      0.24000      0.80000     Biso  1.000  O
   O1401    1.0    0.28000      0.24000      0.84000     Biso  1.000  O
   O1402    1.0    0.28000      0.24000      0.88000     Biso  1.000  O
   O1403    1.0    0.28000      0.28000      0.12000     Biso  1.000  O
   O1404    1.0    0.28000      0.28000      0.16000     Biso  1.000  O
   O1405    1.0    0.28000      0.28000      0.20000     Biso  1.000  O
   O1406    1.0    0.28000      0.28000      0.24000     Biso  1.000  O
   O1407    1.0    0.28000      0.28000      0.28000     Biso  1.000  O
   O1408    1.0    0.28000      0.28000      0.32000     Biso  1.000  O
   O1409    1.0    0.28000      0.28000      0.36000     Biso  1.000  O
   O1410    1.0    0.28000      0.28000      0.40000     Biso  1.000  O
   O1411    1.0    0.28000      0.28000      0.44000     Biso  1.000  O
   O1412    1.0    0.28000      0.28000      0.48000     Biso  1.000  O
   O1413    1.0    0.28000      0.28000      0.52000     Biso  1.000  O
   O1414    1.0    0.28000      0.28000      0.56000     Biso  1.000  O
   O1415    1.0    0.28000      0.28000      0.60000     Biso  1.000  O
   O1416    1.0    0.28000      0.28000      0.64000     Biso  1.000  O
   O1417    1.0    0.28000      0.28000      0.68000     Biso  1.000  O
   O1418    1.0    0.28000      0.28000      0.72000     Biso  1.000  O
   O1419    1.0    0.28000      0.28000      0.76000     Biso  1.000  O
   O1420    1.0    0.28000      0.28000      0.80000     Biso  1.000  O
   O1421    1.0    0.28000      0.28000      0.84000     Biso  1.000  O
   O1422    1.0    0.28000      0.28000      0.88000     Biso  1.000  O
   O1423    1.0    0.28000      0.32000      0.12000     Biso  1.000  O
   O1424    1.0    0.28000      0.32000      0.16000     Biso  1.000  O
   O1425    1.0    0.28000      0.32000      0.20000     Biso  1.000  O
   O1426    1.0    0.28000      0.32000      0.24000     Biso  1.000  O
   O1427    1.0    0.28000      0.32000      0.28000     Biso  1.000  O
   O1428    1.0    0.28000      0.32000      0.32000     Biso  1.000  O
   O1429    1.0    0.28000      0.32000      0.36000     Biso  1.000  O
   O1430    1.0    0.28000      0.32000      0.40000     Biso  1.000  O
   O1431    1.0    0.28000      0.32000      0.44000     Biso  1.000  O
   O1432    1.0    0.28000      0.32000      0.48000     Biso  1.000  O
   O1433    1.0    0.28000      0.32000      0.52000     Biso  1.000  O
   O1434    1.0    0.28000      0.32000      0.56000     Biso  1.000  O
   O1435    1.0    0.28000      0.32000      0.60000     Biso  1.000  O
   O1436    1.0    0.28000      0.32000      0.64000     Biso  1.000  O
   O1437    1.0    0.28000      0.32000      0.68000     Biso  1.000  O
   O1438    1.0    0.28000      0.32000      0.72000     Biso  1.000  O
   O1439    1.0    0.28000      0.32000      0.76000     Biso  1.000  O
   O1440    1.0    0.28000      0.32000      0.80000     Biso  1.000  O
   O1441    1.0    0.28000      0.32000      0.84000     Biso  1.000  O
   O1442    1.0    0.28000      0.32000      0.88000     Biso  1.000  O
   O1443    1.0    0.28000      0.36000      0.12000     Biso  1.000  O
   O1444    1.0    0.28000      0.36000      0.16000     Biso  1.000  O
   O1445    1.0    0.28000      0.36000      0.20000     Biso  1.000  O
   O1446    1.0    0.28000      0.36000      0.24000     Biso  1.000  O
   O1447    1.0    0.28000      0.36000      0.28000     Biso  1.000  O
   O1448    1.0    0.28000      0.36000      0.32000     Biso  1.000  O
   O1449    1.0    0.28000      0.36000      0.36000     Biso  1.000  O
   O1450    1.0    0.28000      0.36000      0.40000     Biso  1.000  O
   O1451    1.0    0.28000      0.36000      0.44000     Biso  1.000  O
   O1452    1.0    0.28000      0.36000      0.48000     Biso  1.000  O
   O1453    1.0    0.28000      0.36000      0.52000     Biso  1.000  O
   O1454    1.0    0.28000      0.36000      0.56000     Biso  1.000  O
   O1455    1.0    0.28000      0.36000      0.60000     Biso  1.000  O
   O1456    1.0    0.28000      0.36000      0.64000     Biso  1.000  O
   O1457    1.0    0.28000      0.36000      0.68000     Biso  1.000  O
   O1458    1.0    0.28000      0.36000      0.72000     Biso  1.000  O
   O1459    1.0    0.28000      0.36000      0.76000     Biso  1.000  O
   O1460    1.0    0.28000      0.36000      0.80000     Biso  1.000  O
   O1461    1.0    0.28000      0.36000      0.84000     Biso  1.000  O
   O1462    1.0    0.28000      0.36000      0.88000     Biso  1.000  O
   O1463    1.0    0.28000      0.40000      0.12000     Biso  1.000  O
   O1464    1.0    0.28000      0.40000      0.16000     Biso  1.000  O
   O1465    1.0    0.28000      0.40000      0.20000     Biso  1.000  O
   O1466    1.0    0.28000      0.40000      0.24000     Biso  1.000  O
   O1467    1.0    0.28000      0.40000      0.28000     Biso  1.000  O
   O1468    1.0    0.28000      0.40000      0.32000     Biso  1.000  O
   O1469    1.0    0.28000      0.40000      0.36000     Biso  1.000  O
   O1470    1.0    0.28000      0.40000      0.40000     Biso  1.000  O
   O1471    1.0    0.28000      0.40000      0.44000     Biso  1.000  O
   O1472    1.0    0.28000      0.40000      0.48000     Biso  1.000  O
   O1473    1.0    0.28000      0.40000      0.52000     Biso  1.000  O
   O1474    1.0    0.28000      0.40000      0.56000     Biso  1.000  O
   O1475    1.0    0.28000      0.40000      0.60000     Biso  1.000  O
   O1476    1.0    0.28000      0.40000      0.64000     Biso  1.000  O
   O1477    1.0    0.28000      0.40000      0.68000     Biso  1.000  O
   O1478    1.0    0.28000      0.40000      0.72000     Biso  1.000  O
   O1479    1.0    0.28000      0.40000      0.76000     Biso  1.000  O
   O1480    1.0    0.28000      0.40000      0.80000     Biso  1.000  O
   O1481    1.0    0.28000      0.40000      0.84000     Biso  1.000  O
   O1482    1.0    0.28000      0.40000      0.88000     Biso  1.000  O
   O1483    1.0    0.28000      0.44000      0.12000     Biso  1.000  O
   O1484    1.0    0.28000      0.44000      0.16000     Biso  1.000  O
   O1485    1.0    0.28000      0.44000      0.20000     Biso  1.000  O
   O1486    1.0    0.28000      0.44000      0.24000     Biso  1.000  O
   O1487    1.0    0.28000      0.44000      0.28000     Biso  1.000  O
   O1488    1.0    0.28000      0.44000      0.32000     Biso  1.000  O
   O1489    1.0    0.28000      0.44000      0.36000     Biso  1.000  O
[truncated: 419,257 more chars]
